# Supplementary material for: The degree of enhancer or promoter activity is reflected by the levels and directionality of eRNA transcription
Source: Genes Dev. 2018 Jan 1;32(1):42–57. doi: 10.1101/gad.308619.117 (PMC5828394; doi:10.1101/gad.308619.117)
Supplement: Supplemental Material [file supp_gad.308619.117_Supp_Data_File_S5_DHS_eRNA.txt]

seqnames	start	end	width	strand	name	Intergenic	Intragenic	TSS	dnase_stage11	cage_WE_34h_pos	cage_WE_34h_neg	cage_WE_68h_pos	cage_WE_68h_neg	cage_meso_68h_pos	cage_meso_68h_neg	procap_34h_pos	procap_34h_neg	procap_68h_pos	procap_68h_neg	OI_procap_68h	OI_procap_34h
chr2L	5536	6035	500	*	chr2L_5536_6035_*	TRUE	FALSE	FALSE	1447.34999835491	5	6	1	13	0	1	10	230	2	38	0.95	0.958333333333333
chr2L	79896	80395	500	*	chr2L_79896_80395_*	TRUE	FALSE	FALSE	487.124996781349	10	14	11	30	0	0	6	201	3	4	0.571428571428571	0.971014492753623
chr2L	89086	90005	920	*	chr2L_89086_90005_*	TRUE	FALSE	FALSE	969.249995648861	39	109	3	3	0	0	71	18	1	0	1	0.797752808988764
chr2L	90046	90545	500	*	chr2L_90046_90545_*	TRUE	FALSE	FALSE	439.749998748302	32	7	6	1	0	0	37	7	2	0	1	0.840909090909091
chr2L	90876	91375	500	*	chr2L_90876_91375_*	TRUE	FALSE	FALSE	1027.37499475479	19	61	39	61	7	17	34	26	5	10	0.666666666666667	0.566666666666667
chr2L	91396	91895	500	*	chr2L_91396_91895_*	TRUE	FALSE	FALSE	647.849996984005	49	81	15	32	4	5	192	141	36	27	0.571428571428571	0.576576576576577
chr2L	92086	92585	500	*	chr2L_92086_92585_*	TRUE	FALSE	FALSE	545.900002121925	44	57	6	16	0	0	75	23	1	0	1	0.76530612244898
chr2L	92766	93265	500	*	chr2L_92766_93265_*	TRUE	FALSE	FALSE	556.525001525879	1	10	9	35	2	3	16	1	0	1	1	0.941176470588235
chr2L	368596	369095	500	*	chr2L_368596_369095_*	TRUE	FALSE	FALSE	1593.50001275539	5	6	13	34	1	0	4	1	7	1	0.875	0.8
chr2L	372136	372635	500	*	chr2L_372136_372635_*	TRUE	FALSE	FALSE	842.624988853931	0	3	1	3	0	0	0	0	1	1	0.5	NA
chr2L	373556	374055	500	*	chr2L_373556_374055_*	TRUE	FALSE	FALSE	1301.77498459816	0	0	3	8	0	0	2	1	1	2	0.666666666666667	0.666666666666667
chr2L	376546	377045	500	*	chr2L_376546_377045_*	TRUE	FALSE	FALSE	767.67499268055	0	1	3	11	0	1	12	28	6	3	0.666666666666667	0.7
chr2L	390446	390945	500	*	chr2L_390446_390945_*	TRUE	FALSE	FALSE	422.900000810623	2	1	2	2	0	0	0	0	1	0	1	NA
chr2L	391256	391755	500	*	chr2L_391256_391755_*	TRUE	FALSE	FALSE	254.299998879433	43	0	3	1	4	1	111	5	1	0	1	0.956896551724138
chr2L	427316	427815	500	*	chr2L_427316_427815_*	TRUE	FALSE	FALSE	1230.27499675751	3	1	25	13	1	1	1	1	3	8	0.727272727272727	0.5
chr2L	428196	428695	500	*	chr2L_428196_428695_*	TRUE	FALSE	FALSE	918.775008916855	1	4	4	31	2	3	8	6	6	21	0.777777777777778	0.571428571428571
chr2L	429426	430695	1270	*	chr2L_429426_430695_*	TRUE	FALSE	FALSE	7182.30000674725	8	14	112	107	9	2	5	5	52	22	0.702702702702703	0.5
chr2L	597696	598195	500	*	chr2L_597696_598195_*	TRUE	FALSE	FALSE	1090.42500197887	7	10	5	8	0	3	23	7	2	5	0.714285714285714	0.766666666666667
chr2L	599436	599935	500	*	chr2L_599436_599935_*	TRUE	FALSE	FALSE	830.000009536743	3	10	1	11	0	2	4	12	2	0	1	0.75
chr2L	600626	601125	500	*	chr2L_600626_601125_*	TRUE	FALSE	FALSE	479.499995708466	5	18	0	6	0	2	30	14	1	0	1	0.681818181818182
chr2L	601476	601975	500	*	chr2L_601476_601975_*	TRUE	FALSE	FALSE	673.750004172325	0	6	1	4	0	0	7	11	0	0	NA	0.611111111111111
chr2L	610056	610555	500	*	chr2L_610056_610555_*	TRUE	FALSE	FALSE	367.349997162819	2	3	2	3	1	1	22	6	1	0	1	0.785714285714286
chr2L	717386	717885	500	*	chr2L_717386_717885_*	TRUE	FALSE	FALSE	664.049998521805	6	3	7	2	0	0	9	8	2	3	0.6	0.529411764705882
chr2L	745706	746205	500	*	chr2L_745706_746205_*	TRUE	FALSE	FALSE	510.224994048476	3	0	15	1	0	0	2	0	5	0	1	1
chr2L	807006	807505	500	*	chr2L_807006_807505_*	TRUE	FALSE	FALSE	879.724999070168	0	4	9	7	0	0	2	10	2	0	1	0.833333333333333
chr2L	809356	809855	500	*	chr2L_809356_809855_*	TRUE	FALSE	FALSE	646.349994838238	0	0	3	0	0	0	1	36	0	1	1	0.972972972972973
chr2L	893146	893645	500	*	chr2L_893146_893645_*	TRUE	FALSE	FALSE	369.400000274181	1	4	7	21	1	0	2	0	0	0	NA	1
chr2L	893726	894625	900	*	chr2L_893726_894625_*	TRUE	FALSE	FALSE	760.749992728233	2	2	10	2	4	0	0	1	0	0	NA	1
chr2L	920016	920515	500	*	chr2L_920016_920515_*	TRUE	FALSE	FALSE	463.149994909763	4	1	14	4	0	0	0	1	1	0	1	1
chr2L	921746	922245	500	*	chr2L_921746_922245_*	TRUE	FALSE	FALSE	642.424992024899	0	2	0	1	0	0	0	0	0	0	NA	NA
chr2L	974076	974575	500	*	chr2L_974076_974575_*	TRUE	FALSE	FALSE	694.499995559454	58	3	50	4	3	1	3	4	7	2	0.777777777777778	0.571428571428571
chr2L	984546	985045	500	*	chr2L_984546_985045_*	TRUE	FALSE	FALSE	542.075000032783	2	0	3	4	0	0	0	2	0	1	1	1
chr2L	1209326	1209825	500	*	chr2L_1209326_1209825_*	TRUE	FALSE	FALSE	379.499998688698	1	0	4	2	0	0	0	0	0	0	NA	NA
chr2L	1234186	1234685	500	*	chr2L_1234186_1234685_*	TRUE	FALSE	FALSE	364.999996423721	1	3	1	2	1	1	0	0	1	0	1	NA
chr2L	1251286	1251785	500	*	chr2L_1251286_1251785_*	TRUE	FALSE	FALSE	368.424995839596	0	7	0	9	0	1	0	0	0	0	NA	NA
chr2L	1253766	1254265	500	*	chr2L_1253766_1254265_*	TRUE	FALSE	FALSE	411.274999380112	0	2	1	7	2	0	0	0	0	0	NA	NA
chr2L	1311926	1312425	500	*	chr2L_1311926_1312425_*	TRUE	FALSE	FALSE	406.749995052814	1	0	3	4	0	0	0	1	0	0	NA	1
chr2L	1320216	1320715	500	*	chr2L_1320216_1320715_*	TRUE	FALSE	FALSE	497.849998176098	5	4	10	0	5	0	0	0	0	0	NA	NA
chr2L	1321206	1321705	500	*	chr2L_1321206_1321705_*	TRUE	FALSE	FALSE	350.649997740984	0	1	3	1	0	0	1	0	0	0	NA	1
chr2L	1338786	1339285	500	*	chr2L_1338786_1339285_*	TRUE	FALSE	FALSE	401.999995708466	1	0	2	1	2	0	0	0	0	0	NA	NA
chr2L	1371346	1371845	500	*	chr2L_1371346_1371845_*	TRUE	FALSE	FALSE	221.999997645617	21	2	2	8	0	0	22	45	1	0	1	0.671641791044776
chr2L	1373646	1374145	500	*	chr2L_1373646_1374145_*	TRUE	FALSE	FALSE	419.899997413158	1	3	1	4	0	0	0	1	0	0	NA	1
chr2L	1374986	1375915	930	*	chr2L_1374986_1375915_*	TRUE	FALSE	FALSE	926.524989008904	4	10	4	17	0	0	87	93	0	3	1	0.516666666666667
chr2L	1376166	1376665	500	*	chr2L_1376166_1376665_*	TRUE	FALSE	FALSE	651.824994683266	0	0	4	0	2	0	0	14	0	5	1	1
chr2L	1376946	1377445	500	*	chr2L_1376946_1377445_*	TRUE	FALSE	FALSE	441.125001609325	0	1	0	1	0	1	1	18	0	14	1	0.947368421052632
chr2L	1420806	1421305	500	*	chr2L_1420806_1421305_*	TRUE	FALSE	FALSE	2215.20000815392	2	114	53	1139	4	76	52	34	38	40	0.512820512820513	0.604651162790698
chr2L	1421486	1422935	1450	*	chr2L_1421486_1422935_*	TRUE	FALSE	FALSE	11840.3498846292	113	990	105	659	4	20	139	1606	44	362	0.891625615763547	0.920343839541547
chr2L	1423786	1424285	500	*	chr2L_1423786_1424285_*	TRUE	FALSE	FALSE	269.35000166297	2	0	4	0	5	0	0	0	0	1	1	NA
chr2L	1426046	1426545	500	*	chr2L_1426046_1426545_*	TRUE	FALSE	FALSE	2144.99998092651	19	7	70	42	32	7	39	68	42	116	0.734177215189873	0.635514018691589
chr2L	1426916	1427805	890	*	chr2L_1426916_1427805_*	TRUE	FALSE	FALSE	2621.02501153946	12	3	135	38	20	2	9	7	30	35	0.538461538461538	0.5625
chr2L	1434926	1435425	500	*	chr2L_1434926_1435425_*	TRUE	FALSE	FALSE	501.999998092651	9	3	12	12	8	0	35	6	16	14	0.533333333333333	0.853658536585366
chr2L	1435686	1436575	890	*	chr2L_1435686_1436575_*	TRUE	FALSE	FALSE	2906.89998626709	16	2	80	30	3	4	13	12	7	9	0.5625	0.52
chr2L	1437476	1438225	750	*	chr2L_1437476_1438225_*	TRUE	FALSE	FALSE	724.749991297722	1	0	38	5	4	0	0	3	1	5	0.833333333333333	1
chr2L	1439636	1440135	500	*	chr2L_1439636_1440135_*	TRUE	FALSE	FALSE	1512.14998602867	2	1	6	15	0	1	15	15	18	23	0.560975609756098	0.5
chr2L	1440936	1441435	500	*	chr2L_1440936_1441435_*	TRUE	FALSE	FALSE	1102.05001473427	0	5	11	61	0	1	4	9	8	31	0.794871794871795	0.692307692307692
chr2L	1446336	1447225	890	*	chr2L_1446336_1447225_*	TRUE	FALSE	FALSE	873.725005239248	4	38	3	12	0	2	199	65	22	9	0.709677419354839	0.753787878787879
chr2L	1448166	1448665	500	*	chr2L_1448166_1448665_*	TRUE	FALSE	FALSE	741.974995732307	1	2	12	3	1	0	10	2	15	1	0.9375	0.833333333333333
chr2L	1449816	1450315	500	*	chr2L_1449816_1450315_*	TRUE	FALSE	FALSE	274.974998086691	7	0	3	5	0	2	62	6	0	7	1	0.911764705882353
chr2L	1451946	1452445	500	*	chr2L_1451946_1452445_*	TRUE	FALSE	FALSE	295.02500012517	0	2	4	5	0	0	0	3	0	6	1	1
chr2L	1456406	1456905	500	*	chr2L_1456406_1456905_*	TRUE	FALSE	FALSE	872.100006937981	2	0	0	7	0	0	4	70	4	18	0.818181818181818	0.945945945945946
chr2L	1456986	1457485	500	*	chr2L_1456986_1457485_*	TRUE	FALSE	FALSE	499.825003147125	1	7	15	4	0	1	152	77	36	13	0.73469387755102	0.663755458515284
chr2L	1459066	1459565	500	*	chr2L_1459066_1459565_*	TRUE	FALSE	FALSE	563.149992525578	1	0	2	13	1	0	3	0	0	0	NA	1
chr2L	1460786	1461285	500	*	chr2L_1460786_1461285_*	TRUE	FALSE	FALSE	3142.77504086494	8	27	64	36	5	1	53	215	70	176	0.715447154471545	0.802238805970149
chr2L	1461526	1462765	1240	*	chr2L_1461526_1462765_*	TRUE	FALSE	FALSE	6658.92497003078	105	63	257	366	50	68	292	380	516	1403	0.731109953100573	0.56547619047619
chr2L	1463256	1463755	500	*	chr2L_1463256_1463755_*	TRUE	FALSE	FALSE	3480.77496647835	33	29	25	35	2	0	54	59	16	14	0.533333333333333	0.52212389380531
chr2L	1464446	1464945	500	*	chr2L_1464446_1464945_*	TRUE	FALSE	FALSE	481.124996542931	4	2	2	0	0	0	33	27	4	1	0.8	0.55
chr2L	1467016	1467515	500	*	chr2L_1467016_1467515_*	TRUE	FALSE	FALSE	826.525001823902	0	1	16	9	0	0	1	20	6	20	0.769230769230769	0.952380952380952
chr2L	1468166	1468665	500	*	chr2L_1468166_1468665_*	TRUE	FALSE	FALSE	880.19999653101	1	44	13	255	0	14	9	59	6	26	0.8125	0.867647058823529
chr2L	1471026	1471525	500	*	chr2L_1471026_1471525_*	TRUE	FALSE	FALSE	1728.75000238419	2	0	47	34	1	0	1	3	15	11	0.576923076923077	0.75
chr2L	1473566	1474065	500	*	chr2L_1473566_1474065_*	TRUE	FALSE	FALSE	923.149999380112	2	4	16	7	1	0	5	0	1	3	0.75	1
chr2L	1474216	1474715	500	*	chr2L_1474216_1474715_*	TRUE	FALSE	FALSE	501.099990308285	2	15	1	7	0	0	28	13	5	0	1	0.682926829268293
chr2L	1476406	1476905	500	*	chr2L_1476406_1476905_*	TRUE	FALSE	FALSE	875.924997031689	0	1	2	4	0	1	2	6	1	5	0.833333333333333	0.75
chr2L	1478476	1478975	500	*	chr2L_1478476_1478975_*	TRUE	FALSE	FALSE	525.874994695187	71	2	29	6	1	0	26	105	8	13	0.619047619047619	0.801526717557252
chr2L	1485996	1486495	500	*	chr2L_1485996_1486495_*	TRUE	FALSE	FALSE	649.824997186661	28	13	4	18	0	0	5	24	1	7	0.875	0.827586206896552
chr2L	1489066	1489915	850	*	chr2L_1489066_1489915_*	TRUE	FALSE	FALSE	921.925009489059	2	1	6	1	2	0	5	1	0	0	NA	0.833333333333333
chr2L	1508086	1508585	500	*	chr2L_1508086_1508585_*	TRUE	FALSE	FALSE	369.849996119738	96	287	7	2	0	0	2	5	0	1	1	0.714285714285714
chr2L	1508876	1509375	500	*	chr2L_1508876_1509375_*	TRUE	FALSE	FALSE	354.624994844198	46	31	1	6	0	0	40	14	4	0	1	0.740740740740741
chr2L	1509766	1510635	870	*	chr2L_1509766_1510635_*	TRUE	FALSE	FALSE	783.924993574619	54	98	11	10	0	1	26	18	2	4	0.666666666666667	0.590909090909091
chr2L	1510796	1511295	500	*	chr2L_1510796_1511295_*	TRUE	FALSE	FALSE	474.875000715256	77	22	2	8	0	0	7	6	0	0	NA	0.538461538461538
chr2L	1554236	1554735	500	*	chr2L_1554236_1554735_*	TRUE	FALSE	FALSE	1048.62498909235	7	0	5	3	0	3	0	7	0	10	1	1
chr2L	1614946	1615915	970	*	chr2L_1614946_1615915_*	TRUE	FALSE	FALSE	765.325005948544	3	6	37	7	6	0	0	1	1	3	0.75	1
chr2L	1626666	1627165	500	*	chr2L_1626666_1627165_*	TRUE	FALSE	FALSE	453.949998915195	10	6	3	6	0	0	0	0	0	0	NA	NA
chr2L	1627856	1628355	500	*	chr2L_1627856_1628355_*	TRUE	FALSE	FALSE	537.575000822544	1	2	1	9	0	0	0	0	0	0	NA	NA
chr2L	1632826	1633325	500	*	chr2L_1632826_1633325_*	TRUE	FALSE	FALSE	292.875000089407	7	0	13	3	0	0	0	0	3	0	1	NA
chr2L	1637266	1637765	500	*	chr2L_1637266_1637765_*	TRUE	FALSE	FALSE	232.774999290705	0	1	2	1	0	0	2	0	2	3	0.6	1
chr2L	1638246	1638745	500	*	chr2L_1638246_1638745_*	TRUE	FALSE	FALSE	338.174996227026	1	8	0	22	0	0	1	0	2	6	0.75	1
chr2L	1638766	1639685	920	*	chr2L_1638766_1639685_*	TRUE	FALSE	FALSE	559.774993807077	9	1	17	11	0	1	4	0	8	1	0.888888888888889	1
chr2L	1643436	1643935	500	*	chr2L_1643436_1643935_*	TRUE	FALSE	FALSE	564.750003218651	1	0	6	4	0	0	0	0	1	2	0.666666666666667	NA
chr2L	1644266	1644765	500	*	chr2L_1644266_1644765_*	TRUE	FALSE	FALSE	658.62499922514	0	0	2	1	0	0	0	0	0	0	NA	NA
chr2L	1648046	1648545	500	*	chr2L_1648046_1648545_*	TRUE	FALSE	FALSE	492.824991643429	0	0	2	1	0	0	0	1	0	0	NA	1
chr2L	1648676	1649175	500	*	chr2L_1648676_1649175_*	TRUE	FALSE	FALSE	1065.87500274181	4	7	5	32	0	2	1	1	0	1	1	0.5
chr2L	1649386	1650225	840	*	chr2L_1649386_1650225_*	TRUE	FALSE	FALSE	602.074996400625	3	15	8	47	0	0	0	3	3	2	0.6	1
chr2L	1947526	1948025	500	*	chr2L_1947526_1948025_*	TRUE	FALSE	FALSE	362.375001609325	0	1	3	2	0	0	2	1	4	0	1	0.666666666666667
chr2L	1972596	1973095	500	*	chr2L_1972596_1973095_*	TRUE	FALSE	FALSE	5315.9499502182	7	29	13	62	1	0	19	57	6	15	0.714285714285714	0.75
chr2L	1973116	1973615	500	*	chr2L_1973116_1973615_*	TRUE	FALSE	FALSE	825.324988365173	15	0	74	7	3	0	6	6	11	3	0.785714285714286	0.5
chr2L	2110316	2110815	500	*	chr2L_2110316_2110815_*	TRUE	FALSE	FALSE	1011.19998723269	0	0	2	0	0	0	2	0	0	0	NA	1
chr2L	2179796	2180295	500	*	chr2L_2179796_2180295_*	TRUE	FALSE	FALSE	640.15001386404	19	6	141	8	12	2	1	2	9	15	0.625	0.666666666666667
chr2L	2180576	2181075	500	*	chr2L_2180576_2181075_*	TRUE	FALSE	FALSE	1969.24995779991	26	6	226	105	65	14	2	18	14	31	0.688888888888889	0.9
chr2L	2198586	2199085	500	*	chr2L_2198586_2199085_*	TRUE	FALSE	FALSE	6063.00000190735	8	7	38	12	7	0	2	3	37	5	0.880952380952381	0.6
chr2L	2199266	2201045	1780	*	chr2L_2199266_2201045_*	TRUE	FALSE	FALSE	19926.0250103474	52	13	438	257	55	26	19	5	49	35	0.583333333333333	0.791666666666667
chr2L	2293116	2293615	500	*	chr2L_2293116_2293615_*	TRUE	FALSE	FALSE	337.674999237061	1	1	1	0	0	0	1	3	0	1	1	0.75
chr2L	2386746	2387245	500	*	chr2L_2386746_2387245_*	TRUE	FALSE	FALSE	508.300006091595	3	0	5	3	2	0	1	4	0	0	NA	0.8
chr2L	2473736	2474235	500	*	chr2L_2473736_2474235_*	TRUE	FALSE	FALSE	586.649999916553	0	4	13	12	0	0	0	0	0	1	1	NA
chr2L	2483696	2484195	500	*	chr2L_2483696_2484195_*	TRUE	FALSE	FALSE	1922.39999175072	7	5	18	18	3	0	0	1	6	3	0.666666666666667	1
chr2L	2484466	2484965	500	*	chr2L_2484466_2484965_*	TRUE	FALSE	FALSE	1064.29999053478	8	2	49	8	1	1	38	4	23	0	1	0.904761904761905
chr2L	2485446	2486215	770	*	chr2L_2485446_2486215_*	TRUE	FALSE	FALSE	1707.12500333786	0	2	39	58	0	3	3	9	5	23	0.821428571428571	0.75
chr2L	2511326	2511825	500	*	chr2L_2511326_2511825_*	TRUE	FALSE	FALSE	255.124999582767	1	0	0	1	0	0	0	0	0	0	NA	NA
chr2L	2523446	2523945	500	*	chr2L_2523446_2523945_*	TRUE	FALSE	FALSE	413.049999177456	0	2	0	0	0	0	1	0	0	0	NA	1
chr2L	2526366	2526865	500	*	chr2L_2526366_2526865_*	TRUE	FALSE	FALSE	428.149997293949	1	0	6	4	1	0	0	0	0	0	NA	NA
chr2L	2527726	2528225	500	*	chr2L_2527726_2528225_*	TRUE	FALSE	FALSE	377.249997854233	1	0	2	6	0	0	4	0	0	0	NA	1
chr2L	2529426	2529925	500	*	chr2L_2529426_2529925_*	TRUE	FALSE	FALSE	271.749998629093	1	0	9	1	0	0	1	0	0	0	NA	1
chr2L	2530246	2530745	500	*	chr2L_2530246_2530745_*	TRUE	FALSE	FALSE	785.49998819828	0	4	7	5	3	2	3	3	4	1	0.8	0.5
chr2L	2595306	2595805	500	*	chr2L_2595306_2595805_*	TRUE	FALSE	FALSE	272.37500205636	0	0	0	0	0	0	0	0	0	0	NA	NA
chr2L	2631726	2632225	500	*	chr2L_2631726_2632225_*	TRUE	FALSE	FALSE	353.625002503395	0	2	7	1	0	0	1	1	0	0	NA	0.5
chr2L	2636056	2636555	500	*	chr2L_2636056_2636555_*	TRUE	FALSE	FALSE	410.049997270107	1	6	6	8	2	0	17	0	2	1	0.666666666666667	1
chr2L	2636926	2637425	500	*	chr2L_2636926_2637425_*	TRUE	FALSE	FALSE	467.374999821186	1	1	12	0	4	0	5	0	0	0	NA	1
chr2L	2639306	2639805	500	*	chr2L_2639306_2639805_*	TRUE	FALSE	FALSE	333.274994045496	0	0	4	2	0	0	3	0	2	0	1	1
chr2L	2663926	2664425	500	*	chr2L_2663926_2664425_*	TRUE	FALSE	FALSE	442.249994724989	0	0	3	3	1	0	0	0	0	0	NA	NA
chr2L	2676106	2676925	820	*	chr2L_2676106_2676925_*	TRUE	FALSE	FALSE	424.07499730587	2	2	2	10	0	2	0	0	0	3	1	NA
chr2L	2724446	2724945	500	*	chr2L_2724446_2724945_*	TRUE	FALSE	FALSE	954.199990034103	0	0	1	0	0	0	0	0	0	0	NA	NA
chr2L	2830666	2831165	500	*	chr2L_2830666_2831165_*	TRUE	FALSE	FALSE	1469.47497546673	2	1	7	2	4	0	11	1	99	7	0.933962264150943	0.916666666666667
chr2L	3248366	3248865	500	*	chr2L_3248366_3248865_*	TRUE	FALSE	FALSE	316.474996656179	0	0	1	0	0	0	0	0	0	1	1	NA
chr2L	3436086	3436585	500	*	chr2L_3436086_3436585_*	TRUE	FALSE	FALSE	224.950001239777	0	2	4	4	0	1	0	1	0	0	NA	1
chr2L	3439256	3439755	500	*	chr2L_3439256_3439755_*	TRUE	FALSE	FALSE	440.300000309944	3	2	13	32	0	1	6	0	6	5	0.545454545454545	1
chr2L	3439766	3440265	500	*	chr2L_3439766_3440265_*	TRUE	FALSE	FALSE	760.225002616644	2	1	9	2	2	3	0	3	0	2	1	1
chr2L	3535746	3536245	500	*	chr2L_3535746_3536245_*	TRUE	FALSE	FALSE	711.599997580051	0	0	13	4	0	0	0	1	0	1	1	1
chr2L	3536536	3537035	500	*	chr2L_3536536_3537035_*	TRUE	FALSE	FALSE	393.199995458126	3	0	33	6	1	1	1	1	0	1	1	0.5
chr2L	3550406	3551145	740	*	chr2L_3550406_3551145_*	TRUE	FALSE	FALSE	1160.62500029802	60	14	31	13	0	1	37	11	7	3	0.7	0.770833333333333
chr2L	3552566	3553365	800	*	chr2L_3552566_3553365_*	TRUE	FALSE	FALSE	523.474995940924	0	9	0	4	0	0	9	8	0	0	NA	0.529411764705882
chr2L	3555296	3555795	500	*	chr2L_3555296_3555795_*	TRUE	FALSE	FALSE	2297.85000801086	1	5	10	7	0	0	17	9	21	13	0.617647058823529	0.653846153846154
chr2L	3555826	3556645	820	*	chr2L_3555826_3556645_*	TRUE	FALSE	FALSE	1766.97500139475	4	3	6	7	0	0	5	21	26	9	0.742857142857143	0.807692307692308
chr2L	3557946	3558445	500	*	chr2L_3557946_3558445_*	TRUE	FALSE	FALSE	744.050008058548	6	1	10	51	1	0	4	0	7	37	0.840909090909091	1
chr2L	3569516	3570015	500	*	chr2L_3569516_3570015_*	TRUE	FALSE	FALSE	327.249993979931	1	3	3	16	0	0	0	0	0	1	1	NA
chr2L	3570226	3570935	710	*	chr2L_3570226_3570935_*	TRUE	FALSE	FALSE	1305.04999577999	7	8	25	19	2	0	1	17	11	30	0.731707317073171	0.944444444444444
chr2L	3571446	3571945	500	*	chr2L_3571446_3571945_*	TRUE	FALSE	FALSE	1161.94999784231	4	1	7	11	1	6	3	1	4	13	0.764705882352941	0.75
chr2L	3572666	3573505	840	*	chr2L_3572666_3573505_*	TRUE	FALSE	FALSE	1310.14998972416	1	2	8	25	1	2	0	0	1	20	0.952380952380952	NA
chr2L	3573546	3574045	500	*	chr2L_3573546_3574045_*	TRUE	FALSE	FALSE	1360.67501932383	10	8	30	50	5	12	8	3	69	38	0.644859813084112	0.727272727272727
chr2L	3574126	3574625	500	*	chr2L_3574126_3574625_*	TRUE	FALSE	FALSE	722.124995291233	0	3	3	2	0	0	2	1	15	1	0.9375	0.666666666666667
chr2L	3584056	3584555	500	*	chr2L_3584056_3584555_*	TRUE	FALSE	FALSE	1178.35000932217	0	0	8	8	1	0	0	5	3	7	0.7	1
chr2L	3591006	3591505	500	*	chr2L_3591006_3591505_*	TRUE	FALSE	FALSE	654.524999856949	0	4	6	14	0	2	0	1	0	5	1	1
chr2L	3592306	3592805	500	*	chr2L_3592306_3592805_*	TRUE	FALSE	FALSE	404.274998307228	2	0	41	19	4	1	0	0	1	14	0.933333333333333	NA
chr2L	3593206	3593705	500	*	chr2L_3593206_3593705_*	TRUE	FALSE	FALSE	450.049996376038	4	4	7	35	0	3	1	2	1	5	0.833333333333333	0.666666666666667
chr2L	3593986	3594485	500	*	chr2L_3593986_3594485_*	TRUE	FALSE	FALSE	3156.22494697571	7	2	30	36	1	0	2	3	9	9	0.5	0.6
chr2L	3598566	3599805	1240	*	chr2L_3598566_3599805_*	TRUE	FALSE	FALSE	1881.44999444485	15	10	45	19	3	1	1	99	10	68	0.871794871794872	0.99
chr2L	3600536	3601035	500	*	chr2L_3600536_3601035_*	TRUE	FALSE	FALSE	2993.8499724865	2	2	29	10	1	0	3	9	7	23	0.766666666666667	0.75
chr2L	3601076	3601575	500	*	chr2L_3601076_3601575_*	TRUE	FALSE	FALSE	1487.12501525879	5	1	13	2	1	0	13	11	15	14	0.517241379310345	0.541666666666667
chr2L	3608286	3608785	500	*	chr2L_3608286_3608785_*	TRUE	FALSE	FALSE	774.450019299984	8	8	3	3	3	1	5	12	0	7	1	0.705882352941177
chr2L	3608896	3609875	980	*	chr2L_3608896_3609875_*	TRUE	FALSE	FALSE	891.349999383092	9	42	8	9	3	1	40	24	1	3	0.75	0.625
chr2L	3610456	3611355	900	*	chr2L_3610456_3611355_*	TRUE	FALSE	FALSE	1511.89999341965	213	33	9	3	4	0	73	19	2	2	0.5	0.793478260869565
chr2L	3612916	3613415	500	*	chr2L_3612916_3613415_*	TRUE	FALSE	FALSE	1365.47500133514	3	4	24	11	14	4	3	8	6	4	0.6	0.727272727272727
chr2L	3613496	3613995	500	*	chr2L_3613496_3613995_*	TRUE	FALSE	FALSE	1177.40000844002	13	6	23	7	9	0	10	18	6	8	0.571428571428571	0.642857142857143
chr2L	3614296	3615525	1230	*	chr2L_3614296_3615525_*	TRUE	FALSE	FALSE	988.774993121624	46	1136	18	59	1	16	75	37	8	2	0.8	0.669642857142857
chr2L	3657356	3658605	1250	*	chr2L_3657356_3658605_*	TRUE	FALSE	FALSE	11226.0749527812	13	4	15	5	0	3	8	0	0	0	NA	1
chr2L	3814106	3814605	500	*	chr2L_3814106_3814605_*	TRUE	FALSE	FALSE	1399.75000798702	2	5	1	19	4	6	0	2	0	15	1	1
chr2L	3821286	3821785	500	*	chr2L_3821286_3821785_*	TRUE	FALSE	FALSE	1901.82500362396	25	44	28	24	1	4	38	21	12	8	0.6	0.644067796610169
chr2L	3822376	3822875	500	*	chr2L_3822376_3822875_*	TRUE	FALSE	FALSE	632.125002145767	120	116	15	36	0	3	54	62	15	14	0.517241379310345	0.53448275862069
chr2L	3823436	3824285	850	*	chr2L_3823436_3824285_*	TRUE	FALSE	FALSE	1266.22499287128	28	15	15	32	1	8	12	38	6	33	0.846153846153846	0.76
chr2L	3829246	3829745	500	*	chr2L_3829246_3829745_*	TRUE	FALSE	FALSE	536.049994528294	76	14	5	10	0	0	9	19	3	4	0.571428571428571	0.678571428571429
chr2L	3831416	3831915	500	*	chr2L_3831416_3831915_*	TRUE	FALSE	FALSE	716.049998402596	2	11	8	36	0	0	4	5	1	14	0.933333333333333	0.555555555555556
chr2L	3832036	3832535	500	*	chr2L_3832036_3832535_*	TRUE	FALSE	FALSE	1091.2750145793	4	5	6	3	0	1	2	2	0	17	1	0.5
chr2L	3833786	3834285	500	*	chr2L_3833786_3834285_*	TRUE	FALSE	FALSE	549.375007748604	1	0	3	4	0	0	10	18	2	2	0.5	0.642857142857143
chr2L	3835206	3835705	500	*	chr2L_3835206_3835705_*	TRUE	FALSE	FALSE	3133.30003321171	3	3	9	4	0	0	4	2	4	5	0.555555555555556	0.666666666666667
chr2L	3842256	3842755	500	*	chr2L_3842256_3842755_*	TRUE	FALSE	FALSE	434.149997830391	3	0	8	0	2	0	11	1	2	0	1	0.916666666666667
chr2L	3846426	3846925	500	*	chr2L_3846426_3846925_*	TRUE	FALSE	FALSE	1590.12498855591	9	2	131	26	2	2	7	6	11	28	0.717948717948718	0.538461538461538
chr2L	3849356	3849855	500	*	chr2L_3849356_3849855_*	TRUE	FALSE	FALSE	2072.12499141693	12	7	76	36	1	0	0	2	13	4	0.764705882352941	1
chr2L	3850976	3851475	500	*	chr2L_3850976_3851475_*	TRUE	FALSE	FALSE	1069.75000798702	4	2	30	30	0	0	1	1	3	6	0.666666666666667	0.5
chr2L	3997726	3998225	500	*	chr2L_3997726_3998225_*	TRUE	FALSE	FALSE	437.499994039536	0	2	0	7	0	0	0	0	0	0	NA	NA
chr2L	4018126	4018625	500	*	chr2L_4018126_4018625_*	TRUE	FALSE	FALSE	503.124998509884	5	4	2	8	0	0	1	0	0	0	NA	1
chr2L	4018866	4019365	500	*	chr2L_4018866_4019365_*	TRUE	FALSE	FALSE	418.374995440245	4	11	16	18	1	0	1	0	1	2	0.666666666666667	1
chr2L	4019386	4020705	1320	*	chr2L_4019386_4020705_*	TRUE	FALSE	FALSE	2925.52500396967	14	6	4	15	0	7	0	2	6	1	0.857142857142857	1
chr2L	4021886	4022385	500	*	chr2L_4021886_4022385_*	TRUE	FALSE	FALSE	3267.4500143528	1	16	69	444	0	12	9	4	84	17	0.831683168316832	0.692307692307692
chr2L	4023466	4023965	500	*	chr2L_4023466_4023965_*	TRUE	FALSE	FALSE	2078.02497506142	3	4	26	8	0	1	6	2	21	2	0.91304347826087	0.75
chr2L	4024326	4024825	500	*	chr2L_4024326_4024825_*	TRUE	FALSE	FALSE	504.999995231628	8	1	28	10	2	1	2	7	8	4	0.666666666666667	0.777777777777778
chr2L	4028256	4030085	1830	*	chr2L_4028256_4030085_*	TRUE	FALSE	FALSE	11425.149975419	39	206	243	492	17	17	166	54	287	102	0.737789203084833	0.754545454545455
chr2L	4030166	4030665	500	*	chr2L_4030166_4030665_*	TRUE	FALSE	FALSE	15029.5751881599	4	29	17	81	0	2	21	75	7	94	0.930693069306931	0.78125
chr2L	4118636	4119135	500	*	chr2L_4118636_4119135_*	TRUE	FALSE	FALSE	764.174997806549	5	3	7	5	2	0	77	6	57	9	0.863636363636364	0.927710843373494
chr2L	4119316	4119815	500	*	chr2L_4119316_4119815_*	TRUE	FALSE	FALSE	1143.70002508163	0	0	14	4	0	0	21	1	21	0	1	0.954545454545455
chr2L	4126936	4127435	500	*	chr2L_4126936_4127435_*	TRUE	FALSE	FALSE	338.499994724989	1	3	6	3	0	0	3	6	2	0	1	0.666666666666667
chr2L	4128586	4129085	500	*	chr2L_4128586_4129085_*	TRUE	FALSE	FALSE	963.9499771595	4	1	2	8	3	0	4	0	4	1	0.8	1
chr2L	4131386	4131885	500	*	chr2L_4131386_4131885_*	TRUE	FALSE	FALSE	474.125000238419	4	0	6	1	0	0	2	1	1	0	1	0.666666666666667
chr2L	4132336	4132835	500	*	chr2L_4132336_4132835_*	TRUE	FALSE	FALSE	506.574999094009	4	0	2	2	0	0	3	0	4	1	0.8	1
chr2L	4140356	4140855	500	*	chr2L_4140356_4140855_*	TRUE	FALSE	FALSE	456.049997955561	0	3	2	2	0	0	0	0	0	1	1	NA
chr2L	4142386	4142885	500	*	chr2L_4142386_4142885_*	TRUE	FALSE	FALSE	502.149998545647	0	2	4	2	0	0	0	0	0	0	NA	NA
chr2L	4173666	4174165	500	*	chr2L_4173666_4174165_*	TRUE	FALSE	FALSE	463.250001072884	1	0	7	7	0	0	1	2	0	0	NA	0.666666666666667
chr2L	4232986	4233485	500	*	chr2L_4232986_4233485_*	TRUE	FALSE	FALSE	661.60000950098	0	0	2	2	0	0	4	1	1	0	1	0.8
chr2L	4252576	4253075	500	*	chr2L_4252576_4253075_*	TRUE	FALSE	FALSE	800.500014424324	0	2	20	49	1	4	3	6	1	6	0.857142857142857	0.666666666666667
chr2L	4267826	4268325	500	*	chr2L_4267826_4268325_*	TRUE	FALSE	FALSE	351.124998927116	0	0	0	0	0	0	0	0	0	0	NA	NA
chr2L	4281916	4282755	840	*	chr2L_4281916_4282755_*	TRUE	FALSE	FALSE	2109.35000389814	187	155	116	284	6	5	408	142	53	105	0.664556962025316	0.741818181818182
chr2L	4660876	4661375	500	*	chr2L_4660876_4661375_*	TRUE	FALSE	FALSE	792.624998092651	0	0	0	0	0	0	0	0	0	0	NA	NA
chr2L	4725086	4725585	500	*	chr2L_4725086_4725585_*	TRUE	FALSE	FALSE	296.925000548363	0	0	1	2	0	0	0	0	0	0	NA	NA
chr2L	4725986	4726485	500	*	chr2L_4725986_4726485_*	TRUE	FALSE	FALSE	635.325006246567	0	0	3	0	0	0	0	0	0	0	NA	NA
chr2L	4808136	4808635	500	*	chr2L_4808136_4808635_*	TRUE	FALSE	FALSE	815.849992632866	25	3	61	12	1	1	22	11	15	3	0.833333333333333	0.666666666666667
chr2L	4820256	4820755	500	*	chr2L_4820256_4820755_*	TRUE	FALSE	FALSE	966.850009560585	210	238	109	119	7	7	38	438	15	29	0.659090909090909	0.920168067226891
chr2L	4887526	4888025	500	*	chr2L_4887526_4888025_*	TRUE	FALSE	FALSE	1938.62499892712	13	6	27	20	9	8	3	5	2	9	0.818181818181818	0.625
chr2L	5368706	5369205	500	*	chr2L_5368706_5369205_*	TRUE	FALSE	FALSE	692.974995076656	0	0	0	2	0	0	0	1	0	2	1	1
chr2L	5370576	5371075	500	*	chr2L_5370576_5371075_*	TRUE	FALSE	FALSE	411.000002920628	96	10	30	2	3	0	152	37	15	1	0.9375	0.804232804232804
chr2L	5381766	5382265	500	*	chr2L_5381766_5382265_*	TRUE	FALSE	FALSE	450.649998635054	1	5	2	3	0	1	0	22	3	18	0.857142857142857	1
chr2L	5391966	5392465	500	*	chr2L_5391966_5392465_*	TRUE	FALSE	FALSE	729.575006365776	2	24	3	22	0	0	0	15	2	4	0.666666666666667	1
chr2L	5392746	5393245	500	*	chr2L_5392746_5393245_*	TRUE	FALSE	FALSE	675.074995160103	1	10	4	18	0	1	5	16	2	5	0.714285714285714	0.761904761904762
chr2L	5398936	5399435	500	*	chr2L_5398936_5399435_*	TRUE	FALSE	FALSE	1439.9249714613	0	4	6	11	0	3	1	0	1	2	0.666666666666667	1
chr2L	5400546	5401045	500	*	chr2L_5400546_5401045_*	TRUE	FALSE	FALSE	410.774999260902	3	1	4	4	0	0	5	13	0	2	1	0.722222222222222
chr2L	5421566	5422065	500	*	chr2L_5421566_5422065_*	TRUE	FALSE	FALSE	584.975003302097	16	6	14	22	8	2	4	1	1	9	0.9	0.8
chr2L	5425146	5425645	500	*	chr2L_5425146_5425645_*	TRUE	FALSE	FALSE	557.124999761581	2	2	0	1	0	0	0	3	1	1	0.5	1
chr2L	5427166	5427665	500	*	chr2L_5427166_5427665_*	TRUE	FALSE	FALSE	531.97499781847	2	1	8	4	0	0	10	17	27	12	0.692307692307692	0.62962962962963
chr2L	5429336	5429835	500	*	chr2L_5429336_5429835_*	TRUE	FALSE	FALSE	447.349997311831	16	5	4	12	1	0	227	11	8	0	1	0.953781512605042
chr2L	5430926	5431425	500	*	chr2L_5430926_5431425_*	TRUE	FALSE	FALSE	771.875002980232	5	2	17	22	2	1	1	3	1	3	0.75	0.75
chr2L	5442576	5443075	500	*	chr2L_5442576_5443075_*	TRUE	FALSE	FALSE	467.999997735023	1	2	2	6	1	0	0	0	2	2	0.5	NA
chr2L	5443196	5443695	500	*	chr2L_5443196_5443695_*	TRUE	FALSE	FALSE	370.09999319911	2	0	2	2	0	0	3	1	0	0	NA	0.75
chr2L	5445476	5445975	500	*	chr2L_5445476_5445975_*	TRUE	FALSE	FALSE	953.624984622002	0	0	1	5	0	2	0	1	0	0	NA	1
chr2L	5446156	5446655	500	*	chr2L_5446156_5446655_*	TRUE	FALSE	FALSE	937.450000047684	1	8	2	6	0	0	0	0	2	0	1	NA
chr2L	5448236	5448735	500	*	chr2L_5448236_5448735_*	TRUE	FALSE	FALSE	798.424996733665	1	4	4	14	1	0	3	0	2	0	1	1
chr2L	5451946	5452445	500	*	chr2L_5451946_5452445_*	TRUE	FALSE	FALSE	469.950002133846	1	1	3	2	0	0	0	1	0	1	1	1
chr2L	5455476	5455975	500	*	chr2L_5455476_5455975_*	TRUE	FALSE	FALSE	499.249995499849	1	1	1	2	0	0	20	4	2	0	1	0.833333333333333
chr2L	5456356	5457145	790	*	chr2L_5456356_5457145_*	TRUE	FALSE	FALSE	963.699997365475	35	18	94	40	20	7	8	24	1	18	0.947368421052632	0.75
chr2L	5459576	5460575	1000	*	chr2L_5459576_5460575_*	TRUE	FALSE	FALSE	1369.24997717142	3	1	7	0	0	0	10	6	2	4	0.666666666666667	0.625
chr2L	5471966	5472945	980	*	chr2L_5471966_5472945_*	TRUE	FALSE	FALSE	976.500003188848	0	0	0	2	1	0	0	10	0	2	1	1
chr2L	5473826	5475115	1290	*	chr2L_5473826_5475115_*	TRUE	FALSE	FALSE	1869.07500803471	25	4	8	10	0	0	17	11	1	2	0.666666666666667	0.607142857142857
chr2L	5476466	5477275	810	*	chr2L_5476466_5477275_*	TRUE	FALSE	FALSE	1465.74998497963	36	9	76	14	1	0	7	16	40	38	0.512820512820513	0.695652173913043
chr2L	5489656	5490375	720	*	chr2L_5489656_5490375_*	TRUE	FALSE	FALSE	2679.35000360012	40	12	61	18	1	1	20	7	5	9	0.642857142857143	0.740740740740741
chr2L	5491386	5491885	500	*	chr2L_5491386_5491885_*	TRUE	FALSE	FALSE	586.12499833107	2	1	3	0	0	0	3	0	0	0	NA	1
chr2L	5494166	5494665	500	*	chr2L_5494166_5494665_*	TRUE	FALSE	FALSE	338.925001323223	0	5	0	3	0	0	2	14	0	3	1	0.875
chr2L	5496486	5496985	500	*	chr2L_5496486_5496985_*	TRUE	FALSE	FALSE	693.299999833107	1	0	1	3	0	0	4	1	4	0	1	0.8
chr2L	5500346	5500845	500	*	chr2L_5500346_5500845_*	TRUE	FALSE	FALSE	701.424996852875	4	7	6	7	0	0	7	9	0	2	1	0.5625
chr2L	5505366	5505865	500	*	chr2L_5505366_5505865_*	TRUE	FALSE	FALSE	720.899996161461	3	4	6	8	0	0	5	4	5	1	0.833333333333333	0.555555555555556
chr2L	5514466	5515465	1000	*	chr2L_5514466_5515465_*	TRUE	FALSE	FALSE	1239.77499872446	0	2	6	14	0	0	0	4	2	0	1	1
chr2L	5574266	5574765	500	*	chr2L_5574266_5574765_*	TRUE	FALSE	FALSE	509.19999986887	7	5	19	1	0	0	1	3	0	0	NA	0.75
chr2L	5593646	5594145	500	*	chr2L_5593646_5594145_*	TRUE	FALSE	FALSE	612.175000309944	14	5	8	3	0	0	6	3	0	0	NA	0.666666666666667
chr2L	5880906	5881405	500	*	chr2L_5880906_5881405_*	TRUE	FALSE	FALSE	784.225008487701	4	0	0	2	0	0	1	1	3	4	0.571428571428571	0.5
chr2L	5895186	5895685	500	*	chr2L_5895186_5895685_*	TRUE	FALSE	FALSE	382.774996459484	3	1	2	2	0	0	10	3	1	2	0.666666666666667	0.769230769230769
chr2L	6020006	6020505	500	*	chr2L_6020006_6020505_*	TRUE	FALSE	FALSE	1565.17500519753	6	3	71	8	11	0	3	9	10	1	0.909090909090909	0.75
chr2L	6076016	6076515	500	*	chr2L_6076016_6076515_*	TRUE	FALSE	FALSE	6260.92494875193	21	1	140	2	22	0	0	0	9	4	0.692307692307692	NA
chr2L	6076876	6077375	500	*	chr2L_6076876_6077375_*	TRUE	FALSE	FALSE	530.24999499321	1	0	3	1	0	0	0	0	0	4	1	NA
chr2L	6149396	6149895	500	*	chr2L_6149396_6149895_*	TRUE	FALSE	FALSE	672.000001966953	1	17	0	36	0	2	6	31	0	3	1	0.837837837837838
chr2L	6151046	6151545	500	*	chr2L_6151046_6151545_*	TRUE	FALSE	FALSE	271.274996697903	2	18	4	2	0	0	47	22	1	0	1	0.681159420289855
chr2L	6156646	6157145	500	*	chr2L_6156646_6157145_*	TRUE	FALSE	FALSE	406.350004076958	1	2	1	10	0	0	19	30	3	0	1	0.612244897959184
chr2L	6177156	6178065	910	*	chr2L_6177156_6178065_*	TRUE	FALSE	FALSE	2900.82498639822	36	12	104	69	35	17	38	17	38	16	0.703703703703704	0.690909090909091
chr2L	6178096	6178595	500	*	chr2L_6178096_6178595_*	TRUE	FALSE	FALSE	1787.79999375343	60	0	495	1	38	3	3	1	27	7	0.794117647058823	0.75
chr2L	6213136	6214015	880	*	chr2L_6213136_6214015_*	TRUE	FALSE	FALSE	2011.57499611378	9	70	38	127	6	7	39	51	21	15	0.583333333333333	0.566666666666667
chr2L	6215346	6216385	1040	*	chr2L_6215346_6216385_*	TRUE	FALSE	FALSE	2319.8000100255	9	6	62	47	4	3	33	29	15	22	0.594594594594595	0.532258064516129
chr2L	6219166	6219665	500	*	chr2L_6219166_6219665_*	TRUE	FALSE	FALSE	1091.90001189709	0	0	7	3	0	0	2	0	1	0	1	1
chr2L	6221586	6222085	500	*	chr2L_6221586_6222085_*	TRUE	FALSE	FALSE	511.075005829334	2	1	6	10	0	2	0	1	0	4	1	1
chr2L	6223786	6224285	500	*	chr2L_6223786_6224285_*	TRUE	FALSE	FALSE	405.92499434948	1	0	18	7	0	0	0	2	1	0	1	1
chr2L	6229256	6229755	500	*	chr2L_6229256_6229755_*	TRUE	FALSE	FALSE	2196.94997489452	1	6	3	11	0	0	7	7	6	2	0.75	0.5
chr2L	6236196	6236955	760	*	chr2L_6236196_6236955_*	TRUE	FALSE	FALSE	1446.40001833439	2	3	5	5	1	0	2	0	2	4	0.666666666666667	1
chr2L	6238326	6238825	500	*	chr2L_6238326_6238825_*	TRUE	FALSE	FALSE	1031.62499368191	0	9	21	9	0	0	2	3	2	7	0.777777777777778	0.6
chr2L	6240386	6241305	920	*	chr2L_6240386_6241305_*	TRUE	FALSE	FALSE	2963.12497317791	7	10	68	28	15	6	9	3	53	9	0.854838709677419	0.75
chr2L	6241846	6242345	500	*	chr2L_6241846_6242345_*	TRUE	FALSE	FALSE	559.999994039536	8	24	11	37	0	4	40	3	15	0	1	0.930232558139535
chr2L	6250181	6250710	530	*	chr2L_6250181_6250710_*	TRUE	FALSE	FALSE	1662.9500079155	1	14	20	35	0	2	11	35	26	37	0.587301587301587	0.760869565217391
chr2L	6252246	6252745	500	*	chr2L_6252246_6252745_*	TRUE	FALSE	FALSE	2087.07500502467	7	1	19	50	0	1	20	15	9	11	0.55	0.571428571428571
chr2L	6366896	6367395	500	*	chr2L_6366896_6367395_*	TRUE	FALSE	FALSE	607.125004082918	0	0	0	0	0	1	0	0	0	0	NA	NA
chr2L	6548006	6548505	500	*	chr2L_6548006_6548505_*	TRUE	FALSE	FALSE	430.275002419949	2	4	10	13	0	1	0	0	2	1	0.666666666666667	NA
chr2L	6549306	6549805	500	*	chr2L_6549306_6549805_*	TRUE	FALSE	FALSE	1450.52501559258	1	0	15	6	0	0	0	1	3	5	0.625	1
chr2L	6549906	6550405	500	*	chr2L_6549906_6550405_*	TRUE	FALSE	FALSE	1786.59998774529	2	3	17	16	0	2	0	0	14	3	0.823529411764706	NA
chr2L	6550506	6551425	920	*	chr2L_6550506_6551425_*	TRUE	FALSE	FALSE	1103.32500070333	4	0	14	9	0	0	2	5	16	10	0.615384615384615	0.714285714285714
chr2L	6601586	6602085	500	*	chr2L_6601586_6602085_*	TRUE	FALSE	FALSE	245.874998494983	8	1	30	3	3	0	1	1	0	0	NA	0.5
chr2L	6610186	6610685	500	*	chr2L_6610186_6610685_*	TRUE	FALSE	FALSE	625.450001955032	0	1	0	0	0	0	0	0	0	0	NA	NA
chr2L	6716546	6717045	500	*	chr2L_6716546_6717045_*	TRUE	FALSE	FALSE	807.525004446507	2	36	0	19	0	0	4	4	7	6	0.538461538461538	0.5
chr2L	6787316	6787815	500	*	chr2L_6787316_6787815_*	TRUE	FALSE	FALSE	2327.12497711182	2	25	8	63	9	12	13	7	26	18	0.590909090909091	0.65
chr2L	6817326	6817825	500	*	chr2L_6817326_6817825_*	TRUE	FALSE	FALSE	559.499990940094	21	1	36	1	2	0	1	1	4	1	0.8	0.5
chr2L	6818206	6818705	500	*	chr2L_6818206_6818705_*	TRUE	FALSE	FALSE	607.399994730949	0	8	5	43	0	4	0	10	1	10	0.909090909090909	1
chr2L	6818886	6819385	500	*	chr2L_6818886_6819385_*	TRUE	FALSE	FALSE	2040.8749717474	3	1	39	14	0	2	1	2	19	26	0.577777777777778	0.666666666666667
chr2L	6820106	6820605	500	*	chr2L_6820106_6820605_*	TRUE	FALSE	FALSE	856.424996852875	0	1	8	2	0	0	4	0	13	7	0.65	1
chr2L	6841066	6841945	880	*	chr2L_6841066_6841945_*	TRUE	FALSE	FALSE	2383.62500369549	5	1	10	18	0	3	18	19	7	20	0.740740740740741	0.513513513513513
chr2L	6843146	6843645	500	*	chr2L_6843146_6843645_*	TRUE	FALSE	FALSE	513.199994042516	2	1	2	7	0	2	21	1	0	1	1	0.954545454545455
chr2L	6845476	6845975	500	*	chr2L_6845476_6845975_*	TRUE	FALSE	FALSE	655.000004172325	0	0	1	1	0	0	0	0	2	1	0.666666666666667	NA
chr2L	6847346	6847845	500	*	chr2L_6847346_6847845_*	TRUE	FALSE	FALSE	1248.22499513626	1	5	46	1	1	1	0	0	4	8	0.666666666666667	NA
chr2L	6849786	6850285	500	*	chr2L_6849786_6850285_*	TRUE	FALSE	FALSE	895.649999380112	8	0	7	0	0	0	3	3	0	0	NA	0.5
chr2L	6850916	6851415	500	*	chr2L_6850916_6851415_*	TRUE	FALSE	FALSE	1004.84998941422	0	0	6	5	0	0	1	4	3	4	0.571428571428571	0.8
chr2L	7010946	7011445	500	*	chr2L_7010946_7011445_*	TRUE	FALSE	FALSE	308.524993062019	14	16	16	7	0	6	22	7	1	1	0.5	0.758620689655172
chr2L	7089656	7090155	500	*	chr2L_7089656_7090155_*	TRUE	FALSE	FALSE	1056.19998961687	15	0	114	12	30	1	18	4	26	16	0.619047619047619	0.818181818181818
chr2L	7163946	7164445	500	*	chr2L_7163946_7164445_*	TRUE	FALSE	FALSE	415.024994909763	1	1	1	2	0	0	8	1	2	1	0.666666666666667	0.888888888888889
chr2L	7178786	7179285	500	*	chr2L_7178786_7179285_*	TRUE	FALSE	FALSE	465.474996268749	1	1	1	4	0	0	3	0	0	1	1	1
chr2L	7277756	7278985	1230	*	chr2L_7277756_7278985_*	TRUE	FALSE	FALSE	5622.70004421473	0	8	14	41	1	3	26	1	29	8	0.783783783783784	0.962962962962963
chr2L	7281416	7282725	1310	*	chr2L_7281416_7282725_*	TRUE	FALSE	FALSE	3702.89999186993	4	5	7	16	0	8	1	4	0	2	1	0.8
chr2L	7283906	7284405	500	*	chr2L_7283906_7284405_*	TRUE	FALSE	FALSE	364.40000474453	0	1	0	6	0	0	0	2	0	0	NA	1
chr2L	7285926	7286425	500	*	chr2L_7285926_7286425_*	TRUE	FALSE	FALSE	296.62499204278	3	1	4	3	2	0	0	5	1	1	0.5	1
chr2L	7289766	7290745	980	*	chr2L_7289766_7290745_*	TRUE	FALSE	FALSE	1137.47498631477	301	138	157	50	6	5	174	325	7	41	0.854166666666667	0.651302605210421
chr2L	7291166	7292135	970	*	chr2L_7291166_7292135_*	TRUE	FALSE	FALSE	1555.09999155998	7	108	5	145	0	1	13	17	0	5	1	0.566666666666667
chr2L	7292186	7292685	500	*	chr2L_7292186_7292685_*	TRUE	FALSE	FALSE	1551.32501602173	26	1	41	4	1	3	34	20	2	8	0.8	0.62962962962963
chr2L	7292886	7293625	740	*	chr2L_7292886_7293625_*	TRUE	FALSE	FALSE	1672.94999659061	1	6	24	62	4	4	10	1	5	5	0.5	0.909090909090909
chr2L	7293886	7295185	1300	*	chr2L_7293886_7295185_*	TRUE	FALSE	FALSE	3431.95002555847	5	10	43	68	7	7	8	35	13	87	0.87	0.813953488372093
chr2L	7295506	7296005	500	*	chr2L_7295506_7296005_*	TRUE	FALSE	FALSE	1265.649985075	26	12	58	42	0	2	22	72	12	37	0.755102040816326	0.765957446808511
chr2L	7296096	7296975	880	*	chr2L_7296096_7296975_*	TRUE	FALSE	FALSE	1595.87498784065	78	95	262	86	12	6	121	52	40	7	0.851063829787234	0.699421965317919
chr2L	7298941	7299670	730	*	chr2L_7298941_7299670_*	TRUE	FALSE	FALSE	1397.05000817776	11	45	17	50	0	3	16	26	5	6	0.545454545454545	0.619047619047619
chr2L	7299966	7300465	500	*	chr2L_7299966_7300465_*	TRUE	FALSE	FALSE	495.724996328354	82	6	36	7	2	0	18	5	4	3	0.571428571428571	0.782608695652174
chr2L	7300726	7301385	660	*	chr2L_7300726_7301385_*	TRUE	FALSE	FALSE	892.949997186661	21	4	36	4	5	0	4	2	8	7	0.533333333333333	0.666666666666667
chr2L	7301726	7302225	500	*	chr2L_7301726_7302225_*	TRUE	FALSE	FALSE	416.374996304512	18	1	25	8	0	0	0	1	0	0	NA	1
chr2L	7302946	7303655	710	*	chr2L_7302946_7303655_*	TRUE	FALSE	FALSE	1431.87499910593	11	5	27	5	0	1	15	5	4	3	0.571428571428571	0.75
chr2L	7304066	7305285	1220	*	chr2L_7304066_7305285_*	TRUE	FALSE	FALSE	1339.32499229908	40	17	16	2	1	1	33	23	6	1	0.857142857142857	0.589285714285714
chr2L	7305436	7305935	500	*	chr2L_7305436_7305935_*	TRUE	FALSE	FALSE	526.074998378754	211	14	122	17	3	1	63	33	4	11	0.733333333333333	0.65625
chr2L	7306086	7306585	500	*	chr2L_7306086_7306585_*	TRUE	FALSE	FALSE	1041.20001614094	12	7	13	19	5	1	1	5	1	3	0.75	0.833333333333333
chr2L	7318306	7318805	500	*	chr2L_7318306_7318805_*	TRUE	FALSE	FALSE	649.649991989136	3	0	11	3	1	1	4	5	5	1	0.833333333333333	0.555555555555556
chr2L	7320856	7321355	500	*	chr2L_7320856_7321355_*	TRUE	FALSE	FALSE	523.649998009205	0	1	1	20	0	3	8	2	1	2	0.666666666666667	0.8
chr2L	7330486	7330985	500	*	chr2L_7330486_7330985_*	TRUE	FALSE	FALSE	424.474995136261	4	0	4	3	0	0	2	1	3	0	1	0.666666666666667
chr2L	7332066	7332925	860	*	chr2L_7332066_7332925_*	TRUE	FALSE	FALSE	946.124999374151	7	3	21	17	0	0	6	5	21	19	0.525	0.545454545454545
chr2L	7354436	7355105	670	*	chr2L_7354436_7355105_*	TRUE	FALSE	FALSE	1818.82499694824	9	14	95	139	0	7	8	7	13	42	0.763636363636364	0.533333333333333
chr2L	7357886	7358385	500	*	chr2L_7357886_7358385_*	TRUE	FALSE	FALSE	782.274991869926	4	2	1	2	0	0	0	3	1	0	1	1
chr2L	7358656	7359155	500	*	chr2L_7358656_7359155_*	TRUE	FALSE	FALSE	506.09999537468	0	1	3	10	0	2	0	0	2	0	1	NA
chr2L	7362416	7362915	500	*	chr2L_7362416_7362915_*	TRUE	FALSE	FALSE	479.275001883507	0	1	7	2	0	1	1	1	0	0	NA	0.5
chr2L	7586266	7586765	500	*	chr2L_7586266_7586765_*	TRUE	FALSE	FALSE	310.400000214577	3	1	2	2	0	0	3	1	0	0	NA	0.75
chr2L	7590906	7592005	1100	*	chr2L_7590906_7592005_*	TRUE	FALSE	FALSE	1621.8249937892	1	6	13	14	0	0	72	27	47	9	0.839285714285714	0.727272727272727
chr2L	7592776	7593275	500	*	chr2L_7592776_7593275_*	TRUE	FALSE	FALSE	671.499994397163	6	2	11	2	0	0	1	5	2	0	1	0.833333333333333
chr2L	7594486	7595285	800	*	chr2L_7594486_7595285_*	TRUE	FALSE	FALSE	847.024989575148	3	1	2	5	0	0	7	4	2	5	0.714285714285714	0.636363636363636
chr2L	7596566	7597565	1000	*	chr2L_7596566_7597565_*	TRUE	FALSE	FALSE	2598.12500059605	2	2	10	5	0	0	2	1	16	12	0.571428571428571	0.666666666666667
chr2L	7602076	7602575	500	*	chr2L_7602076_7602575_*	TRUE	FALSE	FALSE	749.124999344349	11	3	25	4	0	3	0	5	2	7	0.777777777777778	1
chr2L	7618396	7618895	500	*	chr2L_7618396_7618895_*	TRUE	FALSE	FALSE	764.524992704391	26	6	28	22	0	2	0	2	0	3	1	1
chr2L	7619366	7620085	720	*	chr2L_7619366_7620085_*	TRUE	FALSE	FALSE	975.300006866455	2	0	8	4	2	0	0	1	0	1	1	1
chr2L	7620706	7621205	500	*	chr2L_7620706_7621205_*	TRUE	FALSE	FALSE	670.649989247322	1	0	2	6	0	0	3	1	1	2	0.666666666666667	0.75
chr2L	7623486	7623985	500	*	chr2L_7623486_7623985_*	TRUE	FALSE	FALSE	420.799995362759	1	3	1	12	0	0	0	0	0	1	1	NA
chr2L	7624426	7624925	500	*	chr2L_7624426_7624925_*	TRUE	FALSE	FALSE	910.624997317791	1	0	17	0	0	0	4	1	6	7	0.538461538461538	0.8
chr2L	7626446	7626945	500	*	chr2L_7626446_7626945_*	TRUE	FALSE	FALSE	498.025000691414	3	0	7	10	2	0	0	1	0	11	1	1
chr2L	7627186	7627685	500	*	chr2L_7627186_7627685_*	TRUE	FALSE	FALSE	530.049992799759	0	1	1	8	0	2	11	3	2	0	1	0.785714285714286
chr2L	7628146	7628645	500	*	chr2L_7628146_7628645_*	TRUE	FALSE	FALSE	694.624999761581	0	28	2	71	0	2	1	0	2	8	0.8	1
chr2L	7629206	7629705	500	*	chr2L_7629206_7629705_*	TRUE	FALSE	FALSE	439.525001943111	0	0	2	0	1	0	0	0	1	0	1	NA
chr2L	7630646	7631145	500	*	chr2L_7630646_7631145_*	TRUE	FALSE	FALSE	401.60000257194	3	0	8	0	0	0	2	0	0	0	NA	1
chr2L	7632476	7633465	990	*	chr2L_7632476_7633465_*	TRUE	FALSE	FALSE	1980.07499814034	4	40	10	32	0	1	82	152	30	16	0.652173913043478	0.64957264957265
chr2L	7633636	7634135	500	*	chr2L_7633636_7634135_*	TRUE	FALSE	FALSE	667.600004673004	2	8	0	7	0	0	2	0	0	1	1	1
chr2L	7634926	7635425	500	*	chr2L_7634926_7635425_*	TRUE	FALSE	FALSE	660.374999046326	5	3	4	6	1	2	20	7	12	0	1	0.740740740740741
chr2L	7880436	7880935	500	*	chr2L_7880436_7880935_*	TRUE	FALSE	FALSE	643.500000238419	2	3	9	13	1	0	3	83	4	24	0.857142857142857	0.965116279069767
chr2L	8326046	8326545	500	*	chr2L_8326046_8326545_*	TRUE	FALSE	FALSE	651.975003182888	7	3	16	22	5	0	1	0	0	1	1	1
chr2L	8741666	8742165	500	*	chr2L_8741666_8742165_*	TRUE	FALSE	FALSE	636.499990820885	1	0	0	0	0	0	7	2	4	1	0.8	0.777777777777778
chr2L	8743016	8743515	500	*	chr2L_8743016_8743515_*	TRUE	FALSE	FALSE	708.57500731945	0	1	0	1	0	0	1	0	0	0	NA	1
chr2L	8746006	8746505	500	*	chr2L_8746006_8746505_*	TRUE	FALSE	FALSE	495.049995183945	0	4	3	4	0	0	0	0	0	0	NA	NA
chr2L	8746526	8747205	680	*	chr2L_8746526_8747205_*	TRUE	FALSE	FALSE	1000.04999607801	0	4	6	2	7	1	0	0	2	5	0.714285714285714	NA
chr2L	8747456	8748315	860	*	chr2L_8747456_8748315_*	TRUE	FALSE	FALSE	913.900007307529	3	2	12	9	0	0	1	5	1	1	0.5	0.833333333333333
chr2L	8789176	8789675	500	*	chr2L_8789176_8789675_*	TRUE	FALSE	FALSE	483.374992012978	13	3	12	7	4	0	25	81	2	15	0.882352941176471	0.764150943396226
chr2L	8793946	8794645	700	*	chr2L_8793946_8794645_*	TRUE	FALSE	FALSE	726.325000822544	2	3	11	2	0	8	54	9	1	1	0.5	0.857142857142857
chr2L	8796026	8796525	500	*	chr2L_8796026_8796525_*	TRUE	FALSE	FALSE	549.125002324581	12	2	7	6	0	1	88	13	3	10	0.769230769230769	0.871287128712871
chr2L	8807916	8808415	500	*	chr2L_8807916_8808415_*	TRUE	FALSE	FALSE	599.224996566772	3	0	3	3	0	0	2	3	1	0	1	0.6
chr2L	8808776	8809585	810	*	chr2L_8808776_8809585_*	TRUE	FALSE	FALSE	2038.82499009371	35	5	104	12	2	0	7	48	3	16	0.842105263157895	0.872727272727273
chr2L	8809746	8810245	500	*	chr2L_8809746_8810245_*	TRUE	FALSE	FALSE	2625.99999308586	13	110	6	121	0	5	61	781	14	171	0.924324324324324	0.927553444180523
chr2L	8811256	8811755	500	*	chr2L_8811256_8811755_*	TRUE	FALSE	FALSE	878.724998831749	85	65	16	16	0	0	99	40	7	1	0.875	0.712230215827338
chr2L	8813596	8814095	500	*	chr2L_8813596_8814095_*	TRUE	FALSE	FALSE	734.999996721745	2	2	1	2	0	0	6	1	0	1	1	0.857142857142857
chr2L	8818046	8818545	500	*	chr2L_8818046_8818545_*	TRUE	FALSE	FALSE	753.47499370575	12	6	14	10	1	1	4	6	3	3	0.5	0.6
chr2L	8821886	8822645	760	*	chr2L_8821886_8822645_*	TRUE	FALSE	FALSE	1591.02497160435	5	11	13	20	0	0	3	14	0	11	1	0.823529411764706
chr2L	8823116	8823915	800	*	chr2L_8823116_8823915_*	TRUE	FALSE	FALSE	772.700006365776	5	13	21	5	2	2	4	6	2	2	0.5	0.6
chr2L	8824586	8825085	500	*	chr2L_8824586_8825085_*	TRUE	FALSE	FALSE	619.675000011921	50	20	22	11	0	1	1	7	0	6	1	0.875
chr2L	8831926	8832865	940	*	chr2L_8831926_8832865_*	TRUE	FALSE	FALSE	1243.55000138283	39	122	11	11	1	6	95	88	10	6	0.625	0.519125683060109
chr2L	8832936	8833435	500	*	chr2L_8832936_8833435_*	TRUE	FALSE	FALSE	913.874987661839	3	3	2	3	4	0	34	8	6	7	0.538461538461538	0.80952380952381
chr2L	8833686	8834185	500	*	chr2L_8833686_8834185_*	TRUE	FALSE	FALSE	518.949993550777	5	5	6	5	0	0	5	4	0	1	1	0.555555555555556
chr2L	8839006	8839505	500	*	chr2L_8839006_8839505_*	TRUE	FALSE	FALSE	704.800001978874	14	39	1	11	0	0	30	82	1	11	0.916666666666667	0.732142857142857
chr2L	8840406	8841175	770	*	chr2L_8840406_8841175_*	TRUE	FALSE	FALSE	485.74999332428	5	3	7	11	0	0	2	23	2	1	0.666666666666667	0.92
chr2L	8841716	8842215	500	*	chr2L_8841716_8842215_*	TRUE	FALSE	FALSE	3101.20002150536	14	71	5	16	0	4	33	66	4	19	0.826086956521739	0.666666666666667
chr2L	8842276	8842775	500	*	chr2L_8842276_8842775_*	TRUE	FALSE	FALSE	795.749998092651	77	11	30	74	0	0	44	19	10	6	0.625	0.698412698412698
chr2L	8843696	8844195	500	*	chr2L_8843696_8844195_*	TRUE	FALSE	FALSE	1921.74999952316	24	1	42	7	1	0	32	10	10	3	0.769230769230769	0.761904761904762
chr2L	8844506	8845005	500	*	chr2L_8844506_8845005_*	TRUE	FALSE	FALSE	881.225006580353	3	28	48	153	2	11	14	18	46	29	0.613333333333333	0.5625
chr2L	8846016	8846515	500	*	chr2L_8846016_8846515_*	TRUE	FALSE	FALSE	619.624998867512	363	141	23	5	0	0	124	109	3	4	0.571428571428571	0.532188841201717
chr2L	8846706	8847205	500	*	chr2L_8846706_8847205_*	TRUE	FALSE	FALSE	8105.07503032684	505	191	426	170	37	10	318	272	88	58	0.602739726027397	0.538983050847458
chr2L	8847236	8847735	500	*	chr2L_8847236_8847735_*	TRUE	FALSE	FALSE	3346.74998760223	5	10	2	11	0	3	52	29	15	2	0.882352941176471	0.641975308641975
chr2L	8847756	8848575	820	*	chr2L_8847756_8848575_*	TRUE	FALSE	FALSE	978.124993145466	0	0	6	2	0	0	49	16	2	1	0.666666666666667	0.753846153846154
chr2L	8849236	8849735	500	*	chr2L_8849236_8849735_*	TRUE	FALSE	FALSE	761.099997460842	21	81	4	40	0	1	42	71	2	5	0.714285714285714	0.628318584070796
chr2L	8853756	8854485	730	*	chr2L_8853756_8854485_*	TRUE	FALSE	FALSE	1661.19999825954	3	5	21	15	0	0	23	5	8	5	0.615384615384615	0.821428571428571
chr2L	8857666	8858505	840	*	chr2L_8857666_8858505_*	TRUE	FALSE	FALSE	2738.69996875525	10	2	53	17	0	0	9	11	43	29	0.597222222222222	0.55
chr2L	8871056	8872045	990	*	chr2L_8871056_8872045_*	TRUE	FALSE	FALSE	1617.37498879433	8	7	17	26	0	0	25	30	11	9	0.55	0.545454545454545
chr2L	8872226	8872725	500	*	chr2L_8872226_8872725_*	TRUE	FALSE	FALSE	409.749995917082	48	65	3	17	0	0	132	33	3	4	0.571428571428571	0.8
chr2L	8873796	8874295	500	*	chr2L_8873796_8874295_*	TRUE	FALSE	FALSE	565.35000950098	2	2	2	4	1	4	39	1	23	0	1	0.975
chr2L	8874706	8875205	500	*	chr2L_8874706_8875205_*	TRUE	FALSE	FALSE	1104.3749910593	5	0	6	3	0	0	7	20	1	2	0.666666666666667	0.740740740740741
chr2L	8875836	8876335	500	*	chr2L_8875836_8876335_*	TRUE	FALSE	FALSE	1087.07499206066	38	63	8	42	0	2	163	61	24	21	0.533333333333333	0.727678571428571
chr2L	8878296	8878795	500	*	chr2L_8878296_8878795_*	TRUE	FALSE	FALSE	2297.94999718666	1	14	4	90	0	2	17	15	10	5	0.666666666666667	0.53125
chr2L	8879116	8879975	860	*	chr2L_8879116_8879975_*	TRUE	FALSE	FALSE	1180.59999763966	3	12	7	48	0	0	19	5	6	4	0.6	0.791666666666667
chr2L	8882566	8883065	500	*	chr2L_8882566_8883065_*	TRUE	FALSE	FALSE	714.12499666214	5	10	19	16	0	0	3	0	0	0	NA	1
chr2L	8884226	8884725	500	*	chr2L_8884226_8884725_*	TRUE	FALSE	FALSE	455.625002086163	3	0	7	1	0	0	0	0	0	0	NA	NA
chr2L	8888686	8889185	500	*	chr2L_8888686_8889185_*	TRUE	FALSE	FALSE	1820.74999153614	0	0	0	0	0	0	0	0	0	0	NA	NA
chr2L	8889366	8889865	500	*	chr2L_8889366_8889865_*	TRUE	FALSE	FALSE	795.400003194809	3	1	7	2	0	0	0	1	4	0	1	1
chr2L	9019356	9019855	500	*	chr2L_9019356_9019855_*	TRUE	FALSE	FALSE	906.900004148483	1	5	6	1	2	0	4927	55	890	0	1	0.98896025692493
chr2L	9041026	9041525	500	*	chr2L_9041026_9041525_*	TRUE	FALSE	FALSE	384.74999666214	0	3	1	5	0	0	0	0	0	1	1	NA
chr2L	9082866	9083365	500	*	chr2L_9082866_9083365_*	TRUE	FALSE	FALSE	1400.04999637604	0	26	4	135	0	3	0	72	0	465	1	1
chr2L	9101666	9102165	500	*	chr2L_9101666_9102165_*	TRUE	FALSE	FALSE	384.549995660782	1	1	0	2	0	0	0	1	0	0	NA	1
chr2L	9122346	9122845	500	*	chr2L_9122346_9122845_*	TRUE	FALSE	FALSE	735.099997222424	1	8	3	16	1	38	5	2	6	0	1	0.714285714285714
chr2L	9319996	9320825	830	*	chr2L_9319996_9320825_*	TRUE	FALSE	FALSE	604.699994176626	1	1	0	1	0	1	1	3	0	4	1	0.75
chr2L	9486126	9486625	500	*	chr2L_9486126_9486625_*	TRUE	FALSE	FALSE	424.374994635582	0	0	0	0	0	0	0	0	0	0	NA	NA
chr2L	9487646	9488145	500	*	chr2L_9487646_9488145_*	TRUE	FALSE	FALSE	481.724997758865	3	3	7	0	0	1	0	0	0	0	NA	NA
chr2L	9587136	9588025	890	*	chr2L_9587136_9588025_*	TRUE	FALSE	FALSE	1180.04999965429	32	17	70	28	68	20	36	15	19	6	0.76	0.705882352941177
chr2L	9593756	9594255	500	*	chr2L_9593756_9594255_*	TRUE	FALSE	FALSE	1180.05000650883	0	0	1	2	0	1	1	2	2	9	0.818181818181818	0.666666666666667
chr2L	9594446	9594945	500	*	chr2L_9594446_9594945_*	TRUE	FALSE	FALSE	1821.69997513294	0	3	6	16	0	0	1	0	1	10	0.909090909090909	1
chr2L	9595016	9595515	500	*	chr2L_9595016_9595515_*	TRUE	FALSE	FALSE	844.924995303154	1	5	26	47	0	1	1	1	21	4	0.84	0.5
chr2L	9595906	9596405	500	*	chr2L_9595906_9596405_*	TRUE	FALSE	FALSE	688.399994969368	2	8	28	63	3	7	1	5	4	3	0.571428571428571	0.833333333333333
chr2L	9601246	9601745	500	*	chr2L_9601246_9601745_*	TRUE	FALSE	FALSE	828.525007367134	1	2	6	3	0	0	0	2	2	1	0.666666666666667	1
chr2L	9602026	9602525	500	*	chr2L_9602026_9602525_*	TRUE	FALSE	FALSE	508.500009775162	2	0	9	10	0	0	6	42	4	7	0.636363636363636	0.875
chr2L	9603946	9604445	500	*	chr2L_9603946_9604445_*	TRUE	FALSE	FALSE	787.2250020504	3	0	23	8	0	0	1	0	7	6	0.538461538461538	1
chr2L	9633026	9633525	500	*	chr2L_9633026_9633525_*	TRUE	FALSE	FALSE	1114.7500038147	5	3	58	55	9	0	11	13	11	19	0.633333333333333	0.541666666666667
chr2L	9660946	9661445	500	*	chr2L_9660946_9661445_*	TRUE	FALSE	FALSE	392.074997127056	6	4	13	6	1	1	1	0	1	0	1	1
chr2L	9755026	9755525	500	*	chr2L_9755026_9755525_*	TRUE	FALSE	FALSE	657.499997317791	3	0	6	3	2	0	0	2	0	0	NA	1
chr2L	9756316	9756815	500	*	chr2L_9756316_9756815_*	TRUE	FALSE	FALSE	754.550002813339	7	0	8	0	0	0	6	0	0	0	NA	1
chr2L	9776626	9777125	500	*	chr2L_9776626_9777125_*	TRUE	FALSE	FALSE	555.249992012978	1	1	2	7	0	3	5	5	1	12	0.923076923076923	0.5
chr2L	9948026	9948525	500	*	chr2L_9948026_9948525_*	TRUE	FALSE	FALSE	677.250000089407	130	7	216	35	19	1	130	9	91	12	0.883495145631068	0.935251798561151
chr2L	9972546	9973045	500	*	chr2L_9972546_9973045_*	TRUE	FALSE	FALSE	677.775000929832	3	2	13	11	0	0	7	10	3	1	0.75	0.588235294117647
chr2L	10020226	10020725	500	*	chr2L_10020226_10020725_*	TRUE	FALSE	FALSE	573.624995350838	1	17	7	19	1	0	0	0	0	0	NA	NA
chr2L	10474756	10475255	500	*	chr2L_10474756_10475255_*	TRUE	FALSE	FALSE	855.94999730587	1	2	1	3	0	0	0	6	1	1	0.5	1
chr2L	10475956	10476455	500	*	chr2L_10475956_10476455_*	TRUE	FALSE	FALSE	766.500002741814	0	2	12	0	2	0	0	1	2	0	1	1
chr2L	10521226	10521725	500	*	chr2L_10521226_10521725_*	TRUE	FALSE	FALSE	385.874997079372	0	1	1	1	0	0	7	0	3	0	1	1
chr2L	10522606	10523105	500	*	chr2L_10522606_10523105_*	TRUE	FALSE	FALSE	365.724999010563	0	5	7	12	0	0	8	1	4	3	0.571428571428571	0.888888888888889
chr2L	10524266	10524765	500	*	chr2L_10524266_10524765_*	TRUE	FALSE	FALSE	2005.67499756813	5	50	7	76	0	5	1	3	1	3	0.75	0.75
chr2L	10525806	10526305	500	*	chr2L_10525806_10526305_*	TRUE	FALSE	FALSE	543.924998342991	2	1	4	8	0	0	11	9	5	6	0.545454545454545	0.55
chr2L	10539406	10539905	500	*	chr2L_10539406_10539905_*	TRUE	FALSE	FALSE	610.450003743172	0	1	5	12	1	0	0	0	0	0	NA	NA
chr2L	10689716	10690215	500	*	chr2L_10689716_10690215_*	TRUE	FALSE	FALSE	967.574994266033	8	1	32	23	0	4	0	1	6	9	0.6	1
chr2L	10716926	10717425	500	*	chr2L_10716926_10717425_*	TRUE	FALSE	FALSE	488.500003516674	3	3	5	7	0	0	0	0	0	0	NA	NA
chr2L	10756976	10757475	500	*	chr2L_10756976_10757475_*	TRUE	FALSE	FALSE	518.624999374151	25	0	26	14	0	1	12	10	14	41	0.745454545454545	0.545454545454545
chr2L	10760106	10760605	500	*	chr2L_10760106_10760605_*	TRUE	FALSE	FALSE	508.099999427795	4	6	7	2	2	0	1	0	2	3	0.6	1
chr2L	10866646	10867145	500	*	chr2L_10866646_10867145_*	TRUE	FALSE	FALSE	568.425000607967	2	1	5	3	0	0	1	0	5	1	0.833333333333333	1
chr2L	11069066	11069565	500	*	chr2L_11069066_11069565_*	TRUE	FALSE	FALSE	691.824997067451	36	10	3	3	0	0	10	4	20	2	0.909090909090909	0.714285714285714
chr2L	11206726	11207225	500	*	chr2L_11206726_11207225_*	TRUE	FALSE	FALSE	4228.5000026226	57	129	795	744	34	25	0	401	6	302	0.980519480519481	1
chr2L	11207466	11207965	500	*	chr2L_11207466_11207965_*	TRUE	FALSE	FALSE	545.675008296967	5	1	29	13	0	0	1	3	15	1	0.9375	0.75
chr2L	11286606	11287105	500	*	chr2L_11286606_11287105_*	TRUE	FALSE	FALSE	355.6749984622	9	162	3	21	1	3	69	27	4	1	0.8	0.71875
chr2L	11287306	11287805	500	*	chr2L_11287306_11287805_*	TRUE	FALSE	FALSE	691.874996423721	2	8	8	3	2	0	23	1	3	0	1	0.958333333333333
chr2L	11293856	11294355	500	*	chr2L_11293856_11294355_*	TRUE	FALSE	FALSE	954.424984455109	3	0	15	4	0	0	5	0	14	1	0.933333333333333	1
chr2L	11295696	11296195	500	*	chr2L_11295696_11296195_*	TRUE	FALSE	FALSE	722.675005793571	0	1	2	2	1	1	1	0	0	5	1	1
chr2L	11297426	11298105	680	*	chr2L_11297426_11298105_*	TRUE	FALSE	FALSE	608.699989318848	0	1	3	12	0	0	3	1	3	4	0.571428571428571	0.75
chr2L	11300666	11301165	500	*	chr2L_11300666_11301165_*	TRUE	FALSE	FALSE	737.174997627735	0	1	8	2	0	0	0	4	0	3	1	1
chr2L	11301386	11301885	500	*	chr2L_11301386_11301885_*	TRUE	FALSE	FALSE	453.600000739098	0	0	2	2	0	0	0	0	0	0	NA	NA
chr2L	11302146	11302645	500	*	chr2L_11302146_11302645_*	TRUE	FALSE	FALSE	345.899998694658	0	0	1	0	0	0	3	3	0	0	NA	0.5
chr2L	11310726	11311225	500	*	chr2L_11310726_11311225_*	TRUE	FALSE	FALSE	1310.24999022484	0	5	1	14	0	1	0	1	3	3	0.5	1
chr2L	11317826	11318325	500	*	chr2L_11317826_11318325_*	TRUE	FALSE	FALSE	630.374996364117	1	0	11	5	0	2	0	2	0	0	NA	1
chr2L	11324736	11325235	500	*	chr2L_11324736_11325235_*	TRUE	FALSE	FALSE	985.800002217293	0	2	3	4	0	0	4	1	10	0	1	0.8
chr2L	11326126	11326625	500	*	chr2L_11326126_11326625_*	TRUE	FALSE	FALSE	693.499994277954	0	0	3	4	0	1	0	0	3	2	0.6	NA
chr2L	11327706	11328205	500	*	chr2L_11327706_11328205_*	TRUE	FALSE	FALSE	704.274996221066	0	1	3	1	0	0	2	0	13	6	0.684210526315789	1
chr2L	11343836	11344335	500	*	chr2L_11343836_11344335_*	TRUE	FALSE	FALSE	638.474995195866	1	7	3	11	0	0	15	4	1	2	0.666666666666667	0.789473684210526
chr2L	11344686	11345435	750	*	chr2L_11344686_11345435_*	TRUE	FALSE	FALSE	1629.52501565218	0	5	4	22	0	4	0	0	4	7	0.636363636363636	NA
chr2L	11346276	11346775	500	*	chr2L_11346276_11346775_*	TRUE	FALSE	FALSE	843.749995529652	0	3	8	28	0	1	2	1	3	1	0.75	0.666666666666667
chr2L	11347126	11347625	500	*	chr2L_11347126_11347625_*	TRUE	FALSE	FALSE	1209.99999344349	3	15	21	40	6	15	3	4	5	10	0.666666666666667	0.571428571428571
chr2L	11349636	11350135	500	*	chr2L_11349636_11350135_*	TRUE	FALSE	FALSE	939.02499973774	0	0	4	2	0	2	1	5	2	5	0.714285714285714	0.833333333333333
chr2L	11352666	11353165	500	*	chr2L_11352666_11353165_*	TRUE	FALSE	FALSE	584.574997425079	2	0	10	18	2	2	1	3	6	1	0.857142857142857	0.75
chr2L	11356836	11357335	500	*	chr2L_11356836_11357335_*	TRUE	FALSE	FALSE	1201.39997601509	2	0	8	7	1	0	1	0	4	0	1	1
chr2L	11357366	11357865	500	*	chr2L_11357366_11357865_*	TRUE	FALSE	FALSE	837.975011467934	8	2	192	18	0	0	0	0	2	6	0.75	NA
chr2L	11376646	11377145	500	*	chr2L_11376646_11377145_*	TRUE	FALSE	FALSE	739.525002837181	3	1	7	2	0	0	6	3	3	2	0.6	0.666666666666667
chr2L	11378006	11378505	500	*	chr2L_11378006_11378505_*	TRUE	FALSE	FALSE	536.82500243187	146	1	28	3	0	0	34	26	1	3	0.75	0.566666666666667
chr2L	11396206	11396705	500	*	chr2L_11396206_11396705_*	TRUE	FALSE	FALSE	353.024993985891	2	0	0	0	3	0	0	0	1	1	0.5	NA
chr2L	11400596	11401095	500	*	chr2L_11400596_11401095_*	TRUE	FALSE	FALSE	402.949995473027	40	3	6	1	0	0	164	5	1	0	1	0.970414201183432
chr2L	11405316	11405815	500	*	chr2L_11405316_11405815_*	TRUE	FALSE	FALSE	376.150002479553	2	13	2	11	1	4	2	46	0	1	1	0.958333333333333
chr2L	11413996	11414495	500	*	chr2L_11413996_11414495_*	TRUE	FALSE	FALSE	562.974997460842	1	1	3	1	0	4	1	9	1	2	0.666666666666667	0.9
chr2L	11415966	11416465	500	*	chr2L_11415966_11416465_*	TRUE	FALSE	FALSE	400.775001347065	4	2	3	5	5	0	2	3	6	2	0.75	0.6
chr2L	11418706	11419205	500	*	chr2L_11418706_11419205_*	TRUE	FALSE	FALSE	1352.5500023365	3	8	4	44	0	2	33	20	10	18	0.642857142857143	0.622641509433962
chr2L	11420486	11420985	500	*	chr2L_11420486_11420985_*	TRUE	FALSE	FALSE	616.950004398823	0	1	2	2	0	0	0	1	0	2	1	1
chr2L	11423246	11423745	500	*	chr2L_11423246_11423745_*	TRUE	FALSE	FALSE	522.375000119209	2	0	5	4	31	0	0	2	0	1	1	1
chr2L	11423786	11424285	500	*	chr2L_11423786_11424285_*	TRUE	FALSE	FALSE	357.524995952845	0	0	0	0	0	0	2	0	0	0	NA	1
chr2L	11446006	11446505	500	*	chr2L_11446006_11446505_*	TRUE	FALSE	FALSE	6362.40005493164	170	16	315	18	16	0	30	8	27	8	0.771428571428571	0.789473684210526
chr2L	11447356	11447855	500	*	chr2L_11447356_11447855_*	TRUE	FALSE	FALSE	1826.30001604557	8	64	8	21	4	7	2	54	0	9	1	0.964285714285714
chr2L	11449206	11449705	500	*	chr2L_11449206_11449705_*	TRUE	FALSE	FALSE	1031.20000600815	1	2	8	3	0	0	8	7	2	0	1	0.533333333333333
chr2L	11450506	11451005	500	*	chr2L_11450506_11451005_*	TRUE	FALSE	FALSE	1073.75001013279	2	30	17	15	0	4	2	6	4	3	0.571428571428571	0.75
chr2L	11452606	11453105	500	*	chr2L_11452606_11453105_*	TRUE	FALSE	FALSE	1365.19999444485	27	169	8	30	0	1	69	93	12	27	0.692307692307692	0.574074074074074
chr2L	11453156	11453655	500	*	chr2L_11453156_11453655_*	TRUE	FALSE	FALSE	982.399998307228	10	1	10	0	2	0	27	4	7	0	1	0.870967741935484
chr2L	11455286	11455785	500	*	chr2L_11455286_11455785_*	TRUE	FALSE	FALSE	722.299995422363	19	214	11	7	0	1	41	81	2	1	0.666666666666667	0.663934426229508
chr2L	11456386	11457250	865	*	chr2L_11456386_11457250_*	TRUE	FALSE	FALSE	1190.60001164675	1	1	5	5	0	0	17	3	2	4	0.666666666666667	0.85
chr2L	11458576	11459075	500	*	chr2L_11458576_11459075_*	TRUE	FALSE	FALSE	1113.74998688698	3	21	4	9	0	2	4	2	5	7	0.583333333333333	0.666666666666667
chr2L	11462246	11462745	500	*	chr2L_11462246_11462745_*	TRUE	FALSE	FALSE	755.22500038147	2	0	0	1	1	0	5	2	2	0	1	0.714285714285714
chr2L	11469706	11470565	860	*	chr2L_11469706_11470565_*	TRUE	FALSE	FALSE	469.924995228648	15	18	27	23	11	0	14	12	2	0	1	0.538461538461538
chr2L	11472186	11472685	500	*	chr2L_11472186_11472685_*	TRUE	FALSE	FALSE	772.874991893768	2	8	1	3	1	0	4	67	6	35	0.853658536585366	0.943661971830986
chr2L	11473146	11473645	500	*	chr2L_11473146_11473645_*	TRUE	FALSE	FALSE	600.47499537468	1	2	3	2	2	1	9	16	3	3	0.5	0.64
chr2L	11473936	11475415	1480	*	chr2L_11473936_11475415_*	TRUE	FALSE	FALSE	1698.95000100136	2	5	16	3	0	2	3	10	7	5	0.583333333333333	0.769230769230769
chr2L	11475456	11475955	500	*	chr2L_11475456_11475955_*	TRUE	FALSE	FALSE	492.475003302097	10	0	8	1	0	0	6	6	1	0	1	0.5
chr2L	11482376	11482875	500	*	chr2L_11482376_11482875_*	TRUE	FALSE	FALSE	698.499992489815	1	10	2	4	0	0	13	27	2	2	0.5	0.675
chr2L	11488896	11489395	500	*	chr2L_11488896_11489395_*	TRUE	FALSE	FALSE	687.950008809566	3	28	7	15	0	0	30	0	4	0	1	1
chr2L	11490506	11491005	500	*	chr2L_11490506_11491005_*	TRUE	FALSE	FALSE	302.424998581409	1	4	3	9	0	0	19	24	0	1	1	0.558139534883721
chr2L	11491156	11491655	500	*	chr2L_11491156_11491655_*	TRUE	FALSE	FALSE	1581.90002024174	22	5	22	5	0	0	25	67	2	28	0.933333333333333	0.728260869565217
chr2L	11500506	11501005	500	*	chr2L_11500506_11501005_*	TRUE	FALSE	FALSE	382.7750043571	2	16	2	22	2	2	0	1	0	1	1	1
chr2L	11576576	11577075	500	*	chr2L_11576576_11577075_*	TRUE	FALSE	FALSE	502.124997973442	2	1	3	1	1	3	3	7	2	0	1	0.7
chr2L	11580996	11581495	500	*	chr2L_11580996_11581495_*	TRUE	FALSE	FALSE	677.549995332956	0	1	2	4	0	0	3	24	7	23	0.766666666666667	0.888888888888889
chr2L	11756596	11757095	500	*	chr2L_11756596_11757095_*	TRUE	FALSE	FALSE	589.950004220009	6	3	6	11	0	2	1	4	3	0	1	0.8
chr2L	11759546	11760045	500	*	chr2L_11759546_11760045_*	TRUE	FALSE	FALSE	316.15000218153	0	0	0	1	0	0	0	0	0	0	NA	NA
chr2L	11764606	11765105	500	*	chr2L_11764606_11765105_*	TRUE	FALSE	FALSE	285.150000154972	0	4	3	2	0	0	0	0	0	0	NA	NA
chr2L	11776606	11777105	500	*	chr2L_11776606_11777105_*	TRUE	FALSE	FALSE	332.400000393391	0	1	1	2	0	0	0	0	0	0	NA	NA
chr2L	11971546	11972045	500	*	chr2L_11971546_11972045_*	TRUE	FALSE	FALSE	797.675012350082	2	4	6	2	0	0	9	11	3	2	0.6	0.55
chr2L	11972346	11972845	500	*	chr2L_11972346_11972845_*	TRUE	FALSE	FALSE	487.399995028973	57	3	65	0	0	0	18	78	1	7	0.875	0.8125
chr2L	11973176	11974085	910	*	chr2L_11973176_11974085_*	TRUE	FALSE	FALSE	3537.87501364946	40	3	110	28	6	0	16	38	28	23	0.549019607843137	0.703703703703704
chr2L	11976566	11977065	500	*	chr2L_11976566_11977065_*	TRUE	FALSE	FALSE	906.950004398823	1	1	26	9	0	0	2	3	17	10	0.62962962962963	0.6
chr2L	12003206	12003705	500	*	chr2L_12003206_12003705_*	TRUE	FALSE	FALSE	14439.5498466492	653	15	368	17	8	0	16	12	28	35	0.555555555555556	0.571428571428571
chr2L	12003916	12004985	1070	*	chr2L_12003916_12004985_*	TRUE	FALSE	FALSE	18253.3498966694	12	7	16	6	5	3	16	4	34	20	0.62962962962963	0.8
chr2L	12005606	12006805	1200	*	chr2L_12005606_12006805_*	TRUE	FALSE	FALSE	7092.17499494553	3	16	10	12	0	0	2	12	6	90	0.9375	0.857142857142857
chr2L	12006906	12007735	830	*	chr2L_12006906_12007735_*	TRUE	FALSE	FALSE	39514.2250156403	7	11	25	7	0	1	49	51	132	37	0.781065088757396	0.51
chr2L	12011836	12012335	500	*	chr2L_12011836_12012335_*	TRUE	FALSE	FALSE	22878.8501548767	8	6	1	7	1	7	15	55	35	172	0.830917874396135	0.785714285714286
chr2L	12026146	12026825	680	*	chr2L_12026146_12026825_*	TRUE	FALSE	FALSE	678.999996259809	19	66	18	34	0	4	80	372	14	64	0.82051282051282	0.823008849557522
chr2L	12133906	12134405	500	*	chr2L_12133906_12134405_*	TRUE	FALSE	FALSE	521.250005215406	0	0	1	2	0	0	1	0	0	0	NA	1
chr2L	12320386	12320885	500	*	chr2L_12320386_12320885_*	TRUE	FALSE	FALSE	291.074999719858	0	0	0	1	2	0	0	4	0	0	NA	1
chr2L	12322386	12322885	500	*	chr2L_12322386_12322885_*	TRUE	FALSE	FALSE	365.799997001886	0	2	1	4	0	0	0	6	1	1	0.5	1
chr2L	12546946	12547925	980	*	chr2L_12546946_12547925_*	TRUE	FALSE	FALSE	2222.50000745058	0	1	2	8	2	0	1	0	0	1	1	1
chr2L	12547946	12548445	500	*	chr2L_12547946_12548445_*	TRUE	FALSE	FALSE	724.450003802776	0	1	2	6	0	0	2	2	3	0	1	0.5
chr2L	12548546	12549045	500	*	chr2L_12548546_12549045_*	TRUE	FALSE	FALSE	654.999994039536	0	0	1	0	0	0	4	2	14	0	1	0.666666666666667
chr2L	12549106	12549905	800	*	chr2L_12549106_12549905_*	TRUE	FALSE	FALSE	864.499999061227	3	2	5	5	1	0	0	4	0	1	1	1
chr2L	12566646	12567365	720	*	chr2L_12566646_12567365_*	TRUE	FALSE	FALSE	703.299999833107	15	9	24	39	2	0	2	1	3	0	1	0.666666666666667
chr2L	12567666	12568165	500	*	chr2L_12567666_12568165_*	TRUE	FALSE	FALSE	435.024999529123	2	5	5	5	0	1	3	2	0	0	NA	0.6
chr2L	12568206	12568705	500	*	chr2L_12568206_12568705_*	TRUE	FALSE	FALSE	406.024995148182	0	2	12	2	0	0	0	0	0	1	1	NA
chr2L	12572936	12573435	500	*	chr2L_12572936_12573435_*	TRUE	FALSE	FALSE	471.824996322393	0	0	0	2	0	0	0	1	0	0	NA	1
chr2L	12574996	12575495	500	*	chr2L_12574996_12575495_*	TRUE	FALSE	FALSE	555.949998795986	9	49	3	13	0	1	64	129	1	37	0.973684210526316	0.66839378238342
chr2L	12579086	12579585	500	*	chr2L_12579086_12579585_*	TRUE	FALSE	FALSE	374.299996569753	73	4	451	4	7	0	73	0	772	0	1	1
chr2L	12647626	12648125	500	*	chr2L_12647626_12648125_*	TRUE	FALSE	FALSE	439.499995112419	3	0	7	0	0	0	18	5	5	3	0.625	0.782608695652174
chr2L	12653186	12653685	500	*	chr2L_12653186_12653685_*	TRUE	FALSE	FALSE	364.124997407198	1	1	0	1	0	1	1	3	0	1	1	0.75
chr2L	12655716	12656215	500	*	chr2L_12655716_12656215_*	TRUE	FALSE	FALSE	861.55000180006	0	3	3	5	0	0	0	0	3	5	0.625	NA
chr2L	12746826	12747325	500	*	chr2L_12746826_12747325_*	TRUE	FALSE	FALSE	592.875000834465	0	0	3	5	0	0	1	0	1	0	1	1
chr2L	12754386	12754885	500	*	chr2L_12754386_12754885_*	TRUE	FALSE	FALSE	873.574995994568	4	5	4	10	0	1	1	7	1	3	0.75	0.875
chr2L	12814166	12814665	500	*	chr2L_12814166_12814665_*	TRUE	FALSE	FALSE	605.175005048513	2	3	1	4	0	0	0	17	0	1	1	1
chr2L	12824196	12824695	500	*	chr2L_12824196_12824695_*	TRUE	FALSE	FALSE	441.574995219707	10	0	10	0	0	0	4	1	11	1	0.916666666666667	0.8
chr2L	12830836	12831335	500	*	chr2L_12830836_12831335_*	TRUE	FALSE	FALSE	246.249999850988	0	0	3	2	2	0	0	1	5	0	1	1
chr2L	12834846	12835345	500	*	chr2L_12834846_12835345_*	TRUE	FALSE	FALSE	688.424997329712	0	0	0	2	0	2	0	0	0	0	NA	NA
chr2L	12847016	12847515	500	*	chr2L_12847016_12847515_*	TRUE	FALSE	FALSE	736.124995946884	0	0	0	0	0	1	6	7	0	1	1	0.538461538461538
chr2L	12854506	12855005	500	*	chr2L_12854506_12855005_*	TRUE	FALSE	FALSE	1354.22499731183	0	0	1	4	0	0	14	7	6	10	0.625	0.666666666666667
chr2L	12859356	12859855	500	*	chr2L_12859356_12859855_*	TRUE	FALSE	FALSE	359.074994325638	2	1	0	0	0	0	14	9	0	0	NA	0.608695652173913
chr2L	12860846	12861345	500	*	chr2L_12860846_12861345_*	TRUE	FALSE	FALSE	333.975002765656	2	4	14	4	1	1	1	0	0	0	NA	1
chr2L	12863026	12863525	500	*	chr2L_12863026_12863525_*	TRUE	FALSE	FALSE	457.874998729676	0	2	1	1	25	20	204	245	82	150	0.646551724137931	0.5456570155902
chr2L	12867856	12868355	500	*	chr2L_12867856_12868355_*	TRUE	FALSE	FALSE	525.825003087521	5	5	11	14	0	0	0	1	1	0	1	1
chr2L	12876646	12877145	500	*	chr2L_12876646_12877145_*	TRUE	FALSE	FALSE	391.599993556738	0	0	1	2	0	0	0	1	0	0	NA	1
chr2L	12877906	12878405	500	*	chr2L_12877906_12878405_*	TRUE	FALSE	FALSE	300.899994969368	0	3	0	5	0	0	1	0	1	0	1	1
chr2L	12880706	12881205	500	*	chr2L_12880706_12881205_*	TRUE	FALSE	FALSE	321.124996244907	3	0	1	5	0	0	0	0	0	0	NA	NA
chr2L	12895766	12896265	500	*	chr2L_12895766_12896265_*	TRUE	FALSE	FALSE	478.124997317791	2	0	6	3	0	0	0	0	0	0	NA	NA
chr2L	12899296	12899795	500	*	chr2L_12899296_12899795_*	TRUE	FALSE	FALSE	363.850000500679	3	9	1	1	4	2	3	3	0	0	NA	0.5
chr2L	12950896	12951395	500	*	chr2L_12950896_12951395_*	TRUE	FALSE	FALSE	331.424997746944	2	12	1	19	0	9	0	0	0	0	NA	NA
chr2L	12954766	12955265	500	*	chr2L_12954766_12955265_*	TRUE	FALSE	FALSE	450.449996888638	0	0	5	4	0	2	0	0	0	0	NA	NA
chr2L	12972576	12973075	500	*	chr2L_12972576_12973075_*	TRUE	FALSE	FALSE	591.499998420477	2	7	2	17	2	2	3	4	3	1	0.75	0.571428571428571
chr2L	12983976	12984475	500	*	chr2L_12983976_12984475_*	TRUE	FALSE	FALSE	397.499996423721	0	4	13	4	0	0	0	58	0	1	1	1
chr2L	12987056	12987555	500	*	chr2L_12987056_12987555_*	TRUE	FALSE	FALSE	2364.87497866154	2	0	3	1	0	1	7	53	6	9	0.6	0.883333333333333
chr2L	12988806	12989305	500	*	chr2L_12988806_12989305_*	TRUE	FALSE	FALSE	322.625003755093	1	2	4	0	2	0	2	4	0	1	1	0.666666666666667
chr2L	13065886	13066385	500	*	chr2L_13065886_13066385_*	TRUE	FALSE	FALSE	283.674996495247	0	0	2	0	0	4	0	0	1	8	0.888888888888889	NA
chr2L	13066646	13067145	500	*	chr2L_13066646_13067145_*	TRUE	FALSE	FALSE	273.224997520447	3	16	9	64	0	2	1	7	2	21	0.91304347826087	0.875
chr2L	13068246	13068745	500	*	chr2L_13068246_13068745_*	TRUE	FALSE	FALSE	549.050006568432	4	8	24	69	3	17	4	2	31	41	0.569444444444444	0.666666666666667
chr2L	13070926	13071425	500	*	chr2L_13070926_13071425_*	TRUE	FALSE	FALSE	461.12499833107	14	4	58	7	0	0	2	1	16	7	0.695652173913043	0.666666666666667
chr2L	13071606	13072105	500	*	chr2L_13071606_13072105_*	TRUE	FALSE	FALSE	326.699995994568	3	3	62	22	3	0	2	7	16	43	0.728813559322034	0.777777777777778
chr2L	13074066	13074565	500	*	chr2L_13074066_13074565_*	TRUE	FALSE	FALSE	325.024998486042	20	6	207	31	13	2	2	15	60	40	0.6	0.882352941176471
chr2L	13074646	13075145	500	*	chr2L_13074646_13075145_*	TRUE	FALSE	FALSE	544.699991643429	7	0	16	16	0	1	0	2	2	41	0.953488372093023	1
chr2L	13079386	13079885	500	*	chr2L_13079386_13079885_*	TRUE	FALSE	FALSE	206.674999296665	3	6	7	17	3	2	0	0	8	0	1	NA
chr2L	13126846	13127345	500	*	chr2L_13126846_13127345_*	TRUE	FALSE	FALSE	498.499994277954	0	2	1	7	1	1	0	1	4	9	0.692307692307692	1
chr2L	13127496	13127995	500	*	chr2L_13127496_13127995_*	TRUE	FALSE	FALSE	299.349996894598	4	1	24	2	0	0	0	0	1	17	0.944444444444444	NA
chr2L	13145226	13145725	500	*	chr2L_13145226_13145725_*	TRUE	FALSE	FALSE	279.874999076128	2	2	3	2	0	0	0	1	2	0	1	1
chr2L	13156026	13156525	500	*	chr2L_13156026_13156525_*	TRUE	FALSE	FALSE	439.250002801418	1	2	0	1	0	1	2	4	1	0	1	0.666666666666667
chr2L	13157826	13158325	500	*	chr2L_13157826_13158325_*	TRUE	FALSE	FALSE	897.249984741211	0	0	0	4	0	0	0	1	0	0	NA	1
chr2L	13235026	13235525	500	*	chr2L_13235026_13235525_*	TRUE	FALSE	FALSE	725.124990940094	180	11	70	14	9	1	72	21	7	2	0.777777777777778	0.774193548387097
chr2L	13331946	13332445	500	*	chr2L_13331946_13332445_*	TRUE	FALSE	FALSE	328.69999140501	10	14	17	36	0	3	0	0	0	0	NA	NA
chr2L	13332716	13333215	500	*	chr2L_13332716_13333215_*	TRUE	FALSE	FALSE	394.024999812245	0	1	0	0	0	0	0	0	0	0	NA	NA
chr2L	13341066	13341565	500	*	chr2L_13341066_13341565_*	TRUE	FALSE	FALSE	476.649993062019	0	1	1	0	0	0	1	0	0	0	NA	1
chr2L	13729686	13730185	500	*	chr2L_13729686_13730185_*	TRUE	FALSE	FALSE	415.125001966953	0	0	5	6	0	0	0	0	0	0	NA	NA
chr2L	13732096	13732595	500	*	chr2L_13732096_13732595_*	TRUE	FALSE	FALSE	597.300000190735	1	0	0	1	0	0	0	0	0	1	1	NA
chr2L	13802206	13802705	500	*	chr2L_13802206_13802705_*	TRUE	FALSE	FALSE	341.749995946884	3	4	3	11	0	0	4	7	0	0	NA	0.636363636363636
chr2L	14011026	14011975	950	*	chr2L_14011026_14011975_*	TRUE	FALSE	FALSE	1324.75000470877	1	0	2	0	0	0	0	1	0	2	1	1
chr2L	14024866	14026555	1690	*	chr2L_14024866_14026555_*	TRUE	FALSE	FALSE	4664.60000663996	39	17	132	34	72	5	29	14	21	12	0.636363636363636	0.674418604651163
chr2L	14038796	14039295	500	*	chr2L_14038796_14039295_*	TRUE	FALSE	FALSE	661.024990230799	0	1	1	5	0	2	1	16	0	15	1	0.941176470588235
chr2L	14097206	14097705	500	*	chr2L_14097206_14097705_*	TRUE	FALSE	FALSE	616.025001704693	1	1	0	6	0	0	0	1	0	0	NA	1
chr2L	14113326	14113825	500	*	chr2L_14113326_14113825_*	TRUE	FALSE	FALSE	546.12499922514	3	2	3	0	1	0	1	0	1	0	1	1
chr2L	14115976	14116475	500	*	chr2L_14115976_14116475_*	TRUE	FALSE	FALSE	506.124997138977	8	9	4	24	0	6	2	15	0	1	1	0.882352941176471
chr2L	14117866	14118365	500	*	chr2L_14117866_14118365_*	TRUE	FALSE	FALSE	588.574998676777	1	1	4	1	0	3	1	0	0	0	NA	1
chr2L	14120326	14121155	830	*	chr2L_14120326_14121155_*	TRUE	FALSE	FALSE	564.325001388788	3	3	5	6	0	0	0	0	0	0	NA	NA
chr2L	14121426	14122195	770	*	chr2L_14121426_14122195_*	TRUE	FALSE	FALSE	416.799994409084	0	5	3	5	0	1	0	0	0	1	1	NA
chr2L	14122286	14122785	500	*	chr2L_14122286_14122785_*	TRUE	FALSE	FALSE	208.299998566508	1	0	0	0	0	0	0	0	0	0	NA	NA
chr2L	14122936	14123705	770	*	chr2L_14122936_14123705_*	TRUE	FALSE	FALSE	475.249995142221	0	3	3	8	1	2	1	1	0	2	1	0.5
chr2L	14123926	14124665	740	*	chr2L_14123926_14124665_*	TRUE	FALSE	FALSE	389.399997740984	5	11	27	17	0	7	0	0	1	0	1	NA
chr2L	14125606	14126105	500	*	chr2L_14125606_14126105_*	TRUE	FALSE	FALSE	320.024997293949	3	2	3	1	3	0	1	0	3	0	1	1
chr2L	14126166	14126665	500	*	chr2L_14126166_14126665_*	TRUE	FALSE	FALSE	546.299995481968	4	7	6	4	0	0	0	0	0	0	NA	NA
chr2L	14133146	14133985	840	*	chr2L_14133146_14133985_*	TRUE	FALSE	FALSE	500.099996775389	5	9	13	15	1	0	0	0	0	1	1	NA
chr2L	14244306	14244805	500	*	chr2L_14244306_14244805_*	TRUE	FALSE	FALSE	558.49999666214	2	4	24	11	3	5	0	0	5	6	0.545454545454545	NA
chr2L	14245066	14246025	960	*	chr2L_14245066_14246025_*	TRUE	FALSE	FALSE	2514.57500100136	2	13	42	81	2	21	5	13	51	34	0.6	0.722222222222222
chr2L	14250076	14250575	500	*	chr2L_14250076_14250575_*	TRUE	FALSE	FALSE	393.124997615814	65	8	8	4	3	0	47	2	4	1	0.8	0.959183673469388
chr2L	14251626	14252125	500	*	chr2L_14251626_14252125_*	TRUE	FALSE	FALSE	749.250015616417	1	25	3	55	0	4	0	1	0	3	1	1
chr2L	14252216	14252715	500	*	chr2L_14252216_14252715_*	TRUE	FALSE	FALSE	660.62499448657	0	1	1	0	0	0	0	0	0	0	NA	NA
chr2L	14252836	14253335	500	*	chr2L_14252836_14253335_*	TRUE	FALSE	FALSE	892.899993062019	5	0	2	1	0	0	13	5	1	0	1	0.722222222222222
chr2L	14253906	14254405	500	*	chr2L_14253906_14254405_*	TRUE	FALSE	FALSE	401.124997586012	83	1	27	3	0	0	63	133	8	3	0.727272727272727	0.678571428571429
chr2L	14258486	14258985	500	*	chr2L_14258486_14258985_*	TRUE	FALSE	FALSE	1335.69999277592	0	0	0	1	0	0	0	1	0	1	1	1
chr2L	14260941	14261490	550	*	chr2L_14260941_14261490_*	TRUE	FALSE	FALSE	1164.9750071764	94	8	95	19	23	2	40	14	32	10	0.761904761904762	0.740740740740741
chr2L	14262056	14262555	500	*	chr2L_14262056_14262555_*	TRUE	FALSE	FALSE	1185.90000480413	21	19	24	0	5	0	16	134	9	25	0.735294117647059	0.893333333333333
chr2L	14373906	14374405	500	*	chr2L_14373906_14374405_*	TRUE	FALSE	FALSE	625.02500385046	8	1	7	2	0	0	13	0	3	0	1	1
chr2L	14381806	14382305	500	*	chr2L_14381806_14382305_*	TRUE	FALSE	FALSE	388.599998652935	14	10	16	5	1	0	8	14	0	3	1	0.636363636363636
chr2L	14383576	14384295	720	*	chr2L_14383576_14384295_*	TRUE	FALSE	FALSE	998.874999582767	38	42	4	4	0	0	229	256	6	1	0.857142857142857	0.527835051546392
chr2L	14414346	14414845	500	*	chr2L_14414346_14414845_*	TRUE	FALSE	FALSE	317.974998950958	2	0	2	1	2	0	0	0	0	0	NA	NA
chr2L	14419666	14420165	500	*	chr2L_14419666_14420165_*	TRUE	FALSE	FALSE	398.175000548363	13	2	5	8	0	0	2	0	3	0	1	1
chr2L	14431376	14431875	500	*	chr2L_14431376_14431875_*	TRUE	FALSE	FALSE	1378.25000882149	13	30	10	33	0	2	132	50	38	29	0.567164179104478	0.725274725274725
chr2L	14432156	14432655	500	*	chr2L_14432156_14432655_*	TRUE	FALSE	FALSE	782.075006365776	8	45	12	67	0	6	26	47	3	20	0.869565217391304	0.643835616438356
chr2L	14432786	14433285	500	*	chr2L_14432786_14433285_*	TRUE	FALSE	FALSE	912.05001115799	23	19	47	26	1	0	12	30	11	7	0.611111111111111	0.714285714285714
chr2L	14433946	14434445	500	*	chr2L_14433946_14434445_*	TRUE	FALSE	FALSE	569.725001603365	4	30	2	25	0	4	3	2	2	6	0.75	0.6
chr2L	14434506	14435435	930	*	chr2L_14434506_14435435_*	TRUE	FALSE	FALSE	2352.97497451305	20	23	22	191	0	3	19	16	18	26	0.590909090909091	0.542857142857143
chr2L	14435766	14436555	790	*	chr2L_14435766_14436555_*	TRUE	FALSE	FALSE	5279.27496314049	836	163	394	67	25	7	77	28	39	10	0.795918367346939	0.733333333333333
chr2L	14438186	14439045	860	*	chr2L_14438186_14439045_*	TRUE	FALSE	FALSE	1891.42501085997	14	10	20	41	2	4	10	3	5	5	0.5	0.769230769230769
chr2L	14439706	14440205	500	*	chr2L_14439706_14440205_*	TRUE	FALSE	FALSE	741.525002270937	54	2	12	5	0	0	4	33	5	1	0.833333333333333	0.891891891891892
chr2L	14440316	14441065	750	*	chr2L_14440316_14441065_*	TRUE	FALSE	FALSE	1488.50001037121	27	38	11	89	0	3	98	35	9	5	0.642857142857143	0.736842105263158
chr2L	14441176	14441675	500	*	chr2L_14441176_14441675_*	TRUE	FALSE	FALSE	809.500016272068	7	23	6	12	0	0	26	2	23	1	0.958333333333333	0.928571428571429
chr2L	14442396	14442895	500	*	chr2L_14442396_14442895_*	TRUE	FALSE	FALSE	3244.27500486374	6	3	12	4	2	0	25	20	14	16	0.533333333333333	0.555555555555556
chr2L	14443666	14444505	840	*	chr2L_14443666_14444505_*	TRUE	FALSE	FALSE	4105.95003724098	95	237	150	745	27	151	5	164	3	104	0.97196261682243	0.970414201183432
chr2L	14444736	14445235	500	*	chr2L_14444736_14445235_*	TRUE	FALSE	FALSE	753.049992322922	20	4	16	3	1	0	19	31	29	25	0.537037037037037	0.62
chr2L	14445556	14446485	930	*	chr2L_14445556_14446485_*	TRUE	FALSE	FALSE	6122.20009207726	53	41	26	50	1	3	161	38	34	13	0.723404255319149	0.809045226130653
chr2L	14451986	14452485	500	*	chr2L_14451986_14452485_*	TRUE	FALSE	FALSE	459.250004589558	6	16	14	14	1	0	5	4	5	3	0.625	0.555555555555556
chr2L	14453086	14453845	760	*	chr2L_14453086_14453845_*	TRUE	FALSE	FALSE	2096.72499001026	30	7	34	39	0	0	17	20	25	63	0.715909090909091	0.540540540540541
chr2L	14454246	14454745	500	*	chr2L_14454246_14454745_*	TRUE	FALSE	FALSE	2006.22501254082	3	9	12	17	0	0	11	2	24	10	0.705882352941177	0.846153846153846
chr2L	14455036	14456025	990	*	chr2L_14455036_14456025_*	TRUE	FALSE	FALSE	1788.50001633167	5	5	12	12	0	0	24	48	5	0	1	0.666666666666667
chr2L	14456186	14456685	500	*	chr2L_14456186_14456685_*	TRUE	FALSE	FALSE	1655.1749920845	3	1	12	6	0	0	0	0	0	5	1	NA
chr2L	14459366	14459865	500	*	chr2L_14459366_14459865_*	TRUE	FALSE	FALSE	1768.09999883175	8	2	22	4	1	0	12	8	8	5	0.615384615384615	0.6
chr2L	14461256	14462045	790	*	chr2L_14461256_14462045_*	TRUE	FALSE	FALSE	1981.07498943806	6	37	15	40	1	2	27	27	37	4	0.902439024390244	0.5
chr2L	14462856	14463355	500	*	chr2L_14462856_14463355_*	TRUE	FALSE	FALSE	1079.65000152588	2	3	6	3	0	0	0	0	4	7	0.636363636363636	NA
chr2L	14464256	14465165	910	*	chr2L_14464256_14465165_*	TRUE	FALSE	FALSE	1885.67500710487	6	10	21	5	3	1	13	11	7	6	0.538461538461538	0.541666666666667
chr2L	14469986	14470485	500	*	chr2L_14469986_14470485_*	TRUE	FALSE	FALSE	466.624996066093	25	31	115	64	16	5	1	10	2	2	0.5	0.909090909090909
chr2L	14471626	14472125	500	*	chr2L_14471626_14472125_*	TRUE	FALSE	FALSE	401.750001311302	1	5	2	3	0	0	0	0	3	3	0.5	NA
chr2L	14472286	14473035	750	*	chr2L_14472286_14473035_*	TRUE	FALSE	FALSE	2361.90001606941	3	5	5	8	0	1	5	0	3	7	0.7	1
chr2L	14473306	14473805	500	*	chr2L_14473306_14473805_*	TRUE	FALSE	FALSE	712.150008380413	0	1	5	9	0	0	0	7	0	2	1	1
chr2L	14474396	14474895	500	*	chr2L_14474396_14474895_*	TRUE	FALSE	FALSE	610.325000286102	1	0	15	4	1	2	2	0	3	1	0.75	1
chr2L	14476556	14477055	500	*	chr2L_14476556_14477055_*	TRUE	FALSE	FALSE	512.149996161461	1	1	7	1	0	0	0	3	0	5	1	1
chr2L	14477286	14478135	850	*	chr2L_14477286_14478135_*	TRUE	FALSE	FALSE	1596.67499482632	47	37	17	7	4	0	97	36	11	0	1	0.729323308270677
chr2L	14478786	14479685	900	*	chr2L_14478786_14479685_*	TRUE	FALSE	FALSE	1364.37500447035	249	13	244	17	11	1	67	38	45	15	0.75	0.638095238095238
chr2L	14479846	14480345	500	*	chr2L_14479846_14480345_*	TRUE	FALSE	FALSE	897.849996685982	23	5	47	38	3	6	39	21	41	28	0.594202898550725	0.65
chr2L	14480926	14481425	500	*	chr2L_14480926_14481425_*	TRUE	FALSE	FALSE	666.624999046326	5	1	21	11	0	0	0	6	1	0	1	1
chr2L	14481546	14482045	500	*	chr2L_14481546_14482045_*	TRUE	FALSE	FALSE	681.749989390373	1	2	1	3	0	0	6	1	1	1	0.5	0.857142857142857
chr2L	14482186	14482685	500	*	chr2L_14482186_14482685_*	TRUE	FALSE	FALSE	839.250007867813	0	1	0	2	0	0	0	5	3	1	0.75	1
chr2L	14482766	14483265	500	*	chr2L_14482766_14483265_*	TRUE	FALSE	FALSE	2978.34998726845	1	9	37	85	1	12	22	15	129	161	0.555172413793103	0.594594594594595
chr2L	14483356	14483855	500	*	chr2L_14483356_14483855_*	TRUE	FALSE	FALSE	4829.64987158775	22	26	52	79	5	20	20	72	27	150	0.847457627118644	0.782608695652174
chr2L	14483906	14484405	500	*	chr2L_14483906_14484405_*	TRUE	FALSE	FALSE	1148.40000808239	25	11	74	42	9	12	26	28	13	31	0.704545454545455	0.518518518518518
chr2L	14484841	14485390	550	*	chr2L_14484841_14485390_*	TRUE	FALSE	FALSE	1904.54998731613	68	74	118	82	20	17	99	35	148	17	0.896969696969697	0.738805970149254
chr2L	14489016	14489515	500	*	chr2L_14489016_14489515_*	TRUE	FALSE	FALSE	792.349997758865	37	207	3	22	0	1	4	5	0	3	1	0.555555555555556
chr2L	14498606	14499105	500	*	chr2L_14498606_14499105_*	TRUE	FALSE	FALSE	421.92499935627	21	1	5	2	0	1	0	15	0	0	NA	1
chr2L	14499496	14499995	500	*	chr2L_14499496_14499995_*	TRUE	FALSE	FALSE	836.800009906292	9	7	13	71	0	5	20	12	21	18	0.538461538461538	0.625
chr2L	14500036	14500535	500	*	chr2L_14500036_14500535_*	TRUE	FALSE	FALSE	419.099995493889	1	7	3	5	0	0	1	2	6	1	0.857142857142857	0.666666666666667
chr2L	14504696	14505565	870	*	chr2L_14504696_14505565_*	TRUE	FALSE	FALSE	1732.92499005795	6	2	17	12	1	0	31	14	17	8	0.68	0.688888888888889
chr2L	14506726	14507225	500	*	chr2L_14506726_14507225_*	TRUE	FALSE	FALSE	535.374999046326	1	2	17	3	0	0	79	20	9	9	0.5	0.797979797979798
chr2L	14512576	14513525	950	*	chr2L_14512576_14513525_*	TRUE	FALSE	FALSE	4588.62500190735	10	31	80	208	3	25	33	93	55	67	0.549180327868853	0.738095238095238
chr2L	14513846	14514345	500	*	chr2L_14513846_14514345_*	TRUE	FALSE	FALSE	1444.64999996126	10	1	85	15	13	5	56	8	40	21	0.655737704918033	0.875
chr2L	14515126	14515625	500	*	chr2L_14515126_14515625_*	TRUE	FALSE	FALSE	2807.37494826317	6	0	75	2	14	0	2	1	28	14	0.666666666666667	0.666666666666667
chr2L	14520366	14520865	500	*	chr2L_14520366_14520865_*	TRUE	FALSE	FALSE	785.250005125999	4	1	18	6	4	0	7	8	1	0	1	0.533333333333333
chr2L	14536936	14537705	770	*	chr2L_14536936_14537705_*	TRUE	FALSE	FALSE	2455.64997836947	1	1	3	39	2	5	0	2	8	13	0.619047619047619	1
chr2L	14537746	14538245	500	*	chr2L_14537746_14538245_*	TRUE	FALSE	FALSE	624.049989134073	0	1	6	3	0	0	0	0	0	1	1	NA
chr2L	14539166	14539665	500	*	chr2L_14539166_14539665_*	TRUE	FALSE	FALSE	668.225004673004	16	4	29	33	2	4	0	1	0	6	1	1
chr2L	14540156	14540975	820	*	chr2L_14540156_14540975_*	TRUE	FALSE	FALSE	3215.39998650551	7	19	37	207	3	66	40	48	49	94	0.657342657342657	0.545454545454545
chr2L	14542796	14543295	500	*	chr2L_14542796_14543295_*	TRUE	FALSE	FALSE	537.474991679192	1	8	1	5	0	0	0	0	0	4	1	NA
chr2L	14545006	14545505	500	*	chr2L_14545006_14545505_*	TRUE	FALSE	FALSE	897.750007510185	2	1	20	4	2	2	1	2	1	2	0.666666666666667	0.666666666666667
chr2L	14552456	14553325	870	*	chr2L_14552456_14553325_*	TRUE	FALSE	FALSE	1343.04998219013	13	3	106	29	19	6	54	4	52	4	0.928571428571429	0.931034482758621
chr2L	14553636	14555125	1490	*	chr2L_14553636_14555125_*	TRUE	FALSE	FALSE	6174.55003291368	135	43	217	107	42	29	63	99	29	50	0.632911392405063	0.611111111111111
chr2L	14566586	14567085	500	*	chr2L_14566586_14567085_*	TRUE	FALSE	FALSE	811.625004410744	0	3	1	5	0	0	1	0	2	4	0.666666666666667	1
chr2L	14568706	14569205	500	*	chr2L_14568706_14569205_*	TRUE	FALSE	FALSE	764.000008106232	3	1	7	7	5	0	0	0	0	6	1	NA
chr2L	14569466	14569965	500	*	chr2L_14569466_14569965_*	TRUE	FALSE	FALSE	735.375008285046	0	1	2	1	0	0	0	0	0	0	NA	NA
chr2L	14570836	14571335	500	*	chr2L_14570836_14571335_*	TRUE	FALSE	FALSE	909.350014328957	3	1	2	2	1	0	0	0	1	0	1	NA
chr2L	14571676	14572175	500	*	chr2L_14571676_14572175_*	TRUE	FALSE	FALSE	889.374992996454	1	2	5	8	0	0	18	6	9	7	0.5625	0.75
chr2L	14575006	14575505	500	*	chr2L_14575006_14575505_*	TRUE	FALSE	FALSE	595.050000548363	2	0	4	1	0	0	4	1	0	0	NA	0.8
chr2L	14578986	14579885	900	*	chr2L_14578986_14579885_*	TRUE	FALSE	FALSE	1449.52500492334	13	15	15	26	3	1	12	50	10	34	0.772727272727273	0.806451612903226
chr2L	14580326	14581315	990	*	chr2L_14580326_14581315_*	TRUE	FALSE	FALSE	2481.85001075268	2	2	8	9	2	0	6	38	8	110	0.932203389830508	0.863636363636364
chr2L	14581786	14582285	500	*	chr2L_14581786_14582285_*	TRUE	FALSE	FALSE	639.175007343292	2	1	0	2	0	0	3	35	2	1	0.666666666666667	0.921052631578947
chr2L	14582296	14582795	500	*	chr2L_14582296_14582795_*	TRUE	FALSE	FALSE	893.14999371767	2	1	5	8	1	1	3	0	2	5	0.714285714285714	1
chr2L	14583076	14583575	500	*	chr2L_14583076_14583575_*	TRUE	FALSE	FALSE	670.749993622303	4	0	2	3	3	1	2	9	7	32	0.82051282051282	0.818181818181818
chr2L	14583816	14584315	500	*	chr2L_14583816_14584315_*	TRUE	FALSE	FALSE	709.399997889996	3	2	6	28	0	0	11	12	20	14	0.588235294117647	0.521739130434783
chr2L	14584646	14585570	925	*	chr2L_14584646_14585570_*	TRUE	FALSE	FALSE	1487.30000764132	10	32	5	12	0	0	58	75	5	13	0.722222222222222	0.56390977443609
chr2L	14588846	14589345	500	*	chr2L_14588846_14589345_*	TRUE	FALSE	FALSE	2822.90000535548	12	0	2	0	0	0	3	0	1	1	0.5	1
chr2L	14589706	14590205	500	*	chr2L_14589706_14590205_*	TRUE	FALSE	FALSE	723.875005245209	7	2	3	5	0	0	76	14	1	0	1	0.844444444444444
chr2L	14593136	14593635	500	*	chr2L_14593136_14593635_*	TRUE	FALSE	FALSE	445.849996805191	1	0	6	1	0	0	14	9	0	0	NA	0.608695652173913
chr2L	14690076	14691485	1410	*	chr2L_14690076_14691485_*	TRUE	FALSE	FALSE	3835.57499021292	0	1	13	5	0	0	8	4	47	12	0.796610169491525	0.666666666666667
chr2L	14698726	14699225	500	*	chr2L_14698726_14699225_*	TRUE	FALSE	FALSE	297.749993950129	4	1	0	8	0	1	1	0	1	0	1	1
chr2L	14699586	14700085	500	*	chr2L_14699586_14700085_*	TRUE	FALSE	FALSE	356.999996304512	7	0	5	7	1	0	0	0	2	0	1	NA
chr2L	14706146	14706645	500	*	chr2L_14706146_14706645_*	TRUE	FALSE	FALSE	4548.10000479221	0	0	1	1	0	0	0	0	0	0	NA	NA
chr2L	14707666	14708165	500	*	chr2L_14707666_14708165_*	TRUE	FALSE	FALSE	630.050000846386	0	0	0	0	0	0	0	0	0	0	NA	NA
chr2L	14775446	14775945	500	*	chr2L_14775446_14775945_*	TRUE	FALSE	FALSE	427.949999719858	1	5	0	1	0	0	0	5	0	0	NA	1
chr2L	14776096	14776595	500	*	chr2L_14776096_14776595_*	TRUE	FALSE	FALSE	462.949998378754	2	29	0	1	0	0	2	1	1	0	1	0.666666666666667
chr2L	14787496	14787995	500	*	chr2L_14787496_14787995_*	TRUE	FALSE	FALSE	424.199994206429	0	3	2	2	0	0	0	8	0	0	NA	1
chr2L	14816856	14817355	500	*	chr2L_14816856_14817355_*	TRUE	FALSE	FALSE	425.449996739626	0	0	0	4	0	1	0	0	0	0	NA	NA
chr2L	14887686	14888185	500	*	chr2L_14887686_14888185_*	TRUE	FALSE	FALSE	173.774998262525	1	5	1	7	0	0	0	0	0	0	NA	NA
chr2L	14896226	14896725	500	*	chr2L_14896226_14896725_*	TRUE	FALSE	FALSE	307.124999165535	0	0	3	2	0	0	0	0	0	0	NA	NA
chr2L	14898546	14899045	500	*	chr2L_14898546_14899045_*	TRUE	FALSE	FALSE	257.975001111627	0	0	1	7	0	2	1	2	0	1	1	0.666666666666667
chr2L	14972726	14973225	500	*	chr2L_14972726_14973225_*	TRUE	FALSE	FALSE	543.874993547797	0	0	1	1	0	0	0	0	0	0	NA	NA
chr2L	15107076	15107575	500	*	chr2L_15107076_15107575_*	TRUE	FALSE	FALSE	1008.24999809265	29	33	311	331	103	92	8	0	23	3	0.884615384615385	1
chr2L	15148966	15149465	500	*	chr2L_15148966_15149465_*	TRUE	FALSE	FALSE	739.875004887581	1	4	0	10	0	0	0	1	0	2	1	1
chr2L	15149986	15150485	500	*	chr2L_15149986_15150485_*	TRUE	FALSE	FALSE	427.324994504452	0	0	2	1	0	0	1	0	0	0	NA	1
chr2L	15214026	15214525	500	*	chr2L_15214026_15214525_*	TRUE	FALSE	FALSE	560.499997437	0	2	1	0	0	0	0	0	0	0	NA	NA
chr2L	15219616	15220115	500	*	chr2L_15219616_15220115_*	TRUE	FALSE	FALSE	315.974998772144	3	0	0	1	0	0	12	30	0	0	NA	0.714285714285714
chr2L	15288556	15289055	500	*	chr2L_15288556_15289055_*	TRUE	FALSE	FALSE	600.5499958992	0	0	2	2	0	3	0	0	1	0	1	NA
chr2L	15306786	15307285	500	*	chr2L_15306786_15307285_*	TRUE	FALSE	FALSE	1163.94999235868	5	1	17	1	2	0	5	1	49	1	0.98	0.833333333333333
chr2L	15310946	15311445	500	*	chr2L_15310946_15311445_*	TRUE	FALSE	FALSE	500.249996781349	28	5	14	1	0	0	32	6	14	2	0.875	0.842105263157895
chr2L	15313506	15314005	500	*	chr2L_15313506_15314005_*	TRUE	FALSE	FALSE	934.500005543232	12	6	11	5	17	0	39	49	10	5	0.666666666666667	0.556818181818182
chr2L	15314546	15315045	500	*	chr2L_15314546_15315045_*	TRUE	FALSE	FALSE	741.549998819828	0	5	4	6	3	0	2	5	4	2	0.666666666666667	0.714285714285714
chr2L	15315126	15315625	500	*	chr2L_15315126_15315625_*	TRUE	FALSE	FALSE	1001.25000178814	1	1	25	3	4	0	0	0	3	7	0.7	NA
chr2L	15319656	15320155	500	*	chr2L_15319656_15320155_*	TRUE	FALSE	FALSE	1781.00000739098	19	15	22	12	1	0	84	120	18	22	0.55	0.588235294117647
chr2L	15322366	15322865	500	*	chr2L_15322366_15322865_*	TRUE	FALSE	FALSE	312.54999935627	2	132	3	61	0	6	5	12	1	0	1	0.705882352941177
chr2L	15323176	15323675	500	*	chr2L_15323176_15323675_*	TRUE	FALSE	FALSE	680.499997735023	3	50	1	21	0	0	20	29	0	1	1	0.591836734693878
chr2L	15323986	15324955	970	*	chr2L_15323986_15324955_*	TRUE	FALSE	FALSE	1570.04998683929	32	12	55	12	5	0	39	63	37	7	0.840909090909091	0.617647058823529
chr2L	15324976	15325475	500	*	chr2L_15324976_15325475_*	TRUE	FALSE	FALSE	818.875008821487	30	7	1	5	0	0	14	10	6	0	1	0.583333333333333
chr2L	15325816	15326315	500	*	chr2L_15325816_15326315_*	TRUE	FALSE	FALSE	439.974998235703	36	222	1	35	0	1	40	68	5	0	1	0.62962962962963
chr2L	15326846	15327605	760	*	chr2L_15326846_15327605_*	TRUE	FALSE	FALSE	2189.12498384714	11	6	30	22	22	7	22	9	43	14	0.754385964912281	0.709677419354839
chr2L	15330636	15331595	960	*	chr2L_15330636_15331595_*	TRUE	FALSE	FALSE	886.299996078014	18	44	1	24	0	0	85	25	3	6	0.666666666666667	0.772727272727273
chr2L	15331616	15332115	500	*	chr2L_15331616_15332115_*	TRUE	FALSE	FALSE	924.774995148182	12	21	10	20	0	3	16	6	13	6	0.684210526315789	0.727272727272727
chr2L	15332506	15333005	500	*	chr2L_15332506_15333005_*	TRUE	FALSE	FALSE	1031.65000915527	2	5	0	7	0	1	12	6	1	4	0.8	0.666666666666667
chr2L	15339546	15340045	500	*	chr2L_15339546_15340045_*	TRUE	FALSE	FALSE	1282.92499184608	1	1	7	2	2	0	5	2	1	1	0.5	0.714285714285714
chr2L	15341286	15342045	760	*	chr2L_15341286_15342045_*	TRUE	FALSE	FALSE	2129.59998965263	0	0	5	11	0	0	6	6	46	13	0.779661016949153	0.5
chr2L	15370276	15371015	740	*	chr2L_15370276_15371015_*	TRUE	FALSE	FALSE	2658.90001803637	3	32	17	112	0	6	29	92	55	30	0.647058823529412	0.760330578512397
chr2L	15371246	15371745	500	*	chr2L_15371246_15371745_*	TRUE	FALSE	FALSE	422.400001585484	4	13	3	43	0	0	63	2	2	1	0.666666666666667	0.969230769230769
chr2L	15379506	15380005	500	*	chr2L_15379506_15380005_*	TRUE	FALSE	FALSE	207.075000330806	14	51	6	8	0	0	38	1108	4	28	0.875	0.966841186736475
chr2L	15385056	15385555	500	*	chr2L_15385056_15385555_*	TRUE	FALSE	FALSE	3430.72497576475	5	5	156	41	2	2	125	12	216	46	0.824427480916031	0.912408759124088
chr2L	15385766	15386265	500	*	chr2L_15385766_15386265_*	TRUE	FALSE	FALSE	1907.99999296665	9	1	52	76	1	0	80	22	160	84	0.655737704918033	0.784313725490196
chr2L	15386286	15386785	500	*	chr2L_15386286_15386785_*	TRUE	FALSE	FALSE	1795.05001664162	7	4	71	32	0	2	9	3	146	13	0.918238993710692	0.75
chr2L	15386866	15387365	500	*	chr2L_15386866_15387365_*	TRUE	FALSE	FALSE	722.050006985664	0	0	3	38	0	0	4	6	6	13	0.684210526315789	0.6
chr2L	15407996	15408495	500	*	chr2L_15407996_15408495_*	TRUE	FALSE	FALSE	931.575001478195	2	0	14	10	3	0	0	0	7	2	0.777777777777778	NA
chr2L	15410076	15410575	500	*	chr2L_15410076_15410575_*	TRUE	FALSE	FALSE	290.625	0	0	0	4	0	0	0	4	0	1	1	1
chr2L	15426826	15427325	500	*	chr2L_15426826_15427325_*	TRUE	FALSE	FALSE	1458.9999884367	31	6	357	13	7	0	13	1	22	11	0.666666666666667	0.928571428571429
chr2L	15427866	15428365	500	*	chr2L_15427866_15428365_*	TRUE	FALSE	FALSE	576.400007307529	15	3	254	102	7	2	43	32	19	45	0.703125	0.573333333333333
chr2L	15429546	15430045	500	*	chr2L_15429546_15430045_*	TRUE	FALSE	FALSE	2040.67497014999	9	3	50	20	4	0	4	0	10	6	0.625	1
chr2L	15430616	15431115	500	*	chr2L_15430616_15431115_*	TRUE	FALSE	FALSE	599.499990046024	1	0	16	1	6	0	20	5	39	12	0.764705882352941	0.8
chr2L	15440346	15440845	500	*	chr2L_15440346_15440845_*	TRUE	FALSE	FALSE	354.924995154142	1	0	1	0	0	0	23	14	3	0	1	0.621621621621622
chr2L	15445566	15446065	500	*	chr2L_15445566_15446065_*	TRUE	FALSE	FALSE	367.624995261431	4	0	6	2	0	0	0	0	1	0	1	NA
chr2L	15457626	15458125	500	*	chr2L_15457626_15458125_*	TRUE	FALSE	FALSE	2755.00002503395	0	38	9	91	5	15	16	76	13	112	0.896	0.826086956521739
chr2L	15458286	15458785	500	*	chr2L_15458286_15458785_*	TRUE	FALSE	FALSE	833.600004166365	69	0	74	1	23	0	240	5	153	0	1	0.979591836734694
chr2L	15470776	15471275	500	*	chr2L_15470776_15471275_*	TRUE	FALSE	FALSE	1874.87500905991	60	30	48	3	3	0	202	91	38	19	0.666666666666667	0.689419795221843
chr2L	15471436	15471935	500	*	chr2L_15471436_15471935_*	TRUE	FALSE	FALSE	1029.97498720884	14	9	3	3	0	0	154	19	32	5	0.864864864864865	0.890173410404624
chr2L	15472726	15473525	800	*	chr2L_15472726_15473525_*	TRUE	FALSE	FALSE	841.874998062849	1	4	4	4	2	1	4	1	0	1	1	0.8
chr2L	15478746	15479245	500	*	chr2L_15478746_15479245_*	TRUE	FALSE	FALSE	1680.22501766682	67	7	186	3	50	0	26	8	131	1	0.992424242424242	0.764705882352941
chr2L	15479616	15480555	940	*	chr2L_15479616_15480555_*	TRUE	FALSE	FALSE	1295.6250038743	37	6	3	5	0	2	33	35	8	2	0.8	0.514705882352941
chr2L	15480606	15481685	1080	*	chr2L_15480606_15481685_*	TRUE	FALSE	FALSE	2391.90001189709	20	10	46	16	1	4	7	15	13	10	0.565217391304348	0.681818181818182
chr2L	15482026	15482525	500	*	chr2L_15482026_15482525_*	TRUE	FALSE	FALSE	898.625001311302	169	30	44	18	3	1	82	37	11	20	0.645161290322581	0.689075630252101
chr2L	15482706	15483205	500	*	chr2L_15482706_15483205_*	TRUE	FALSE	FALSE	460.049993991852	20	11	15	4	1	0	39	12	24	5	0.827586206896552	0.764705882352941
chr2L	15490196	15490905	710	*	chr2L_15490196_15490905_*	TRUE	FALSE	FALSE	1006.99999988079	1	12	13	4	0	0	6	8	15	0	1	0.571428571428571
chr2L	15491136	15492635	1500	*	chr2L_15491136_15492635_*	TRUE	FALSE	FALSE	6674.7999855876	392	135	81	30	1	2	572	188	93	138	0.597402597402597	0.752631578947368
chr2L	15497156	15497655	500	*	chr2L_15497156_15497655_*	TRUE	FALSE	FALSE	761.899996101856	2	12	2	3	0	0	48	13	2	1	0.666666666666667	0.786885245901639
chr2L	15509826	15510325	500	*	chr2L_15509826_15510325_*	TRUE	FALSE	FALSE	258.499998226762	0	2	0	5	0	0	0	0	0	0	NA	NA
chr2L	15536106	15536605	500	*	chr2L_15536106_15536605_*	TRUE	FALSE	FALSE	424.800000488758	5	5	3	1	0	0	2	5	0	0	NA	0.714285714285714
chr2L	15537286	15538215	930	*	chr2L_15537286_15538215_*	TRUE	FALSE	FALSE	653.174992352724	53	6	13	2	0	0	165	124	3	1	0.75	0.570934256055363
chr2L	15640606	15641105	500	*	chr2L_15640606_15641105_*	TRUE	FALSE	FALSE	398.450001776218	0	1	3	3	0	0	0	0	0	0	NA	NA
chr2L	15778166	15778665	500	*	chr2L_15778166_15778665_*	TRUE	FALSE	FALSE	652.849996089935	31	12	16	1	1	0	4	0	0	1	1	1
chr2L	15825426	15825925	500	*	chr2L_15825426_15825925_*	TRUE	FALSE	FALSE	368.249994516373	3	2	7	10	2	1	0	0	0	0	NA	NA
chr2L	15849586	15850085	500	*	chr2L_15849586_15850085_*	TRUE	FALSE	FALSE	402.574992477894	1	2	4	2	0	0	0	0	0	2	1	NA
chr2L	16111126	16111625	500	*	chr2L_16111126_16111625_*	TRUE	FALSE	FALSE	739.249993860722	1	0	3	0	0	0	0	0	0	0	NA	NA
chr2L	16124186	16124685	500	*	chr2L_16124186_16124685_*	TRUE	FALSE	FALSE	352.899994552135	3	1	1	4	0	0	20	5	6	0	1	0.8
chr2L	16131606	16132105	500	*	chr2L_16131606_16132105_*	TRUE	FALSE	FALSE	369.299992918968	1	3	7	0	0	0	3	0	4	1	0.8	1
chr2L	16198146	16198645	500	*	chr2L_16198146_16198645_*	TRUE	FALSE	FALSE	401.550000756979	1	0	0	1	0	0	1	0	1	0	1	1
chr2L	16209666	16210165	500	*	chr2L_16209666_16210165_*	TRUE	FALSE	FALSE	303.250001370907	11	1	3	4	0	0	7	3	2	0	1	0.7
chr2L	16223656	16224435	780	*	chr2L_16223656_16224435_*	TRUE	FALSE	FALSE	1101.92499518394	7	6	5	3	0	0	11	2	0	1	1	0.846153846153846
chr2L	16225216	16226185	970	*	chr2L_16225216_16226185_*	TRUE	FALSE	FALSE	758.074994683266	5	7	8	8	1	0	5	20	3	2	0.6	0.8
chr2L	16226406	16226905	500	*	chr2L_16226406_16226905_*	TRUE	FALSE	FALSE	586.274997889996	0	1	1	6	0	3	2	2	1	2	0.666666666666667	0.5
chr2L	16357306	16357805	500	*	chr2L_16357306_16357805_*	TRUE	FALSE	FALSE	763.475002646446	0	1	8	1	0	0	13	10	1	0	1	0.565217391304348
chr2L	16358036	16358535	500	*	chr2L_16358036_16358535_*	TRUE	FALSE	FALSE	528.249997571111	0	2	2	11	0	1	36	11	22	5	0.814814814814815	0.765957446808511
chr2L	16358916	16359415	500	*	chr2L_16358916_16359415_*	TRUE	FALSE	FALSE	705.40000975132	3	5	3	9	0	0	9	3	3	3	0.5	0.75
chr2L	16371376	16371875	500	*	chr2L_16371376_16371875_*	TRUE	FALSE	FALSE	516.750000417233	2	0	6	1	0	0	1	0	0	1	1	1
chr2L	16389236	16389735	500	*	chr2L_16389236_16389735_*	TRUE	FALSE	FALSE	376.099995672703	0	4	2	9	0	0	0	1	0	0	NA	1
chr2L	16461826	16462325	500	*	chr2L_16461826_16462325_*	TRUE	FALSE	FALSE	814.250005781651	3	1	42	3	9	0	4	1	3	5	0.625	0.8
chr2L	16463546	16464045	500	*	chr2L_16463546_16464045_*	TRUE	FALSE	FALSE	575.92500269413	6	14	39	27	3	3	1	27	3	13	0.8125	0.964285714285714
chr2L	16486666	16487385	720	*	chr2L_16486666_16487385_*	TRUE	FALSE	FALSE	1237.19999462366	1	1	8	7	1	0	5	7	4	3	0.571428571428571	0.583333333333333
chr2L	16535586	16536415	830	*	chr2L_16535586_16536415_*	TRUE	FALSE	FALSE	2286.30002617836	0	18	3	12	0	0	43	24	59	1	0.983333333333333	0.641791044776119
chr2L	16536446	16536945	500	*	chr2L_16536446_16536945_*	TRUE	FALSE	FALSE	692.024996578693	8	3	6	5	0	0	7	1	3	0	1	0.875
chr2L	16540576	16541075	500	*	chr2L_16540576_16541075_*	TRUE	FALSE	FALSE	451.37500166893	4	3	5	6	2	0	0	1	0	1	1	1
chr2L	16761086	16761835	750	*	chr2L_16761086_16761835_*	TRUE	FALSE	FALSE	570.924995839596	22	43	106	80	3	13	4	7	11	16	0.592592592592593	0.636363636363636
chr2L	16763286	16763785	500	*	chr2L_16763286_16763785_*	TRUE	FALSE	FALSE	461.54999434948	3	8	3	1	0	0	225	68	4	0	1	0.767918088737201
chr2L	16972046	16972545	500	*	chr2L_16972046_16972545_*	TRUE	FALSE	FALSE	393.625000119209	4	1	2	2	0	2	0	0	0	0	NA	NA
chr2L	17008586	17009085	500	*	chr2L_17008586_17009085_*	TRUE	FALSE	FALSE	328.799996376038	3	7	8	6	0	0	2	14	0	0	NA	0.875
chr2L	17027106	17027605	500	*	chr2L_17027106_17027605_*	TRUE	FALSE	FALSE	361.150000393391	0	2	3	2	0	0	1	0	0	0	NA	1
chr2L	17081086	17081585	500	*	chr2L_17081086_17081585_*	TRUE	FALSE	FALSE	299.799999594688	0	0	1	2	0	0	0	0	0	0	NA	NA
chr2L	17100626	17101125	500	*	chr2L_17100626_17101125_*	TRUE	FALSE	FALSE	246.249997615814	0	2	3	0	0	0	0	0	0	0	NA	NA
chr2L	17261576	17262075	500	*	chr2L_17261576_17262075_*	TRUE	FALSE	FALSE	848.249991238117	6	32	4	3	0	0	74	25	12	0	1	0.747474747474748
chr2L	17262156	17262655	500	*	chr2L_17262156_17262655_*	TRUE	FALSE	FALSE	2623.45000982285	8	17	2	3	1	0	18	44	6	1	0.857142857142857	0.709677419354839
chr2L	17262676	17263175	500	*	chr2L_17262676_17263175_*	TRUE	FALSE	FALSE	2237.62502372265	165	18	29	9	1	0	569	134	67	10	0.87012987012987	0.809388335704125
chr2L	17263296	17263795	500	*	chr2L_17263296_17263795_*	TRUE	FALSE	FALSE	2598.89996886253	43	102	21	13	0	1	111	143	21	12	0.636363636363636	0.562992125984252
chr2L	17264126	17264625	500	*	chr2L_17264126_17264625_*	TRUE	FALSE	FALSE	1582.49999582767	3	1	2	3	0	0	34	20	1	18	0.947368421052632	0.62962962962963
chr2L	17266436	17267755	1320	*	chr2L_17266436_17267755_*	TRUE	FALSE	FALSE	2138.27501028776	33	14	13	10	0	0	41	59	0	5	1	0.59
chr2L	17268026	17268525	500	*	chr2L_17268026_17268525_*	TRUE	FALSE	FALSE	1588.50002139807	3	1	11	32	0	3	3	1	5	23	0.821428571428571	0.75
chr2L	17269616	17270115	500	*	chr2L_17269616_17270115_*	TRUE	FALSE	FALSE	1081.77499473095	2	1	11	8	1	2	91	5	28	12	0.7	0.947916666666667
chr2L	17270946	17271445	500	*	chr2L_17270946_17271445_*	TRUE	FALSE	FALSE	593.874994516373	0	1	0	1	0	0	2	8	0	0	NA	0.8
chr2L	17296166	17296665	500	*	chr2L_17296166_17296665_*	TRUE	FALSE	FALSE	546.100001186132	1	0	2	6	0	3	1	0	0	0	NA	1
chr2L	17299386	17299885	500	*	chr2L_17299386_17299885_*	TRUE	FALSE	FALSE	421.199992001057	4	6	9	5	0	0	0	1	0	0	NA	1
chr2L	17327836	17328335	500	*	chr2L_17327836_17328335_*	TRUE	FALSE	FALSE	1141.67500823736	1	0	0	0	0	0	2	2	1	0	1	0.5
chr2L	17331506	17332005	500	*	chr2L_17331506_17332005_*	TRUE	FALSE	FALSE	476.974995285273	0	4	2	11	0	0	4	2	2	0	1	0.666666666666667
chr2L	17451786	17452285	500	*	chr2L_17451786_17452285_*	TRUE	FALSE	FALSE	652.875003218651	2	0	6	0	0	0	5	0	2	0	1	1
chr2L	17535646	17536145	500	*	chr2L_17535646_17536145_*	TRUE	FALSE	FALSE	398.349997401237	12	3	19	8	6	0	1	1	5	0	1	0.5
chr2L	17536366	17537365	1000	*	chr2L_17536366_17537365_*	TRUE	FALSE	FALSE	712.299993336201	4	0	4	2	0	0	1	0	0	0	NA	1
chr2L	17540946	17541445	500	*	chr2L_17540946_17541445_*	TRUE	FALSE	FALSE	745.499986410141	7	4	53	79	1	15	0	0	2	11	0.846153846153846	NA
chr2L	17558366	17558865	500	*	chr2L_17558366_17558865_*	TRUE	FALSE	FALSE	2560.32501339912	92	15	1331	208	34	5	6	5	38	36	0.513513513513513	0.545454545454545
chr2L	17559156	17559915	760	*	chr2L_17559156_17559915_*	TRUE	FALSE	FALSE	2477.22500562668	28	20	502	313	22	3	2	1	41	19	0.683333333333333	0.666666666666667
chr2L	17560176	17560885	710	*	chr2L_17560176_17560885_*	TRUE	FALSE	FALSE	5637.90005087852	6961	6	78037	140	4769	22	27	3	255	14	0.947955390334573	0.9
chr2L	17561956	17562455	500	*	chr2L_17561956_17562455_*	TRUE	FALSE	FALSE	923.549987673759	10	52	212	1083	5	16	9	11	96	12	0.888888888888889	0.55
chr2L	17564666	17565165	500	*	chr2L_17564666_17565165_*	TRUE	FALSE	FALSE	2365.54999232292	24	7	219	55	4	0	17	141	30	29	0.508474576271186	0.892405063291139
chr2L	17615146	17615645	500	*	chr2L_17615146_17615645_*	TRUE	FALSE	FALSE	445.124997198582	0	3	0	1	0	0	0	4	0	0	NA	1
chr2L	17619956	17620455	500	*	chr2L_17619956_17620455_*	TRUE	FALSE	FALSE	371.149997860193	1	11	8	1	0	0	3	12	0	3	1	0.8
chr2L	17621136	17621635	500	*	chr2L_17621136_17621635_*	TRUE	FALSE	FALSE	1247.17500478029	5	4	3	3	0	0	120	10	10	1	0.909090909090909	0.923076923076923
chr2L	17779286	17779785	500	*	chr2L_17779286_17779785_*	TRUE	FALSE	FALSE	605.024997591972	0	3	2	1	0	0	9	0	13	3	0.8125	1
chr2L	17781606	17782105	500	*	chr2L_17781606_17782105_*	TRUE	FALSE	FALSE	516.749994307756	1	7	15	17	8	1	2	0	15	3	0.833333333333333	1
chr2L	17784576	17785075	500	*	chr2L_17784576_17785075_*	TRUE	FALSE	FALSE	2677.75000333786	5	0	1	0	0	0	1	0	0	0	NA	1
chr2L	17943966	17944465	500	*	chr2L_17943966_17944465_*	TRUE	FALSE	FALSE	215.549999698997	0	0	1	0	0	0	0	0	0	0	NA	NA
chr2L	18005666	18006165	500	*	chr2L_18005666_18006165_*	TRUE	FALSE	FALSE	256.274997293949	0	0	8	3	0	2	0	1	1	1	0.5	1
chr2L	18300086	18300765	680	*	chr2L_18300086_18300765_*	TRUE	FALSE	FALSE	1028.32499682903	2	4	19	11	0	0	1	1	7	11	0.611111111111111	0.5
chr2L	18301186	18301685	500	*	chr2L_18301186_18301685_*	TRUE	FALSE	FALSE	674.225001037121	1	6	13	90	0	0	2	79	7	227	0.97008547008547	0.975308641975309
chr2L	18301926	18302425	500	*	chr2L_18301926_18302425_*	TRUE	FALSE	FALSE	733.999997377396	4	7	8	24	0	2	17	10	5	2	0.714285714285714	0.62962962962963
chr2L	18302756	18303255	500	*	chr2L_18302756_18303255_*	TRUE	FALSE	FALSE	1690.02500295639	1	9	20	226	0	5	11	40	21	63	0.75	0.784313725490196
chr2L	18304656	18305155	500	*	chr2L_18304656_18305155_*	TRUE	FALSE	FALSE	1712.42499887943	0	1	3	51	1	2	0	13	12	18	0.6	1
chr2L	18305236	18306045	810	*	chr2L_18305236_18306045_*	TRUE	FALSE	FALSE	6491.20008587837	8	4	75	35	4	0	147	53	283	97	0.744736842105263	0.735
chr2L	18504706	18505515	810	*	chr2L_18504706_18505515_*	TRUE	FALSE	FALSE	1736.24999403954	6	27	21	260	5	112	9	5	26	29	0.527272727272727	0.642857142857143
chr2L	18505736	18506235	500	*	chr2L_18505736_18506235_*	TRUE	FALSE	FALSE	1222.65002548695	11	19	190	196	40	21	3	10	16	41	0.719298245614035	0.769230769230769
chr2L	18506386	18507145	760	*	chr2L_18506386_18507145_*	TRUE	FALSE	FALSE	1536.67499601841	0	0	4	6	3	2	5	4	7	7	0.5	0.555555555555556
chr2L	18515746	18516245	500	*	chr2L_18515746_18516245_*	TRUE	FALSE	FALSE	353.350001573563	0	4	1	1	0	1	0	1	0	0	NA	1
chr2L	18516606	18517105	500	*	chr2L_18516606_18517105_*	TRUE	FALSE	FALSE	492.899996042252	0	4	1	7	0	0	0	0	1	2	0.666666666666667	NA
chr2L	18753206	18753705	500	*	chr2L_18753206_18753705_*	TRUE	FALSE	FALSE	384.774998426437	3	2	10	13	0	0	2	4	2	1	0.666666666666667	0.666666666666667
chr2L	18799566	18800065	500	*	chr2L_18799566_18800065_*	TRUE	FALSE	FALSE	920.750001072884	11	6	4	1	5	1	4	19	2	3	0.6	0.826086956521739
chr2L	18801046	18801545	500	*	chr2L_18801046_18801545_*	TRUE	FALSE	FALSE	530.850000679493	0	0	3	4	0	0	3	15	0	8	1	0.833333333333333
chr2L	18801626	18802125	500	*	chr2L_18801626_18802125_*	TRUE	FALSE	FALSE	836.249998211861	14	14	15	14	11	25	69	16	15	6	0.714285714285714	0.811764705882353
chr2L	18818406	18818905	500	*	chr2L_18818406_18818905_*	TRUE	FALSE	FALSE	337.249998785555	0	0	1	0	0	0	0	0	0	0	NA	NA
chr2L	18882006	18882505	500	*	chr2L_18882006_18882505_*	TRUE	FALSE	FALSE	916.450011134148	5	1	12	2	2	0	3	1	5	0	1	0.75
chr2L	18882676	18883175	500	*	chr2L_18882676_18883175_*	TRUE	FALSE	FALSE	822.499990463257	3	0	13	14	0	1	1	2	2	1	0.666666666666667	0.666666666666667
chr2L	18887716	18888215	500	*	chr2L_18887716_18888215_*	TRUE	FALSE	FALSE	912.949995994568	7	5	7	32	1	0	0	3	0	3	1	1
chr2L	18888646	18889325	680	*	chr2L_18888646_18889325_*	TRUE	FALSE	FALSE	863.87500077486	1	0	4	7	2	1	0	4	0	0	NA	1
chr2L	18890296	18891225	930	*	chr2L_18890296_18891225_*	TRUE	FALSE	FALSE	5673.55005204678	49	11	190	54	13	1	130	28	80	31	0.720720720720721	0.822784810126582
chr2L	18891596	18892325	730	*	chr2L_18891596_18892325_*	TRUE	FALSE	FALSE	1573.97500634193	6	7	68	20	1	0	7	19	7	6	0.538461538461538	0.730769230769231
chr2L	18892746	18893245	500	*	chr2L_18892746_18893245_*	TRUE	FALSE	FALSE	1000.67501783371	1	12	13	80	5	7	2	30	6	12	0.666666666666667	0.9375
chr2L	18901366	18901865	500	*	chr2L_18901366_18901865_*	TRUE	FALSE	FALSE	462.225005030632	0	0	3	0	0	0	0	1	0	0	NA	1
chr2L	18913366	18913865	500	*	chr2L_18913366_18913865_*	TRUE	FALSE	FALSE	486.399992406368	1	2	10	1	0	0	6	19	1	4	0.8	0.76
chr2L	18944526	18945025	500	*	chr2L_18944526_18945025_*	TRUE	FALSE	FALSE	17087.1248722076	74	31	62	39	2	3	139	75	99	181	0.646428571428571	0.649532710280374
chr2L	19014236	19014735	500	*	chr2L_19014236_19014735_*	TRUE	FALSE	FALSE	456.074998676777	1	5	11	40	0	1	0	2	0	1	1	1
chr2L	19014886	19015765	880	*	chr2L_19014886_19015765_*	TRUE	FALSE	FALSE	1169.10000026226	12	1	25	17	2	0	8	5	4	3	0.571428571428571	0.615384615384615
chr2L	19016556	19017055	500	*	chr2L_19016556_19017055_*	TRUE	FALSE	FALSE	316.875001192093	2	3	5	15	0	3	0	0	0	3	1	NA
chr2L	19020586	19021085	500	*	chr2L_19020586_19021085_*	TRUE	FALSE	FALSE	312.774999439716	0	1	8	0	0	0	0	0	0	0	NA	NA
chr2L	19021346	19021845	500	*	chr2L_19021346_19021845_*	TRUE	FALSE	FALSE	469.899999201298	0	2	2	4	0	2	0	0	2	0	1	NA
chr2L	19026426	19026925	500	*	chr2L_19026426_19026925_*	TRUE	FALSE	FALSE	323.874992877245	14	8	49	63	3	0	0	1	0	0	NA	1
chr2L	19212056	19212555	500	*	chr2L_19212056_19212555_*	TRUE	FALSE	FALSE	414.400002807379	0	9	10	10	0	8	4	27	1	15	0.9375	0.870967741935484
chr2L	19215106	19215605	500	*	chr2L_19215106_19215605_*	TRUE	FALSE	FALSE	750.574990808964	41	23	191	18	10	3	110	18	43	9	0.826923076923077	0.859375
chr2L	19216486	19216985	500	*	chr2L_19216486_19216985_*	TRUE	FALSE	FALSE	867.700003385544	0	5	13	10	1	0	1	2	4	3	0.571428571428571	0.666666666666667
chr2L	19219986	19220955	970	*	chr2L_19219986_19220955_*	TRUE	FALSE	FALSE	3886.85000568628	18	9	61	18	12	4	37	17	31	15	0.673913043478261	0.685185185185185
chr2L	19221126	19221985	860	*	chr2L_19221126_19221985_*	TRUE	FALSE	FALSE	1928.67498338223	6	1	38	17	5	5	10	7	14	5	0.736842105263158	0.588235294117647
chr2L	19222221	19222770	550	*	chr2L_19222221_19222770_*	TRUE	FALSE	FALSE	1005.02498686314	9	7	36	11	8	1	6	20	1	6	0.857142857142857	0.769230769230769
chr2L	19222996	19223495	500	*	chr2L_19222996_19223495_*	TRUE	FALSE	FALSE	1217.12499678135	14	7	47	24	7	3	19	2	17	6	0.739130434782609	0.904761904761905
chr2L	19225826	19226325	500	*	chr2L_19225826_19226325_*	TRUE	FALSE	FALSE	996.749985218048	83	15	145	62	9	2	40	44	28	45	0.616438356164384	0.523809523809524
chr2L	19229376	19229875	500	*	chr2L_19229376_19229875_*	TRUE	FALSE	FALSE	1006.2499910593	9	22	84	113	9	9	13	9	15	21	0.583333333333333	0.590909090909091
chr2L	19231186	19231685	500	*	chr2L_19231186_19231685_*	TRUE	FALSE	FALSE	704.89999383688	0	4	5	12	0	0	0	1	0	0	NA	1
chr2L	19233366	19233865	500	*	chr2L_19233366_19233865_*	TRUE	FALSE	FALSE	731.724992990494	0	7	11	64	0	0	3	1	9	3	0.75	0.75
chr2L	19233936	19234435	500	*	chr2L_19233936_19234435_*	TRUE	FALSE	FALSE	1378.57500016689	1	1	12	3	0	0	3	1	8	5	0.615384615384615	0.75
chr2L	19235366	19236785	1420	*	chr2L_19235366_19236785_*	TRUE	FALSE	FALSE	2217.75000184774	9	7	67	56	1	4	6	7	4	17	0.80952380952381	0.538461538461538
chr2L	19236906	19237405	500	*	chr2L_19236906_19237405_*	TRUE	FALSE	FALSE	424.475000798702	7	3	6	3	0	0	0	0	1	1	0.5	NA
chr2L	19237426	19237925	500	*	chr2L_19237426_19237925_*	TRUE	FALSE	FALSE	520.000000298023	4	1	20	3	1	2	2	0	0	0	NA	1
chr2L	19240646	19241145	500	*	chr2L_19240646_19241145_*	TRUE	FALSE	FALSE	658.399993181229	1	1	6	8	0	0	2	3	0	1	1	0.6
chr2L	19247706	19248205	500	*	chr2L_19247706_19248205_*	TRUE	FALSE	FALSE	565.649992376566	0	1	3	0	2	0	2	0	2	0	1	1
chr2L	19273866	19274365	500	*	chr2L_19273866_19274365_*	TRUE	FALSE	FALSE	599.399997293949	3	14	14	53	0	4	2	2	1	5	0.833333333333333	0.5
chr2L	19287706	19288205	500	*	chr2L_19287706_19288205_*	TRUE	FALSE	FALSE	468.70000436902	3	2	1	3	0	0	0	2	4	0	1	1
chr2L	19304726	19305225	500	*	chr2L_19304726_19305225_*	TRUE	FALSE	FALSE	894.499999284744	1	4	5	8	1	0	2	0	3	7	0.7	1
chr2L	19306146	19306645	500	*	chr2L_19306146_19306645_*	TRUE	FALSE	FALSE	782.200003564358	1	1	13	3	0	0	0	3	0	1	1	1
chr2L	19312286	19312785	500	*	chr2L_19312286_19312785_*	TRUE	FALSE	FALSE	972.449991703033	1	4	5	13	0	3	60	7	97	4	0.96039603960396	0.895522388059702
chr2L	19313386	19313885	500	*	chr2L_19313386_19313885_*	TRUE	FALSE	FALSE	2635.54999470711	12	19	35	116	12	11	1	5	19	50	0.72463768115942	0.833333333333333
chr2L	19320946	19321445	500	*	chr2L_19320946_19321445_*	TRUE	FALSE	FALSE	1924.39999222755	4	2	30	1	0	0	1	3	2	0	1	0.75
chr2L	19333056	19333555	500	*	chr2L_19333056_19333555_*	TRUE	FALSE	FALSE	1059.37498092651	0	5	2	16	0	3	6	115	6	5	0.545454545454545	0.950413223140496
chr2L	19333916	19334415	500	*	chr2L_19333916_19334415_*	TRUE	FALSE	FALSE	1353.67497205734	66	111	18	43	0	6	184	165	14	87	0.861386138613861	0.527220630372493
chr2L	19335166	19335665	500	*	chr2L_19335166_19335665_*	TRUE	FALSE	FALSE	464.874998629093	53	38	5	17	0	0	114	33	6	4	0.6	0.775510204081633
chr2L	19376136	19378385	2250	*	chr2L_19376136_19378385_*	TRUE	FALSE	FALSE	4761.87498241663	7	10	35	35	3	2	28	16	32	20	0.615384615384615	0.636363636363636
chr2L	19378496	19378995	500	*	chr2L_19378496_19378995_*	TRUE	FALSE	FALSE	1276.72499716282	0	0	17	8	6	0	8	3	3	0	1	0.727272727272727
chr2L	19459706	19460705	1000	*	chr2L_19459706_19460705_*	TRUE	FALSE	FALSE	1151.6750010848	1	1	9	3	3	1	5	4	5	0	1	0.555555555555556
chr2L	19461566	19462065	500	*	chr2L_19461566_19462065_*	TRUE	FALSE	FALSE	541.575001478195	1	1	5	6	2	0	0	0	0	0	NA	NA
chr2L	19462636	19463345	710	*	chr2L_19462636_19463345_*	TRUE	FALSE	FALSE	1076.05000078678	0	1	1	4	0	0	3	5	4	5	0.555555555555556	0.625
chr2L	19475336	19475835	500	*	chr2L_19475336_19475835_*	TRUE	FALSE	FALSE	500.05000025034	1	2	6	2	3	0	25	41	1	2	0.666666666666667	0.621212121212121
chr2L	19476686	19477185	500	*	chr2L_19476686_19477185_*	TRUE	FALSE	FALSE	458.599995672703	1	0	3	0	0	0	1	2	1	1	0.5	0.666666666666667
chr2L	19479616	19480115	500	*	chr2L_19479616_19480115_*	TRUE	FALSE	FALSE	1419.54999804497	0	1	3	6	0	1	1	12	1	5	0.833333333333333	0.923076923076923
chr2L	19547506	19548005	500	*	chr2L_19547506_19548005_*	TRUE	FALSE	FALSE	485.975002646446	3	0	11	1	2	0	10	9	0	1	1	0.526315789473684
chr2L	19769626	19770125	500	*	chr2L_19769626_19770125_*	TRUE	FALSE	FALSE	526.625001430511	1	0	1	1	0	0	0	2	6	0	1	1
chr2L	20115766	20116265	500	*	chr2L_20115766_20116265_*	TRUE	FALSE	FALSE	784.549993276596	35	166	18	717	0	206	3	988	4	848	0.995305164319249	0.996972754793138
chr2L	20119526	20120025	500	*	chr2L_20119526_20120025_*	TRUE	FALSE	FALSE	783.874997496605	12	3	2	4	0	0	1	2	0	2	1	0.666666666666667
chr2L	20120876	20121375	500	*	chr2L_20120876_20121375_*	TRUE	FALSE	FALSE	15837.9999160767	3	7	2	6	1	0	67	3	40	0	1	0.957142857142857
chr2L	20121886	20122385	500	*	chr2L_20121886_20122385_*	TRUE	FALSE	FALSE	819.349999427795	1	10	5	10	0	0	3	2	2	2	0.5	0.6
chr2L	20125046	20125545	500	*	chr2L_20125046_20125545_*	TRUE	FALSE	FALSE	1066.17499440908	11	3	8	3	0	3	10	7	0	0	NA	0.588235294117647
chr2L	20129306	20129805	500	*	chr2L_20129306_20129805_*	TRUE	FALSE	FALSE	478.399996459484	3	3	3	2	0	0	32	7	2	0	1	0.82051282051282
chr2L	20137506	20138005	500	*	chr2L_20137506_20138005_*	TRUE	FALSE	FALSE	1337.00001299381	3	8	5	3	0	0	0	0	1	0	1	NA
chr2L	20146346	20146845	500	*	chr2L_20146346_20146845_*	TRUE	FALSE	FALSE	529.925004839897	103	55	42	35	0	0	2	1	0	0	NA	0.666666666666667
chr2L	20148316	20148815	500	*	chr2L_20148316_20148815_*	TRUE	FALSE	FALSE	2804.02505375445	41	29	112	12	44	0	22962	4	23157	3	0.999870466321244	0.999825829487068
chr2L	20164646	20165145	500	*	chr2L_20164646_20165145_*	TRUE	FALSE	FALSE	555.199998319149	15	15	5	31	1	3	28	17	32	6	0.842105263157895	0.622222222222222
chr2L	20165486	20166315	830	*	chr2L_20165486_20166315_*	TRUE	FALSE	FALSE	933.349997624755	5	35	0	28	0	15	113	2599	23	989	0.977272727272727	0.958333333333333
chr2L	20172206	20172705	500	*	chr2L_20172206_20172705_*	TRUE	FALSE	FALSE	560.72500038892	11	7	8	1	15	4	36	27	23	12	0.657142857142857	0.571428571428571
chr2L	20197906	20198405	500	*	chr2L_20197906_20198405_*	TRUE	FALSE	FALSE	120.725001171231	9	0	2	0	0	0	9	12	0	1	1	0.571428571428571
chr2L	20201016	20201515	500	*	chr2L_20201016_20201515_*	TRUE	FALSE	FALSE	640.500002577901	584	3	390	2	27	0	364	33	87	8	0.91578947368421	0.916876574307305
chr2L	20204326	20204825	500	*	chr2L_20204326_20204825_*	TRUE	FALSE	FALSE	228.374999016523	3	26	1	3	0	14	13	22	3	6	0.666666666666667	0.628571428571429
chr2L	20205006	20205505	500	*	chr2L_20205006_20205505_*	TRUE	FALSE	FALSE	825.599998310208	17	47	7	31	0	0	381	664	56	148	0.725490196078431	0.635406698564593
chr2L	20222856	20223695	840	*	chr2L_20222856_20223695_*	TRUE	FALSE	FALSE	1329.99999880791	5	13	9	7	1	0	6	129	10	39	0.795918367346939	0.955555555555556
chr2L	20227296	20227795	500	*	chr2L_20227296_20227795_*	TRUE	FALSE	FALSE	703.549992740154	6	1	2	5	0	0	10	8	0	0	NA	0.555555555555556
chr2L	20227866	20228365	500	*	chr2L_20227866_20228365_*	TRUE	FALSE	FALSE	504.899996221066	1	3	7	6	0	1	8	3	8	3	0.727272727272727	0.727272727272727
chr2L	20229746	20230245	500	*	chr2L_20229746_20230245_*	TRUE	FALSE	FALSE	889.225014150143	0	0	0	3	0	0	0	0	0	0	NA	NA
chr2L	20235886	20236385	500	*	chr2L_20235886_20236385_*	TRUE	FALSE	FALSE	629.775001108646	4	31	3	20	0	8	1	7	1	2	0.666666666666667	0.875
chr2L	20242516	20243015	500	*	chr2L_20242516_20243015_*	TRUE	FALSE	FALSE	397.349998354912	0	1	0	0	0	0	3	0	0	0	NA	1
chr2L	20243236	20243735	500	*	chr2L_20243236_20243735_*	TRUE	FALSE	FALSE	716.149995625019	1	2	1	0	0	0	0	0	0	1	1	NA
chr2L	20264976	20265475	500	*	chr2L_20264976_20265475_*	TRUE	FALSE	FALSE	386.12499833107	0	0	1	2	0	0	1	0	4	0	1	1
chr2L	20282926	20283425	500	*	chr2L_20282926_20283425_*	TRUE	FALSE	FALSE	681.000000238419	12	1	27	12	3	0	1	1	0	0	NA	0.5
chr2L	20287206	20287705	500	*	chr2L_20287206_20287705_*	TRUE	FALSE	FALSE	754.049999117851	0	3	1	1	0	0	1	1	0	0	NA	0.5
chr2L	20288086	20288585	500	*	chr2L_20288086_20288585_*	TRUE	FALSE	FALSE	363.199999630451	0	0	2	1	0	0	1	0	0	0	NA	1
chr2L	20290676	20291175	500	*	chr2L_20290676_20291175_*	TRUE	FALSE	FALSE	668.624998629093	1	0	10	0	1	0	0	0	0	0	NA	NA
chr2L	20292306	20292805	500	*	chr2L_20292306_20292805_*	TRUE	FALSE	FALSE	699.775004386902	5	1	10	3	3	1	1	5	0	2	1	0.833333333333333
chr2L	20300326	20300825	500	*	chr2L_20300326_20300825_*	TRUE	FALSE	FALSE	498.874999582767	0	0	3	3	0	0	28	135	0	3	1	0.828220858895706
chr2L	20367386	20367885	500	*	chr2L_20367386_20367885_*	TRUE	FALSE	FALSE	322.999998033047	3	1	4	6	0	0	15	1	34	2	0.944444444444444	0.9375
chr2L	20368706	20369205	500	*	chr2L_20368706_20369205_*	TRUE	FALSE	FALSE	330.324997007847	8	1	12	6	0	0	8	0	1	0	1	1
chr2L	20511216	20511715	500	*	chr2L_20511216_20511715_*	TRUE	FALSE	FALSE	353.425001502037	12	3	6	0	0	0	261	179	2	3	0.6	0.593181818181818
chr2L	20521776	20522275	500	*	chr2L_20521776_20522275_*	TRUE	FALSE	FALSE	442.124997079372	0	2	4	2	0	0	0	2	0	0	NA	1
chr2L	20529686	20530185	500	*	chr2L_20529686_20530185_*	TRUE	FALSE	FALSE	653.175002336502	0	4	3	4	0	1	0	0	1	0	1	NA
chr2L	20536516	20537015	500	*	chr2L_20536516_20537015_*	TRUE	FALSE	FALSE	453.200004696846	2	1	0	6	0	0	0	1	0	0	NA	1
chr2L	20548226	20548725	500	*	chr2L_20548226_20548725_*	TRUE	FALSE	FALSE	244.125001132488	3	1	0	1	0	2	0	0	0	0	NA	NA
chr2L	20551116	20551615	500	*	chr2L_20551116_20551615_*	TRUE	FALSE	FALSE	585.474997162819	3	5	8	10	2	0	0	1	0	0	NA	1
chr2L	20554146	20554645	500	*	chr2L_20554146_20554645_*	TRUE	FALSE	FALSE	368.649995923042	6	1	1	3	0	0	0	0	0	0	NA	NA
chr2L	20555886	20556385	500	*	chr2L_20555886_20556385_*	TRUE	FALSE	FALSE	469.699997007847	2	0	4	0	0	0	0	0	0	0	NA	NA
chr2L	20561296	20561795	500	*	chr2L_20561296_20561795_*	TRUE	FALSE	FALSE	749.125000238419	10	7	12	18	4	3	20	37	4	8	0.666666666666667	0.649122807017544
chr2L	20637306	20637805	500	*	chr2L_20637306_20637805_*	TRUE	FALSE	FALSE	896.300001144409	6	19	7	16	0	2	0	5	0	9	1	1
chr2L	20716046	20716545	500	*	chr2L_20716046_20716545_*	TRUE	FALSE	FALSE	2141.44999861717	2	0	18	2	12	0	41	12	155	26	0.856353591160221	0.773584905660377
chr2L	20719826	20720625	800	*	chr2L_20719826_20720625_*	TRUE	FALSE	FALSE	968.999989330769	2	2	6	11	0	1	1	3	3	0	1	0.75
chr2L	20785266	20785765	500	*	chr2L_20785266_20785765_*	TRUE	FALSE	FALSE	855.949996113777	4	18	6	27	0	0	6	27	0	11	1	0.818181818181818
chr2L	20821356	20821855	500	*	chr2L_20821356_20821855_*	TRUE	FALSE	FALSE	10442.7998280525	67	1	306	29	40	4	23	4	37	56	0.602150537634409	0.851851851851852
chr2L	20821866	20822365	500	*	chr2L_20821866_20822365_*	TRUE	FALSE	FALSE	3422.4000108242	19	0	97	3	7	0	5	9	43	14	0.754385964912281	0.642857142857143
chr2L	20934666	20935165	500	*	chr2L_20934666_20935165_*	TRUE	FALSE	FALSE	526.724996566772	4	35	47	328	2	26	3	3	1	2	0.666666666666667	0.5
chr2L	20935336	20935835	500	*	chr2L_20935336_20935835_*	TRUE	FALSE	FALSE	1727.50001430511	35	121	95	639	6	22	14	31	12	9	0.571428571428571	0.688888888888889
chr2L	20935996	20936495	500	*	chr2L_20935996_20936495_*	TRUE	FALSE	FALSE	1841.57500267029	16	20	53	199	6	20	5	8	7	23	0.766666666666667	0.615384615384615
chr2L	20939296	20940235	940	*	chr2L_20939296_20940235_*	TRUE	FALSE	FALSE	557.599994391203	52	30	7	3	0	3	50	114	2	12	0.857142857142857	0.695121951219512
chr2L	20940246	20940745	500	*	chr2L_20940246_20940745_*	TRUE	FALSE	FALSE	909.450001418591	31	74	9	32	0	1	89	81	9	12	0.571428571428571	0.523529411764706
chr2L	20944586	20945085	500	*	chr2L_20944586_20945085_*	TRUE	FALSE	FALSE	1448.39999735355	8	2	16	9	0	3	9	19	30	212	0.87603305785124	0.678571428571429
chr2L	20950396	20950895	500	*	chr2L_20950396_20950895_*	TRUE	FALSE	FALSE	440.000003874302	0	2	0	3	0	0	0	18	0	49	1	1
chr2L	20950916	20951415	500	*	chr2L_20950916_20951415_*	TRUE	FALSE	FALSE	400.274999141693	0	0	0	5	0	0	0	9	1	15	0.9375	1
chr2L	20952206	20952705	500	*	chr2L_20952206_20952705_*	TRUE	FALSE	FALSE	735.099995136261	4	0	19	6	5	3	5	43	0	40	1	0.895833333333333
chr2L	20953786	20954285	500	*	chr2L_20953786_20954285_*	TRUE	FALSE	FALSE	423.524996340275	2	3	3	4	0	0	0	2	3	8	0.727272727272727	1
chr2L	20956396	20956895	500	*	chr2L_20956396_20956895_*	TRUE	FALSE	FALSE	999.124996066093	26	8	114	35	6	1	77	204	30	72	0.705882352941177	0.725978647686833
chr2L	20957056	20957555	500	*	chr2L_20957056_20957555_*	TRUE	FALSE	FALSE	586.04999512434	8	6	3	12	5	2	55	58	12	21	0.636363636363636	0.513274336283186
chr2L	20960316	20960815	500	*	chr2L_20960316_20960815_*	TRUE	FALSE	FALSE	861.975003480911	2	4	32	17	3	1	9	44	16	46	0.741935483870968	0.830188679245283
chr2L	20961296	20961795	500	*	chr2L_20961296_20961795_*	TRUE	FALSE	FALSE	1083.94999802113	5	2	14	27	0	6	18	110	22	105	0.826771653543307	0.859375
chr2L	21148946	21149445	500	*	chr2L_21148946_21149445_*	TRUE	FALSE	FALSE	1043.85000348091	3	1	9	3	1	0	118	6	19	0	1	0.951612903225806
chr2L	21205266	21205765	500	*	chr2L_21205266_21205765_*	TRUE	FALSE	FALSE	722.424995005131	1	3	1	2	0	0	13	5	1	1	0.5	0.722222222222222
chr2L	21323026	21323525	500	*	chr2L_21323026_21323525_*	TRUE	FALSE	FALSE	512.749996781349	2	1	5	1	0	0	3	6	0	1	1	0.666666666666667
chr2L	21324316	21324815	500	*	chr2L_21324316_21324815_*	TRUE	FALSE	FALSE	1069.42499279976	5	10	4	19	0	4	3	3	6	7	0.538461538461538	0.5
chr2L	21329376	21329875	500	*	chr2L_21329376_21329875_*	TRUE	FALSE	FALSE	605.124996602535	1	2	8	14	1	0	12	7	10	3	0.769230769230769	0.631578947368421
chr2L	21330816	21331315	500	*	chr2L_21330816_21331315_*	TRUE	FALSE	FALSE	1081.82499974966	26	1	28	1	12	0	6	1	5	0	1	0.857142857142857
chr2L	21397146	21397645	500	*	chr2L_21397146_21397645_*	TRUE	FALSE	FALSE	4874.77508723736	20	9	24	11	0	0	0	1	12	12	0.5	1
chr2L	21397986	21398485	500	*	chr2L_21397986_21398485_*	TRUE	FALSE	FALSE	600.099994242191	12	1	10	3	0	0	3	4	1	0	1	0.571428571428571
chr2L	21400746	21401245	500	*	chr2L_21400746_21401245_*	TRUE	FALSE	FALSE	438.974997997284	4	17	3	4	0	0	0	7	9	2	0.818181818181818	1
chr2L	21413556	21414055	500	*	chr2L_21413556_21414055_*	TRUE	FALSE	FALSE	538.874987661839	0	2	1	14	1	1	0	0	5	2	0.714285714285714	NA
chr2L	21545736	21546235	500	*	chr2L_21545736_21546235_*	TRUE	FALSE	FALSE	438.074999004602	7	1	33	2	4	0	59	35	8	7	0.533333333333333	0.627659574468085
chr2L	21553306	21553805	500	*	chr2L_21553306_21553805_*	TRUE	FALSE	FALSE	189.250001013279	196	12	95	15	54	419	394	5186	43	1782	0.976438356164384	0.929390681003584
chr2L	21556346	21557245	900	*	chr2L_21556346_21557245_*	TRUE	FALSE	FALSE	689.075001180172	6	31	2	11	0	6	50	734	10	64	0.864864864864865	0.936224489795918
chr2L	21558056	21559175	1120	*	chr2L_21558056_21559175_*	TRUE	FALSE	FALSE	1405.6749907136	189	580	171	250	20	12	274	865	96	53	0.644295302013423	0.759438103599649
chr2L	21559616	21560115	500	*	chr2L_21559616_21560115_*	TRUE	FALSE	FALSE	1903.42500455678	5	15	0	9	0	7	93	74	28	10	0.736842105263158	0.55688622754491
chr2L	21571376	21571875	500	*	chr2L_21571376_21571875_*	TRUE	FALSE	FALSE	636.624997854233	0	7	1	3	0	0	23	95	9	66	0.88	0.805084745762712
chr2L	21593066	21593565	500	*	chr2L_21593066_21593565_*	TRUE	FALSE	FALSE	643.900000154972	5	16	5	30	0	17	5	1	5	0	1	0.833333333333333
chr2L	21608826	21609325	500	*	chr2L_21608826_21609325_*	TRUE	FALSE	FALSE	742.874999344349	2	19	6	21	0	4	326	92	102	76	0.573033707865168	0.779904306220096
chr2L	21611746	21612245	500	*	chr2L_21611746_21612245_*	TRUE	FALSE	FALSE	560.500001609325	11	19	2	1	7	2	38	318	20	61	0.753086419753086	0.893258426966292
chr2L	21650606	21651345	740	*	chr2L_21650606_21651345_*	TRUE	FALSE	FALSE	750.875000953674	4	23	10	83	0	2	42	73	17	9	0.653846153846154	0.634782608695652
chr2L	21652946	21653445	500	*	chr2L_21652946_21653445_*	TRUE	FALSE	FALSE	357.224996387959	1	17	12	22	2	3	13	37	4	19	0.826086956521739	0.74
chr2L	21656616	21657115	500	*	chr2L_21656616_21657115_*	TRUE	FALSE	FALSE	740.749994814396	2	8	4	13	2	14	302	3088	43	2272	0.981425485961123	0.910914454277286
chr2L	21683096	21683595	500	*	chr2L_21683096_21683595_*	TRUE	FALSE	FALSE	1935.99998414516	0	0	6	0	0	0	9	7	15	5	0.75	0.5625
chr2L	21733086	21733585	500	*	chr2L_21733086_21733585_*	TRUE	FALSE	FALSE	703.499996364117	122	374	139	521	4	8	17	41	65	338	0.838709677419355	0.706896551724138
chr2L	21805386	21805885	500	*	chr2L_21805386_21805885_*	TRUE	FALSE	FALSE	700.624998211861	0	0	2	0	0	0	3	0	3	0	1	1
chr2L	21810006	21810505	500	*	chr2L_21810006_21810505_*	TRUE	FALSE	FALSE	407.924998551607	42	8	17	0	1	0	189	48	0	1	1	0.79746835443038
chr2L	21814366	21814865	500	*	chr2L_21814366_21814865_*	TRUE	FALSE	FALSE	676.975007653236	3	0	9	1	1	0	13	11	5	4	0.555555555555556	0.541666666666667
chr2L	21839066	21839565	500	*	chr2L_21839066_21839565_*	TRUE	FALSE	FALSE	591.649994850159	14	6	9	9	2	0	176	40	65	17	0.792682926829268	0.814814814814815
chr2L	21841386	21841885	500	*	chr2L_21841386_21841885_*	TRUE	FALSE	FALSE	482.750001549721	19	138	11	64	2	4	87	162	12	5	0.705882352941177	0.650602409638554
chr2L	21843246	21844145	900	*	chr2L_21843246_21844145_*	TRUE	FALSE	FALSE	3543.02499473095	560	348	371	373	56	110	585	234	106	98	0.519607843137255	0.714285714285714
chr2L	21846086	21846585	500	*	chr2L_21846086_21846585_*	TRUE	FALSE	FALSE	866.84999525547	20	8	49	45	7	12	26	88	5	31	0.861111111111111	0.771929824561403
chr2L	21846706	21847205	500	*	chr2L_21846706_21847205_*	TRUE	FALSE	FALSE	2109.85002279282	11	64	16	103	6	12	30	140	5	26	0.838709677419355	0.823529411764706
chr2L	21847516	21848015	500	*	chr2L_21847516_21848015_*	TRUE	FALSE	FALSE	1575.6999951601	175	779	166	118	18	21	158	370	39	22	0.639344262295082	0.700757575757576
chr2L	21848526	21849235	710	*	chr2L_21848526_21849235_*	TRUE	FALSE	FALSE	2810.24997889996	50	22	148	17	7	2	31	17	33	24	0.578947368421053	0.645833333333333
chr2L	21849636	21850135	500	*	chr2L_21849636_21850135_*	TRUE	FALSE	FALSE	903.149989843369	16	23	37	45	3	2	24	26	15	6	0.714285714285714	0.52
chr2L	21851396	21851895	500	*	chr2L_21851396_21851895_*	TRUE	FALSE	FALSE	3255.77498853207	375	156	1176	79	53	11	361	133	80	52	0.606060606060606	0.730769230769231
chr2L	21852826	21853795	970	*	chr2L_21852826_21853795_*	TRUE	FALSE	FALSE	2074.97499138117	216	279	293	61	17	7	165	418	69	19	0.784090909090909	0.716981132075472
chr2L	21873826	21874325	500	*	chr2L_21873826_21874325_*	TRUE	FALSE	FALSE	582.375001907349	3	18	6	31	0	0	4	42	11	10	0.523809523809524	0.91304347826087
chr2L	21876026	21876525	500	*	chr2L_21876026_21876525_*	TRUE	FALSE	FALSE	396.250002086163	36	38	14	7	0	0	7	26	1	2	0.666666666666667	0.787878787878788
chr2L	21876916	21877415	500	*	chr2L_21876916_21877415_*	TRUE	FALSE	FALSE	539.199997484684	139	447	49	68	0	4	56	167	2	1	0.666666666666667	0.748878923766816
chr2L	21878886	21879385	500	*	chr2L_21878886_21879385_*	TRUE	FALSE	FALSE	444.600002467632	646	29	71	6	3	8	90	81	4	9	0.692307692307692	0.526315789473684
chr2L	21885466	21885965	500	*	chr2L_21885466_21885965_*	TRUE	FALSE	FALSE	402.949994206429	0	9	0	9	0	0	1	4	0	1	1	0.8
chr2L	21898786	21899745	960	*	chr2L_21898786_21899745_*	TRUE	FALSE	FALSE	8874.70003902912	90	57	244	168	15	20	120	40	108	79	0.577540106951872	0.75
chr2L	21947346	21947845	500	*	chr2L_21947346_21947845_*	TRUE	FALSE	FALSE	348.650000542402	4	1	1	5	0	0	1	1	0	0	NA	0.5
chr2L	21954326	21954825	500	*	chr2L_21954326_21954825_*	TRUE	FALSE	FALSE	562.12499588728	0	0	4	1	0	1	1	2	0	0	NA	0.666666666666667
chr2L	21961156	21961655	500	*	chr2L_21961156_21961655_*	TRUE	FALSE	FALSE	703.84999871254	1	1	2	12	0	0	0	1	1	0	1	1
chr2L	21965826	21966325	500	*	chr2L_21965826_21966325_*	TRUE	FALSE	FALSE	476.874999701977	2	0	1	5	0	0	16	13	4	5	0.555555555555556	0.551724137931034
chr2L	21969656	21970155	500	*	chr2L_21969656_21970155_*	TRUE	FALSE	FALSE	804.774991571903	2	2	5	1	0	0	16	35	2	22	0.916666666666667	0.686274509803922
chr2L	21970646	21971145	500	*	chr2L_21970646_21971145_*	TRUE	FALSE	FALSE	533.774997889996	4	8	3	8	0	1	10	21	0	9	1	0.67741935483871
chr2L	21973386	21973885	500	*	chr2L_21973386_21973885_*	TRUE	FALSE	FALSE	560.150007605553	11	13	4	8	0	3	40	16	1	6	0.857142857142857	0.714285714285714
chr2L	21978066	21978565	500	*	chr2L_21978066_21978565_*	TRUE	FALSE	FALSE	1009.62499558926	5	29	7	6	2	1	22	162	7	64	0.901408450704225	0.880434782608696
chr2L	22012046	22012545	500	*	chr2L_22012046_22012545_*	TRUE	FALSE	FALSE	762.499992549419	1	0	4	8	0	0	2	4	2	0	1	0.666666666666667
chr2L	22036836	22037335	500	*	chr2L_22036836_22037335_*	TRUE	FALSE	FALSE	748.700014352798	2	2	0	0	0	0	3	2	0	0	NA	0.6
chr2L	22045996	22046495	500	*	chr2L_22045996_22046495_*	TRUE	FALSE	FALSE	415.124993622303	4	10	1	4	0	0	190	21	9	0	1	0.900473933649289
chr2L	22051026	22051525	500	*	chr2L_22051026_22051525_*	TRUE	FALSE	FALSE	658.875000476837	2	10	2	11	0	0	0	0	0	1	1	NA
chr2L	22056666	22057485	820	*	chr2L_22056666_22057485_*	TRUE	FALSE	FALSE	1083.99999648333	26	14	44	168	4	14	3	81	6	67	0.917808219178082	0.964285714285714
chr2L	22075216	22075715	500	*	chr2L_22075216_22075715_*	TRUE	FALSE	FALSE	372.500002086163	3	4	1	5	0	0	0	11	0	1	1	1
chr2L	22078446	22078945	500	*	chr2L_22078446_22078945_*	TRUE	FALSE	FALSE	589.925003349781	7	8	3	5	0	3	12	9	3	3	0.5	0.571428571428571
chr2L	22112816	22113315	500	*	chr2L_22112816_22113315_*	TRUE	FALSE	FALSE	919.625009596348	8	16	2	6	0	2	90	29	2	1	0.666666666666667	0.756302521008403
chr2L	22113866	22114365	500	*	chr2L_22113866_22114365_*	TRUE	FALSE	FALSE	359.899997711182	0	427	0	319	5	10	2	489	0	36	1	0.995926680244399
chr2L	22114586	22115085	500	*	chr2L_22114586_22115085_*	TRUE	FALSE	FALSE	563.100012540817	144	0	16	1	10	0	194	32	12	3	0.8	0.858407079646018
chr2L	22116126	22116625	500	*	chr2L_22116126_22116625_*	TRUE	FALSE	FALSE	96.0000009275973	6	44	1	3	0	0	549	278	30	21	0.588235294117647	0.663845223700121
chr2L	22117606	22118105	500	*	chr2L_22117606_22118105_*	TRUE	FALSE	FALSE	1022.67498940229	6	11	10	27	2	0	8	68	8	41	0.836734693877551	0.894736842105263
chr2L	22118446	22118945	500	*	chr2L_22118446_22118945_*	TRUE	FALSE	FALSE	654.824994802475	6	4	7	1	2	1	32	60	34	43	0.558441558441558	0.652173913043478
chr2L	22172826	22173325	500	*	chr2L_22172826_22173325_*	TRUE	FALSE	FALSE	813.874995708466	6	12	8	33	6	17	98	100	24	46	0.657142857142857	0.505050505050505
chr2L	22173926	22174855	930	*	chr2L_22173926_22174855_*	TRUE	FALSE	FALSE	1124.07500445843	39	28	24	7	0	2	250	232	7	3	0.7	0.518672199170125
chr2L	22215036	22215535	500	*	chr2L_22215036_22215535_*	TRUE	FALSE	FALSE	663.350002914667	613	428	743	217	18	1	549	71	239	5	0.979508196721312	0.885483870967742
chr2L	22260946	22261445	500	*	chr2L_22260946_22261445_*	TRUE	FALSE	FALSE	1435.05000263453	274	148	590	34	30	0	962	331	409	16	0.962352941176471	0.74400618716164
chr2L	22281366	22281865	500	*	chr2L_22281366_22281865_*	TRUE	FALSE	FALSE	429.399998784065	2	0	2	4	0	0	0	1	0	1	1	1
chr2L	22282046	22282935	890	*	chr2L_22282046_22282935_*	TRUE	FALSE	FALSE	967.87498652935	12	26	16	23	0	6	132	34	105	1	0.990566037735849	0.795180722891566
chr2L	22293346	22294245	900	*	chr2L_22293346_22294245_*	TRUE	FALSE	FALSE	1007.74999171495	22	61	13	30	3	6	331	64	68	10	0.871794871794872	0.837974683544304
chr2L	22295116	22295615	500	*	chr2L_22295116_22295615_*	TRUE	FALSE	FALSE	330.37499293685	110	12	28	1	2	0	76	7	4	0	1	0.91566265060241
chr2L	22391206	22391705	500	*	chr2L_22391206_22391705_*	TRUE	FALSE	FALSE	455.399998426437	1	5	7	0	0	0	0	0	0	0	NA	NA
chr2L	22450966	22451465	500	*	chr2L_22450966_22451465_*	TRUE	FALSE	FALSE	396.024997532368	43	203	11	118	0	2	135	122	11	20	0.645161290322581	0.525291828793774
chr2L	22465006	22465505	500	*	chr2L_22465006_22465505_*	TRUE	FALSE	FALSE	514.050001502037	147	140	231	292	4	11	106	167	52	68	0.566666666666667	0.611721611721612
chr2L	22466976	22467475	500	*	chr2L_22466976_22467475_*	TRUE	FALSE	FALSE	1834.12498235703	83	188	237	585	9	23	491	110	247	119	0.674863387978142	0.816971713810316
chr2L	22469466	22469965	500	*	chr2L_22469466_22469965_*	TRUE	FALSE	FALSE	367.399998754263	13	410	6	210	0	6	142	1785	63	404	0.865096359743041	0.926310326933057
chr2L	22470546	22471045	500	*	chr2L_22470546_22471045_*	TRUE	FALSE	FALSE	1388.65002810955	161	90	252	342	31	18	66	226	43	253	0.85472972972973	0.773972602739726
chr2L	22650836	22651335	500	*	chr2L_22650836_22651335_*	TRUE	FALSE	FALSE	710.975005328655	44	37	61	36	0	3	84	148	18	26	0.590909090909091	0.637931034482759
chr2L	22654666	22655165	500	*	chr2L_22654666_22655165_*	TRUE	FALSE	FALSE	495.700001418591	4	109	10	269	2	363	23	59	7	75	0.914634146341463	0.719512195121951
chr2L	22697886	22698385	500	*	chr2L_22697886_22698385_*	TRUE	FALSE	FALSE	417.799995541573	40	19	48	11	1	0	59	95	9	24	0.727272727272727	0.616883116883117
chr2L	22733586	22734085	500	*	chr2L_22733586_22734085_*	TRUE	FALSE	FALSE	381.774996221066	15	20	10	11	0	2	18	126	20	40	0.666666666666667	0.875
chr2L	22735726	22736535	810	*	chr2L_22735726_22736535_*	TRUE	FALSE	FALSE	3351.64999485016	66	3704	244	8909	37	1181	173	1757	134	1435	0.91459528362014	0.910362694300518
chr2L	22811226	22811725	500	*	chr2L_22811226_22811725_*	TRUE	FALSE	FALSE	193.374996446073	0	0	3	5	2	2	24	128	10	60	0.857142857142857	0.842105263157895
chr2L	22811816	22812315	500	*	chr2L_22811816_22812315_*	TRUE	FALSE	FALSE	385.349999442697	19	0	124	2	255	3	172	86	235	29	0.890151515151515	0.666666666666667
chr2L	22813686	22814185	500	*	chr2L_22813686_22814185_*	TRUE	FALSE	FALSE	504.30000372231	61	6	82	46	10	3	20	14	50	147	0.746192893401015	0.588235294117647
chr2L	22816426	22817125	700	*	chr2L_22816426_22817125_*	TRUE	FALSE	FALSE	1186.12498044968	133	42	314	58	40	9	38	164	79	53	0.598484848484849	0.811881188118812
chr2L	22870336	22870835	500	*	chr2L_22870336_22870835_*	TRUE	FALSE	FALSE	440.450002551079	71	7	18	2	2	1	406	79	93	14	0.869158878504673	0.837113402061856
chr2L	22872366	22872865	500	*	chr2L_22872366_22872865_*	TRUE	FALSE	FALSE	381.700003035367	82	1	53	5	1	1	75	28	10	10	0.5	0.728155339805825
chr2L	22889006	22889505	500	*	chr2L_22889006_22889505_*	TRUE	FALSE	FALSE	657.049997150898	7	2	12	1	0	0	37	17	37	6	0.86046511627907	0.685185185185185
chr2L	22927056	22927555	500	*	chr2L_22927056_22927555_*	TRUE	FALSE	FALSE	306.749994829297	1	215	2	409	0	7	4	121	4	54	0.931034482758621	0.968
chr2L	22941356	22941855	500	*	chr2L_22941356_22941855_*	TRUE	FALSE	FALSE	239.724998306483	1	3	1	0	0	0	5	7	0	0	NA	0.583333333333333
chr2L	22968086	22968585	500	*	chr2L_22968086_22968585_*	TRUE	FALSE	FALSE	682.175002098083	27	1	78	3	25	7	28	41	12	34	0.739130434782609	0.594202898550725
chr2R	10286	10785	500	*	chr2R_10286_10785_*	TRUE	FALSE	FALSE	550.699997842312	3	58	4	66	0	12	48	70	17	18	0.514285714285714	0.593220338983051
chr2R	11966	12465	500	*	chr2R_11966_12465_*	TRUE	FALSE	FALSE	327.599991410971	3	97	0	221	0	28	59	386	34	351	0.911688311688312	0.867415730337079
chr2R	24776	25275	500	*	chr2R_24776_25275_*	TRUE	FALSE	FALSE	382.874996960163	2	3	7	8	2	2	26	15	12	13	0.52	0.634146341463415
chr2R	50226	50725	500	*	chr2R_50226_50725_*	TRUE	FALSE	FALSE	542.749999463558	4	2	2	0	3	0	7	11	3	4	0.571428571428571	0.611111111111111
chr2R	60306	60805	500	*	chr2R_60306_60805_*	TRUE	FALSE	FALSE	215.724998116493	0	3	2	2	7	0	40	72	23	33	0.589285714285714	0.642857142857143
chr2R	76056	76555	500	*	chr2R_76056_76555_*	TRUE	FALSE	FALSE	423.250001743436	376	3	667	1	108	0	471	16	200	7	0.966183574879227	0.967145790554415
chr2R	108656	109155	500	*	chr2R_108656_109155_*	TRUE	FALSE	FALSE	294.849994368851	4	0	7	0	1	0	11	66	17	22	0.564102564102564	0.857142857142857
chr2R	112386	112885	500	*	chr2R_112386_112885_*	TRUE	FALSE	FALSE	457.624999806285	0	5	0	25	1	1	68	112	22	157	0.877094972067039	0.622222222222222
chr2R	135146	135645	500	*	chr2R_135146_135645_*	TRUE	FALSE	FALSE	453.399999439716	35	20	164	44	29	15	211	44	220	26	0.894308943089431	0.827450980392157
chr2R	136006	136505	500	*	chr2R_136006_136505_*	TRUE	FALSE	FALSE	578.60000744462	0	8	2	28	0	6	7	49	1	24	0.96	0.875
chr2R	140906	141405	500	*	chr2R_140906_141405_*	TRUE	FALSE	FALSE	215.099998228252	0	0	3	0	0	2	9	3	4	2	0.666666666666667	0.75
chr2R	148366	148865	500	*	chr2R_148366_148865_*	TRUE	FALSE	FALSE	568.900008499622	2	1	14	2	3	1	27	13	85	26	0.765765765765766	0.675
chr2R	148906	149405	500	*	chr2R_148906_149405_*	TRUE	FALSE	FALSE	930.44999986887	64	12	50	63	40	14	34	64	12	39	0.764705882352941	0.653061224489796
chr2R	156296	156795	500	*	chr2R_156296_156795_*	TRUE	FALSE	FALSE	449.250001236796	3	4	29	7	1	1	127	27	41	13	0.759259259259259	0.824675324675325
chr2R	158136	158635	500	*	chr2R_158136_158635_*	TRUE	FALSE	FALSE	778.950006067753	9	20	18	56	0	6	14	27	7	64	0.901408450704225	0.658536585365854
chr2R	159186	159685	500	*	chr2R_159186_159685_*	TRUE	FALSE	FALSE	742.449992895126	0	3	4	7	1	55	27	62	45	433	0.905857740585774	0.696629213483146
chr2R	159826	160325	500	*	chr2R_159826_160325_*	TRUE	FALSE	FALSE	1579.12500053644	135	28	194	102	70	20	391	712	264	976	0.787096774193548	0.645512239347235
chr2R	174226	174725	500	*	chr2R_174226_174725_*	TRUE	FALSE	FALSE	313.875000923872	1	25	4	57	2	3	11	89	7	51	0.879310344827586	0.89
chr2R	184586	185425	840	*	chr2R_184586_185425_*	TRUE	FALSE	FALSE	894.500000178814	9	13	23	19	3	3	56	9	13	1	0.928571428571429	0.861538461538462
chr2R	186486	187425	940	*	chr2R_186486_187425_*	TRUE	FALSE	FALSE	913.374990820885	26	0	19	9	1	2	19	17	11	2	0.846153846153846	0.527777777777778
chr2R	196626	197615	990	*	chr2R_196626_197615_*	TRUE	FALSE	FALSE	631.924998387694	48	343	58	129	4	15	674	812	85	123	0.591346153846154	0.546433378196501
chr2R	200676	201175	500	*	chr2R_200676_201175_*	TRUE	FALSE	FALSE	442.749999463558	1	9	1	6	0	0	19	37	4	22	0.846153846153846	0.660714285714286
chr2R	359846	360345	500	*	chr2R_359846_360345_*	TRUE	FALSE	FALSE	375.949997194111	3	175	7	102	1	10	41	81	12	9	0.571428571428571	0.663934426229508
chr2R	404336	405165	830	*	chr2R_404336_405165_*	TRUE	FALSE	FALSE	1859.87499833107	87	1	122	2	3	0	798	84	317	26	0.924198250728863	0.904761904761905
chr2R	405196	405695	500	*	chr2R_405196_405695_*	TRUE	FALSE	FALSE	805.349999666214	19	19	86	45	9	0	292	80	355	29	0.924479166666667	0.78494623655914
chr2R	406226	406725	500	*	chr2R_406226_406725_*	TRUE	FALSE	FALSE	328.374997526407	7	228	10	20	1	1	35	1017	6	43	0.877551020408163	0.966730038022814
chr2R	406886	407775	890	*	chr2R_406886_407775_*	TRUE	FALSE	FALSE	818.099991381168	64	36	17	3	0	2	162	264	10	37	0.787234042553192	0.619718309859155
chr2R	407796	408695	900	*	chr2R_407796_408695_*	TRUE	FALSE	FALSE	637.474998384714	5	1460	13	588	0	60	200	1667	17	241	0.934108527131783	0.892876272094269
chr2R	427456	427955	500	*	chr2R_427456_427955_*	TRUE	FALSE	FALSE	147.800000868738	2	34	0	11	0	0	32	162	1	2	0.666666666666667	0.835051546391753
chr2R	431986	432485	500	*	chr2R_431986_432485_*	TRUE	FALSE	FALSE	1961.20003938675	92	229	28	333	0	51	410	1046	86	618	0.877840909090909	0.718406593406593
chr2R	432796	433645	850	*	chr2R_432796_433645_*	TRUE	FALSE	FALSE	1132.70000934601	455	63	360	52	18	4	405	672	73	82	0.529032258064516	0.623955431754875
chr2R	480506	482195	1690	*	chr2R_480506_482195_*	TRUE	FALSE	FALSE	4957.47502604499	164	618	430	884	51	103	341	725	203	289	0.58739837398374	0.680112570356473
chr2R	501066	501855	790	*	chr2R_501066_501855_*	TRUE	FALSE	FALSE	800.624995827675	34	4	13	8	1	0	103	128	14	12	0.538461538461538	0.554112554112554
chr2R	502346	503245	900	*	chr2R_502346_503245_*	TRUE	FALSE	FALSE	1745.74998870492	4	26	9	37	0	1	164	340	50	85	0.62962962962963	0.674603174603175
chr2R	503926	504425	500	*	chr2R_503926_504425_*	TRUE	FALSE	FALSE	1212.00000792742	76	80	21	36	4	2	46	182	3	79	0.963414634146341	0.798245614035088
chr2R	504836	506135	1300	*	chr2R_504836_506135_*	TRUE	FALSE	FALSE	1244.55000048503	24	17	11	15	44	1	259	607	82	96	0.539325842696629	0.700923787528868
chr2R	515426	515925	500	*	chr2R_515426_515925_*	TRUE	FALSE	FALSE	469.249993562698	6	14	35	21	2	2	17	14	6	5	0.545454545454545	0.548387096774194
chr2R	521026	521525	500	*	chr2R_521026_521525_*	TRUE	FALSE	FALSE	486.499996483326	1651	2	1123	2	128	0	1217	8	141	1	0.992957746478873	0.993469387755102
chr2R	558386	558885	500	*	chr2R_558386_558885_*	TRUE	FALSE	FALSE	696.950000822544	1	7	8	11	2	2	49	43	45	21	0.681818181818182	0.532608695652174
chr2R	630926	631425	500	*	chr2R_630926_631425_*	TRUE	FALSE	FALSE	474.999998509884	725	29	450	8	36	1	17	124	3	11	0.785714285714286	0.879432624113475
chr2R	662266	663285	1020	*	chr2R_662266_663285_*	TRUE	FALSE	FALSE	1220.92500567436	5	1	3	0	2	0	2	2	2	1	0.666666666666667	0.5
chr2R	663716	664215	500	*	chr2R_663716_664215_*	TRUE	FALSE	FALSE	360.424990057945	3	10	1	14	1	1	11	28	4	11	0.733333333333333	0.717948717948718
chr2R	712516	713015	500	*	chr2R_712516_713015_*	TRUE	FALSE	FALSE	393.499995470047	28	155	4	56	0	3	77	522	12	77	0.865168539325843	0.871452420701169
chr2R	714126	714625	500	*	chr2R_714126_714625_*	TRUE	FALSE	FALSE	1209.12500023842	5	11	2	9	4	0	92	16	191	12	0.940886699507389	0.851851851851852
chr2R	714676	715175	500	*	chr2R_714676_715175_*	TRUE	FALSE	FALSE	3043.87502074242	98	93	57	588	7	33	220	89	63	141	0.691176470588235	0.711974110032362
chr2R	724276	724775	500	*	chr2R_724276_724775_*	TRUE	FALSE	FALSE	306.874994188547	309	28	123	15	5	1	140	5	28	0	1	0.96551724137931
chr2R	763206	763705	500	*	chr2R_763206_763705_*	TRUE	FALSE	FALSE	467.950005084276	131	5881	34	6438	0	1150	202	613	4	127	0.969465648854962	0.752147239263804
chr2R	802266	802765	500	*	chr2R_802266_802765_*	TRUE	FALSE	FALSE	221.125001050532	4	0	5	9	0	0	0	0	0	1	1	NA
chr2R	937256	938045	790	*	chr2R_937256_938045_*	TRUE	FALSE	FALSE	422.299996614456	2	7	10	31	0	7	12	26	18	19	0.513513513513513	0.684210526315789
chr2R	962366	962865	500	*	chr2R_962366_962865_*	TRUE	FALSE	FALSE	326.30000218749	102	2	120	4	1	0	79	3	11	0	1	0.963414634146341
chr2R	973276	973775	500	*	chr2R_973276_973775_*	TRUE	FALSE	FALSE	336.124999821186	1007	1	123	3	7	0	6454	5	208	2	0.990476190476191	0.999225886360118
chr2R	975626	976545	920	*	chr2R_975626_976545_*	TRUE	FALSE	FALSE	987.40001052618	36	562	58	787	6	62	113	532	56	499	0.899099099099099	0.824806201550388
chr2R	1001316	1001815	500	*	chr2R_1001316_1001815_*	TRUE	FALSE	FALSE	812.499994337559	95	38	565	29	9	3	84	48	97	40	0.708029197080292	0.636363636363636
chr2R	1001956	1002455	500	*	chr2R_1001956_1002455_*	TRUE	FALSE	FALSE	2464.92497324944	160	133	751	286	34	16	126	478	131	248	0.654353562005277	0.791390728476821
chr2R	1024526	1025415	890	*	chr2R_1024526_1025415_*	TRUE	FALSE	FALSE	1620.9000068903	8	22	7	21	0	2	36	10	5	3	0.625	0.782608695652174
chr2R	1026076	1026575	500	*	chr2R_1026076_1026575_*	TRUE	FALSE	FALSE	1232.12498873472	3	1	6	5	0	0	39	59	7	2	0.777777777777778	0.602040816326531
chr2R	1028726	1029225	500	*	chr2R_1028726_1029225_*	TRUE	FALSE	FALSE	386.874994169921	28	0	110	0	4	2	56	28	141	35	0.801136363636364	0.666666666666667
chr2R	1031176	1031675	500	*	chr2R_1031176_1031675_*	TRUE	FALSE	FALSE	505.749997496605	111	6	112	13	6	0	18	26	4	8	0.666666666666667	0.590909090909091
chr2R	1048066	1048565	500	*	chr2R_1048066_1048565_*	TRUE	FALSE	FALSE	144.675000235438	25	7	3	3	0	0	25	95	15	6	0.714285714285714	0.791666666666667
chr2R	1185386	1186455	1070	*	chr2R_1185386_1186455_*	TRUE	FALSE	FALSE	1046.09999477863	627	532	128	223	7	4	268	554	46	98	0.680555555555556	0.673965936739659
chr2R	1187356	1187855	500	*	chr2R_1187356_1187855_*	TRUE	FALSE	FALSE	470.749994516373	20	18	1	4	0	0	15	62	1	6	0.857142857142857	0.805194805194805
chr2R	1191336	1192045	710	*	chr2R_1191336_1192045_*	TRUE	FALSE	FALSE	988.774992227554	110	23	116	34	8	8	184	113	99	68	0.592814371257485	0.619528619528619
chr2R	1193016	1193875	860	*	chr2R_1193016_1193875_*	TRUE	FALSE	FALSE	753.94999936223	165	1399	98	768	8	180	267	729	61	150	0.710900473933649	0.731927710843373
chr2R	1231856	1232355	500	*	chr2R_1231856_1232355_*	TRUE	FALSE	FALSE	322.875000238419	5	65	5	49	1	4	141	235	11	34	0.755555555555556	0.625
chr2R	1258356	1258855	500	*	chr2R_1258356_1258855_*	TRUE	FALSE	FALSE	1008.62499333918	83	1	141	0	21	2	151	58	63	17	0.7875	0.722488038277512
chr2R	1258926	1259425	500	*	chr2R_1258926_1259425_*	TRUE	FALSE	FALSE	710.750005766749	0	1	2	3	12	0	68	57	25	18	0.581395348837209	0.544
chr2R	1285916	1286735	820	*	chr2R_1285916_1286735_*	TRUE	FALSE	FALSE	1068.97498264909	7	123	3	224	0	15	26	28	5	16	0.761904761904762	0.518518518518518
chr2R	1523706	1524205	500	*	chr2R_1523706_1524205_*	TRUE	FALSE	FALSE	532.825000584126	0	2	14	11	0	0	2	11	2	1	0.666666666666667	0.846153846153846
chr2R	1580616	1581115	500	*	chr2R_1580616_1581115_*	TRUE	FALSE	FALSE	11379.0250253677	0	26	1	50	0	22	1	6	3	22	0.88	0.857142857142857
chr2R	1581396	1581895	500	*	chr2R_1581396_1581895_*	TRUE	FALSE	FALSE	426.7999958992	1	0	3	0	0	0	6	0	0	0	NA	1
chr2R	1619036	1619535	500	*	chr2R_1619036_1619535_*	TRUE	FALSE	FALSE	923.274997472763	2	4	7	1	0	0	12	31	9	3	0.75	0.720930232558139
chr2R	1620216	1620715	500	*	chr2R_1620216_1620715_*	TRUE	FALSE	FALSE	416.824995577335	1	5	0	0	0	3	1	5	0	0	NA	0.833333333333333
chr2R	1623686	1624465	780	*	chr2R_1623686_1624465_*	TRUE	FALSE	FALSE	3057.50000476837	5	12	26	21	6	1	37	18	49	13	0.790322580645161	0.672727272727273
chr2R	1629006	1629745	740	*	chr2R_1629006_1629745_*	TRUE	FALSE	FALSE	1222.84997105598	17	2	10	2	1	0	1	2	5	4	0.555555555555556	0.666666666666667
chr2R	1632666	1633165	500	*	chr2R_1632666_1633165_*	TRUE	FALSE	FALSE	761.975001096725	2	4	9	7	0	0	2	12	4	17	0.80952380952381	0.857142857142857
chr2R	1636006	1636505	500	*	chr2R_1636006_1636505_*	TRUE	FALSE	FALSE	732.849999368191	3	1	2	1	0	0	2	7	1	3	0.75	0.777777777777778
chr2R	1636616	1637115	500	*	chr2R_1636616_1637115_*	TRUE	FALSE	FALSE	1022.00000524521	1	1	5	3	0	0	2	2	3	2	0.6	0.5
chr2R	1637126	1637625	500	*	chr2R_1637126_1637625_*	TRUE	FALSE	FALSE	890.375006198883	1	1	5	0	0	0	0	8	5	2	0.714285714285714	1
chr2R	1638256	1639175	920	*	chr2R_1638256_1639175_*	TRUE	FALSE	FALSE	1660.2250033617	1	10	15	9	0	0	4	35	5	22	0.814814814814815	0.897435897435897
chr2R	1639206	1639705	500	*	chr2R_1639206_1639705_*	TRUE	FALSE	FALSE	792.399995923042	2	3	1	2	0	2	0	7	0	2	1	1
chr2R	1640276	1641185	910	*	chr2R_1640276_1641185_*	TRUE	FALSE	FALSE	3136.10000431538	0	1	0	1	0	1	2	0	2	0	1	1
chr2R	1670816	1671315	500	*	chr2R_1670816_1671315_*	TRUE	FALSE	FALSE	865.800000429153	6	3	47	16	0	0	0	2	1	5	0.833333333333333	1
chr2R	1686836	1687335	500	*	chr2R_1686836_1687335_*	TRUE	FALSE	FALSE	573.124983906746	0	4	2	1	2	0	2	0	2	0	1	1
chr2R	1688706	1689205	500	*	chr2R_1688706_1689205_*	TRUE	FALSE	FALSE	683.074994981289	0	1	0	0	0	0	0	4	0	0	NA	1
chr2R	1691166	1691665	500	*	chr2R_1691166_1691665_*	TRUE	FALSE	FALSE	716.349993944168	0	2	5	10	0	2	1	2	1	5	0.833333333333333	0.666666666666667
chr2R	1768596	1769095	500	*	chr2R_1768596_1769095_*	TRUE	FALSE	FALSE	381.375000029802	1	1	4	10	0	2	2	4	9	1	0.9	0.666666666666667
chr2R	1777486	1777985	500	*	chr2R_1777486_1777985_*	TRUE	FALSE	FALSE	571.724999547005	0	4	8	14	1	4	1	0	9	2	0.818181818181818	1
chr2R	1822546	1823045	500	*	chr2R_1822546_1823045_*	TRUE	FALSE	FALSE	396.974991858006	59	7	10	2	0	0	52	23	2	1	0.666666666666667	0.693333333333333
chr2R	1834086	1834585	500	*	chr2R_1834086_1834585_*	TRUE	FALSE	FALSE	406.400003135204	20	4	1	1	0	0	39	32	0	1	1	0.549295774647887
chr2R	1837436	1837935	500	*	chr2R_1837436_1837935_*	TRUE	FALSE	FALSE	385.299991667271	6	4	2	3	0	0	22	21	1	1	0.5	0.511627906976744
chr2R	1838686	1839805	1120	*	chr2R_1838686_1839805_*	TRUE	FALSE	FALSE	844.824995100498	54	235	14	67	6	2	530	306	27	10	0.72972972972973	0.633971291866029
chr2R	1840846	1841345	500	*	chr2R_1840846_1841345_*	TRUE	FALSE	FALSE	504.849992096424	93	42	13	25	0	0	60	111	2	16	0.888888888888889	0.649122807017544
chr2R	1903636	1904135	500	*	chr2R_1903636_1904135_*	TRUE	FALSE	FALSE	1119.82497990131	4	2	1	1	2	2	27	21	3	22	0.88	0.5625
chr2R	1904326	1904825	500	*	chr2R_1904326_1904825_*	TRUE	FALSE	FALSE	4130.24990856647	128	0	198	0	66	0	226	24	123	12	0.911111111111111	0.904
chr2R	1929186	1929685	500	*	chr2R_1929186_1929685_*	TRUE	FALSE	FALSE	868.225000351667	0	1	3	2	0	0	26	4	7	1	0.875	0.866666666666667
chr2R	2087206	2087705	500	*	chr2R_2087206_2087705_*	TRUE	FALSE	FALSE	565.924995988607	64	240	5	1	0	0	71	103	7	3	0.7	0.591954022988506
chr2R	2148336	2148835	500	*	chr2R_2148336_2148835_*	TRUE	FALSE	FALSE	461.29999756813	114	951	111	321	3	31	179	156	60	64	0.516129032258065	0.534328358208955
chr2R	2154686	2155185	500	*	chr2R_2154686_2155185_*	TRUE	FALSE	FALSE	546.849998980761	48	59	140	85	61	13	269	102	196	61	0.762645914396887	0.725067385444744
chr2R	2159096	2159595	500	*	chr2R_2159096_2159595_*	TRUE	FALSE	FALSE	694.074993357062	0	18	1	36	55	34	26	20	15	25	0.625	0.565217391304348
chr2R	2207986	2208485	500	*	chr2R_2207986_2208485_*	TRUE	FALSE	FALSE	197.92499884963	0	5	0	0	191	2	133	6	174	0	1	0.956834532374101
chr2R	2214036	2214535	500	*	chr2R_2214036_2214535_*	TRUE	FALSE	FALSE	571.224995478988	39	28	24	10	4	2	225	76	68	6	0.918918918918919	0.747508305647841
chr2R	2225886	2226385	500	*	chr2R_2225886_2226385_*	TRUE	FALSE	FALSE	433.449992835522	49	21	16	15	0	1	16	1	8	0	1	0.941176470588235
chr2R	2304426	2304925	500	*	chr2R_2304426_2304925_*	TRUE	FALSE	FALSE	396.625002287328	0	20	1	29	0	4	3	283	2	59	0.967213114754098	0.989510489510489
chr2R	2306226	2306725	500	*	chr2R_2306226_2306725_*	TRUE	FALSE	FALSE	242.249998636544	0	1	5	0	12	0	22	4	1	3	0.75	0.846153846153846
chr2R	2323976	2324475	500	*	chr2R_2323976_2324475_*	TRUE	FALSE	FALSE	309.374996647239	58	19	19	34	0	0	113	400	2	63	0.969230769230769	0.779727095516569
chr2R	2347206	2348305	1100	*	chr2R_2347206_2348305_*	TRUE	FALSE	FALSE	1346.67500041425	50	56	109	24	14	0	406	101	118	20	0.855072463768116	0.800788954635108
chr2R	2357766	2358265	500	*	chr2R_2357766_2358265_*	TRUE	FALSE	FALSE	492.325000464916	13	0	2	0	1	1	17	29	3	23	0.884615384615385	0.630434782608696
chr2R	2369826	2370325	500	*	chr2R_2369826_2370325_*	TRUE	FALSE	FALSE	467.124997079372	1217	465	68	60	0	3	127	185	16	31	0.659574468085106	0.592948717948718
chr2R	2370416	2371145	730	*	chr2R_2370416_2371145_*	TRUE	FALSE	FALSE	466.974995583296	346	32	86	10	77	1	361	77	34	5	0.871794871794872	0.824200913242009
chr2R	2379826	2380325	500	*	chr2R_2379826_2380325_*	TRUE	FALSE	FALSE	572.750000655651	0	0	0	1	0	0	1	2	1	2	0.666666666666667	0.666666666666667
chr2R	2380926	2381425	500	*	chr2R_2380926_2381425_*	TRUE	FALSE	FALSE	686.999997496605	0	1	0	2	0	1	4	2	0	2	1	0.666666666666667
chr2R	2381706	2382205	500	*	chr2R_2381706_2382205_*	TRUE	FALSE	FALSE	3790.12508872896	1	216	7	325	3	193	13	532	16	624	0.975	0.976146788990826
chr2R	2387566	2388065	500	*	chr2R_2387566_2388065_*	TRUE	FALSE	FALSE	1942.92502075434	16	0	3	1	0	0	0	31	2	32	0.941176470588235	1
chr2R	2388326	2388825	500	*	chr2R_2388326_2388825_*	TRUE	FALSE	FALSE	1635.74998378754	129	4	396	20	25	0	9	14	10	20	0.666666666666667	0.608695652173913
chr2R	2533106	2533605	500	*	chr2R_2533106_2533605_*	TRUE	FALSE	FALSE	1208.6750048399	2	4	10	38	1	17	79	7	48	37	0.564705882352941	0.918604651162791
chr2R	2687266	2687765	500	*	chr2R_2687266_2687765_*	TRUE	FALSE	FALSE	367.699998617172	0	8	1	27	0	0	5	0	18	0	1	1
chr2R	2692826	2693325	500	*	chr2R_2692826_2693325_*	TRUE	FALSE	FALSE	529.250000417233	0	1	2	0	0	0	0	0	0	0	NA	NA
chr2R	2710446	2710945	500	*	chr2R_2710446_2710945_*	TRUE	FALSE	FALSE	443.149992823601	2	2	6	4	185	0	3	1	0	0	NA	0.75
chr2R	2711046	2711545	500	*	chr2R_2711046_2711545_*	TRUE	FALSE	FALSE	538.574996292591	0	1	2	1	0	0	2	0	0	1	1	1
chr2R	2879166	2879665	500	*	chr2R_2879166_2879665_*	TRUE	FALSE	FALSE	751.975008249283	8	1	96	3	1	1	4	0	13	1	0.928571428571429	1
chr2R	2967786	2968285	500	*	chr2R_2967786_2968285_*	TRUE	FALSE	FALSE	274.800001680851	0	0	2	6	0	0	0	0	0	0	NA	NA
chr2R	3020146	3020645	500	*	chr2R_3020146_3020645_*	TRUE	FALSE	FALSE	269.899999201298	2	0	1	2	0	0	0	0	1	0	1	NA
chr2R	3025486	3025985	500	*	chr2R_3025486_3025985_*	TRUE	FALSE	FALSE	990.525005459785	0	0	3	1	0	0	0	0	0	0	NA	NA
chr2R	3026276	3026775	500	*	chr2R_3026276_3026775_*	TRUE	FALSE	FALSE	558.874997496605	0	0	0	1	0	0	0	0	0	1	1	NA
chr2R	3027026	3027525	500	*	chr2R_3027026_3027525_*	TRUE	FALSE	FALSE	929.250000789762	1	1	5	7	0	0	0	0	0	1	1	NA
chr2R	3029446	3029945	500	*	chr2R_3029446_3029945_*	TRUE	FALSE	FALSE	874.499992728233	0	2	1	2	0	4	0	0	1	0	1	NA
chr2R	3030746	3031245	500	*	chr2R_3030746_3031245_*	TRUE	FALSE	FALSE	450.600003004074	6	2	4	1	1	0	8	3	9	4	0.692307692307692	0.727272727272727
chr2R	3034296	3034795	500	*	chr2R_3034296_3034795_*	TRUE	FALSE	FALSE	5211.50001645088	4	7	3	10	0	6	33	12	48	51	0.515151515151515	0.733333333333333
chr2R	3113806	3114305	500	*	chr2R_3113806_3114305_*	TRUE	FALSE	FALSE	442.899994850159	0	2	5	1	0	0	1	1	2	0	1	0.5
chr2R	3134026	3134525	500	*	chr2R_3134026_3134525_*	TRUE	FALSE	FALSE	673.750002682209	9	3	10	6	0	0	11	2	29	12	0.707317073170732	0.846153846153846
chr2R	3134886	3135385	500	*	chr2R_3134886_3135385_*	TRUE	FALSE	FALSE	385.150000751019	0	1	1	2	0	0	0	0	0	0	NA	NA
chr2R	3297401	3297910	510	*	chr2R_3297401_3297910_*	TRUE	FALSE	FALSE	754.75000500679	9	15	9	12	0	0	11	2	5	2	0.714285714285714	0.846153846153846
chr2R	3298276	3299025	750	*	chr2R_3298276_3299025_*	TRUE	FALSE	FALSE	1180.6249961257	2	18	7	19	1	2	2	10	3	3	0.5	0.833333333333333
chr2R	3304546	3305045	500	*	chr2R_3304546_3305045_*	TRUE	FALSE	FALSE	4057.89998650551	5	6	9	14	0	1	1	4	2	9	0.818181818181818	0.8
chr2R	3305966	3306465	500	*	chr2R_3305966_3306465_*	TRUE	FALSE	FALSE	3700.70001125336	2	2	2	3	0	0	0	1	0	0	NA	1
chr2R	3326706	3327465	760	*	chr2R_3326706_3327465_*	TRUE	FALSE	FALSE	1159.32498842478	16	7	11	13	1	3	48	4	22	3	0.88	0.923076923076923
chr2R	3775006	3775505	500	*	chr2R_3775006_3775505_*	TRUE	FALSE	FALSE	424.099999517202	2	1	5	1	0	0	0	0	0	0	NA	NA
chr2R	3775536	3776035	500	*	chr2R_3775536_3776035_*	TRUE	FALSE	FALSE	445.6749984622	7	3	7	2	2	1	0	2	0	0	NA	1
chr2R	3901676	3902175	500	*	chr2R_3901676_3902175_*	TRUE	FALSE	FALSE	6497.25001752377	0	0	0	0	0	0	0	1	0	0	NA	1
chr2R	3933426	3934415	990	*	chr2R_3933426_3934415_*	TRUE	FALSE	FALSE	1585.4749917984	7	22	26	51	0	0	19	57	9	21	0.7	0.75
chr2R	3935406	3935905	500	*	chr2R_3935406_3935905_*	TRUE	FALSE	FALSE	626.825002729893	2	1	5	10	1	0	1	2	2	0	1	0.666666666666667
chr2R	4120696	4121565	870	*	chr2R_4120696_4121565_*	TRUE	FALSE	FALSE	2394.47498381138	175	190	249	296	7	8	27	6	12	5	0.705882352941177	0.818181818181818
chr2R	4121826	4122545	720	*	chr2R_4121826_4122545_*	TRUE	FALSE	FALSE	1300.05000114441	163	29	130	40	0	3	7	0	29	14	0.674418604651163	1
chr2R	4122826	4123585	760	*	chr2R_4122826_4123585_*	TRUE	FALSE	FALSE	1186.00000202656	219	29	191	95	2	0	11	11	11	11	0.5	0.5
chr2R	4131956	4132455	500	*	chr2R_4131956_4132455_*	TRUE	FALSE	FALSE	1050.47500252724	5	47	34	150	2	3	2	18	15	67	0.817073170731707	0.9
chr2R	4137566	4138925	1360	*	chr2R_4137566_4138925_*	TRUE	FALSE	FALSE	3012.59998619556	12	7	21	11	3	1	18	9	21	13	0.617647058823529	0.666666666666667
chr2R	4138936	4139435	500	*	chr2R_4138936_4139435_*	TRUE	FALSE	FALSE	3518.92499893904	0	0	0	3	0	0	0	0	1	3	0.75	NA
chr2R	4160006	4160505	500	*	chr2R_4160006_4160505_*	TRUE	FALSE	FALSE	1563.72500181198	1	0	1	4	0	0	2	3	12	21	0.636363636363636	0.6
chr2R	4187706	4188205	500	*	chr2R_4187706_4188205_*	TRUE	FALSE	FALSE	1276.27499878407	1	5	3	8	0	1	1	1	0	3	1	0.5
chr2R	4188626	4189125	500	*	chr2R_4188626_4189125_*	TRUE	FALSE	FALSE	520.125000178814	6	15	3	4	0	1	0	1	0	0	NA	1
chr2R	4202826	4203325	500	*	chr2R_4202826_4203325_*	TRUE	FALSE	FALSE	473.374998569489	0	1	1	5	0	0	0	0	0	1	1	NA
chr2R	4203346	4203845	500	*	chr2R_4203346_4203845_*	TRUE	FALSE	FALSE	463.049995303154	0	1	1	3	0	1	2	1	0	0	NA	0.666666666666667
chr2R	4209946	4210445	500	*	chr2R_4209946_4210445_*	TRUE	FALSE	FALSE	459.875003099442	2	0	2	1	0	0	1	0	0	0	NA	1
chr2R	4213706	4214205	500	*	chr2R_4213706_4214205_*	TRUE	FALSE	FALSE	646.600000858307	3	4	3	8	3	3	1	1	0	0	NA	0.5
chr2R	4475606	4476105	500	*	chr2R_4475606_4476105_*	TRUE	FALSE	FALSE	522.824993431568	0	4	2	19	0	0	3	2	3	3	0.5	0.6
chr2R	4519866	4520365	500	*	chr2R_4519866_4520365_*	TRUE	FALSE	FALSE	2146.09997272491	19	0	257	12	59	3	10	1	8	9	0.529411764705882	0.909090909090909
chr2R	4521606	4522105	500	*	chr2R_4521606_4522105_*	TRUE	FALSE	FALSE	1414.34999465942	7	10	80	104	21	27	3	5	4	2	0.666666666666667	0.625
chr2R	4522396	4523155	760	*	chr2R_4522396_4523155_*	TRUE	FALSE	FALSE	1292.47499465942	8	4	26	31	1	18	7	7	5	1	0.833333333333333	0.5
chr2R	4523486	4524335	850	*	chr2R_4523486_4524335_*	TRUE	FALSE	FALSE	2119.67496752739	99	24	341	81	51	17	44	33	18	17	0.514285714285714	0.571428571428571
chr2R	4524516	4525015	500	*	chr2R_4524516_4525015_*	TRUE	FALSE	FALSE	699.125002324581	292	14	35	15	3	2	44	26	4	11	0.733333333333333	0.628571428571429
chr2R	4525396	4526305	910	*	chr2R_4525396_4526305_*	TRUE	FALSE	FALSE	3314.74999845028	35	42	165	94	9	32	35	17	30	13	0.697674418604651	0.673076923076923
chr2R	4526456	4526955	500	*	chr2R_4526456_4526955_*	TRUE	FALSE	FALSE	940.449995398521	14	5	37	7	4	0	7	6	4	16	0.8	0.538461538461538
chr2R	4527256	4527755	500	*	chr2R_4527256_4527755_*	TRUE	FALSE	FALSE	5058.27504992485	62	36	329	102	32	9	11	377	34	717	0.954727030625832	0.971649484536082
chr2R	4528206	4528705	500	*	chr2R_4528206_4528705_*	TRUE	FALSE	FALSE	712.275004982948	96	25	100	23	5	0	75	45	8	4	0.666666666666667	0.625
chr2R	4528716	4529215	500	*	chr2R_4528716_4529215_*	TRUE	FALSE	FALSE	2063.3749806881	22	2	17	14	5	2	17	20	4	18	0.818181818181818	0.540540540540541
chr2R	4529416	4530155	740	*	chr2R_4529416_4530155_*	TRUE	FALSE	FALSE	3596.72504127026	20	18	52	107	6	18	21	94	38	76	0.666666666666667	0.817391304347826
chr2R	4530726	4531225	500	*	chr2R_4530726_4531225_*	TRUE	FALSE	FALSE	3560.12501120567	11	161	58	70	3	12	90	142	44	41	0.517647058823529	0.612068965517241
chr2R	4532476	4532975	500	*	chr2R_4532476_4532975_*	TRUE	FALSE	FALSE	944.250005483627	4	25	11	53	2	19	15	4	15	9	0.625	0.789473684210526
chr2R	4533486	4533985	500	*	chr2R_4533486_4533985_*	TRUE	FALSE	FALSE	807.250007092953	7	8	108	23	27	2	6	7	27	25	0.519230769230769	0.538461538461538
chr2R	4534926	4535725	800	*	chr2R_4534926_4535725_*	TRUE	FALSE	FALSE	5472.12495803833	5	8	75	64	3	11	57	71	98	167	0.630188679245283	0.5546875
chr2R	4574246	4574745	500	*	chr2R_4574246_4574745_*	TRUE	FALSE	FALSE	442.200001180172	3	1	9	4	1	0	0	0	0	1	1	NA
chr2R	4657436	4657935	500	*	chr2R_4657436_4657935_*	TRUE	FALSE	FALSE	339.29999217391	0	3	4	2	5	0	0	0	1	0	1	NA
chr2R	4683446	4683945	500	*	chr2R_4683446_4683945_*	TRUE	FALSE	FALSE	733.17499935627	1	2	3	4	0	1	0	1	0	0	NA	1
chr2R	4684926	4685425	500	*	chr2R_4684926_4685425_*	TRUE	FALSE	FALSE	15590.9998178482	3	3	30	10	8	1	0	28	0	25	1	1
chr2R	4746906	4747405	500	*	chr2R_4746906_4747405_*	TRUE	FALSE	FALSE	542.17499345541	0	0	3	1	1	1	1	35	7	50	0.87719298245614	0.972222222222222
chr2R	4874446	4874945	500	*	chr2R_4874446_4874945_*	TRUE	FALSE	FALSE	543.875001966953	1	1	0	5	0	0	2	0	2	0	1	1
chr2R	5080466	5080965	500	*	chr2R_5080466_5080965_*	TRUE	FALSE	FALSE	802.549989819527	43	4	13	0	0	0	15	10	3	0	1	0.6
chr2R	5080996	5081495	500	*	chr2R_5080996_5081495_*	TRUE	FALSE	FALSE	520.800001323223	4	2	2	9	0	0	6	1	1	1	0.5	0.857142857142857
chr2R	5378326	5378825	500	*	chr2R_5378326_5378825_*	TRUE	FALSE	FALSE	1807.37498402596	12	8	18	20	1	7	90	41	27	17	0.613636363636364	0.687022900763359
chr2R	5380796	5381295	500	*	chr2R_5380796_5381295_*	TRUE	FALSE	FALSE	1495.92501997948	32	2	124	9	4	1	19	18	6	51	0.894736842105263	0.513513513513513
chr2R	5436701	5437210	510	*	chr2R_5436701_5437210_*	TRUE	FALSE	FALSE	1550.22500395775	8	13	41	112	3	1	46	25	53	21	0.716216216216216	0.647887323943662
chr2R	5437316	5437815	500	*	chr2R_5437316_5437815_*	TRUE	FALSE	FALSE	750.449991822243	586	47	1231	116	18	5	29	37	94	98	0.510416666666667	0.560606060606061
chr2R	5438106	5438965	860	*	chr2R_5438106_5438965_*	TRUE	FALSE	FALSE	1162.30000853539	11	19	38	98	1	7	15	5	27	18	0.6	0.75
chr2R	5439136	5439635	500	*	chr2R_5439136_5439635_*	TRUE	FALSE	FALSE	575.099990069866	16	27	29	63	5	7	18	2	16	2	0.888888888888889	0.9
chr2R	5443786	5444285	500	*	chr2R_5443786_5444285_*	TRUE	FALSE	FALSE	687.550006508827	1	1	5	6	1	0	2	0	5	1	0.833333333333333	1
chr2R	5573096	5573595	500	*	chr2R_5573096_5573595_*	TRUE	FALSE	FALSE	1076.29999816418	3	5	16	7	3	0	1	112	1	12	0.923076923076923	0.991150442477876
chr2R	5582056	5582945	890	*	chr2R_5582056_5582945_*	TRUE	FALSE	FALSE	2715.22502660751	36	16	216	141	34	7	124	86	47	59	0.556603773584906	0.59047619047619
chr2R	5583246	5583745	500	*	chr2R_5583246_5583745_*	TRUE	FALSE	FALSE	1053.72501850128	53	0	631	18	47	0	3	2	16	14	0.533333333333333	0.6
chr2R	5584106	5584605	500	*	chr2R_5584106_5584605_*	TRUE	FALSE	FALSE	795.724993348122	1	4	19	31	0	2	0	14	3	9	0.75	1
chr2R	5584926	5585625	700	*	chr2R_5584926_5585625_*	TRUE	FALSE	FALSE	1331.49997889996	8	10	96	36	0	0	1	3	1	5	0.833333333333333	0.75
chr2R	5586406	5586905	500	*	chr2R_5586406_5586905_*	TRUE	FALSE	FALSE	632.599992156029	27	8	53	29	6	1	0	5	8	8	0.5	1
chr2R	5587496	5587995	500	*	chr2R_5587496_5587995_*	TRUE	FALSE	FALSE	627.449998557568	10	0	30	0	4	0	17	3	5	7	0.583333333333333	0.85
chr2R	5589486	5589985	500	*	chr2R_5589486_5589985_*	TRUE	FALSE	FALSE	968.825011253357	54	5	82	67	6	1	8	7	6	13	0.684210526315789	0.533333333333333
chr2R	5590806	5591305	500	*	chr2R_5590806_5591305_*	TRUE	FALSE	FALSE	581.124994456768	153	2	375	13	10	0	15	3	13	0	1	0.833333333333333
chr2R	5598896	5599395	500	*	chr2R_5598896_5599395_*	TRUE	FALSE	FALSE	9187.12498307228	16	219	126	2774	5	384	25	230	55	874	0.940796555435953	0.901960784313726
chr2R	5792566	5793065	500	*	chr2R_5792566_5793065_*	TRUE	FALSE	FALSE	337.800000011921	0	0	0	9	0	0	0	0	0	0	NA	NA
chr2R	5871016	5871935	920	*	chr2R_5871016_5871935_*	TRUE	FALSE	FALSE	437.625002935529	86	328	22	27	3	2	77	73	4	1	0.8	0.513333333333333
chr2R	5872226	5872725	500	*	chr2R_5872226_5872725_*	TRUE	FALSE	FALSE	434.749999642372	3	15	15	15	3	4	15	8	0	1	1	0.652173913043478
chr2R	5872796	5873295	500	*	chr2R_5872796_5873295_*	TRUE	FALSE	FALSE	788.725006878376	8	23	2	4	3	0	19	8	1	1	0.5	0.703703703703704
chr2R	5963701	5964290	590	*	chr2R_5963701_5964290_*	TRUE	FALSE	FALSE	1185.47500133514	16	15	20	7	3	0	77	14	93	17	0.845454545454545	0.846153846153846
chr2R	5964466	5965415	950	*	chr2R_5964466_5965415_*	TRUE	FALSE	FALSE	3535.34998178482	95	636	15	43	2	0	152	121	102	75	0.576271186440678	0.556776556776557
chr2R	6316296	6316795	500	*	chr2R_6316296_6316795_*	TRUE	FALSE	FALSE	4535.89997649193	123	173	298	358	18	10	166	964	112	788	0.875555555555556	0.853097345132743
chr2R	6432336	6432835	500	*	chr2R_6432336_6432835_*	TRUE	FALSE	FALSE	889.35000449419	22	1079	67	648	1	15	52	22	31	27	0.53448275862069	0.702702702702703
chr2R	6433386	6433885	500	*	chr2R_6433386_6433885_*	TRUE	FALSE	FALSE	478.975000083447	22	27	56	162	0	8	2	0	12	12	0.5	1
chr2R	6434196	6435085	890	*	chr2R_6434196_6435085_*	TRUE	FALSE	FALSE	3009.29999411106	28	15	122	197	2	12	16	9	106	26	0.803030303030303	0.64
chr2R	6435676	6436385	710	*	chr2R_6435676_6436385_*	TRUE	FALSE	FALSE	8263.95003795624	99	23	890	71	29	11	22	18	141	146	0.508710801393728	0.55
chr2R	6436866	6437365	500	*	chr2R_6436866_6437365_*	TRUE	FALSE	FALSE	578.925005495548	11	68	27	96	1	1	5	14	2	3	0.6	0.736842105263158
chr2R	6438766	6439715	950	*	chr2R_6438766_6439715_*	TRUE	FALSE	FALSE	2674.62497889996	29	71	86	821	2	18	13	25	30	58	0.659090909090909	0.657894736842105
chr2R	6440336	6440835	500	*	chr2R_6440336_6440835_*	TRUE	FALSE	FALSE	1701.90002143383	0	18	3	16	0	0	111	1	29	1	0.966666666666667	0.991071428571429
chr2R	6441446	6442155	710	*	chr2R_6441446_6442155_*	TRUE	FALSE	FALSE	1862.80000001192	6	199	39	180	2	4	31	9	55	17	0.763888888888889	0.775
chr2R	6442286	6443325	1040	*	chr2R_6442286_6443325_*	TRUE	FALSE	FALSE	6150.02502024174	5	69	20	130	0	14	3	6	37	36	0.506849315068493	0.666666666666667
chr2R	6443636	6444935	1300	*	chr2R_6443636_6444935_*	TRUE	FALSE	FALSE	3481.80000811815	5	15	22	243	1	13	12	21	105	85	0.552631578947368	0.636363636363636
chr2R	6545566	6546065	500	*	chr2R_6545566_6546065_*	TRUE	FALSE	FALSE	642.574998438358	6	2	6	1	0	0	0	3	0	0	NA	1
chr2R	6559246	6560165	920	*	chr2R_6559246_6560165_*	TRUE	FALSE	FALSE	1260.25000184774	0	1	1	1	0	0	1	0	0	2	1	1
chr2R	6804196	6804695	500	*	chr2R_6804196_6804695_*	TRUE	FALSE	FALSE	575.37499576807	3	6	12	27	2	1	0	4	0	0	NA	1
chr2R	6805156	6805655	500	*	chr2R_6805156_6805655_*	TRUE	FALSE	FALSE	339.400003105402	1	0	2	3	1	0	1	4	0	0	NA	0.8
chr2R	6805766	6806265	500	*	chr2R_6805766_6806265_*	TRUE	FALSE	FALSE	447.57499396801	0	0	2	0	2	0	1	5	2	0	1	0.833333333333333
chr2R	6861026	6861525	500	*	chr2R_6861026_6861525_*	TRUE	FALSE	FALSE	556.125004589558	9	1	18	0	4	0	1	0	1	2	0.666666666666667	1
chr2R	7017646	7018145	500	*	chr2R_7017646_7018145_*	TRUE	FALSE	FALSE	648.599997758865	0	3	5	3	0	0	0	1	2	1	0.666666666666667	1
chr2R	7021826	7022325	500	*	chr2R_7021826_7022325_*	TRUE	FALSE	FALSE	953.124991152436	0	0	2	0	0	0	0	10	0	5	1	1
chr2R	7151316	7151815	500	*	chr2R_7151316_7151815_*	TRUE	FALSE	FALSE	356.600001361221	0	0	0	0	0	0	0	0	0	0	NA	NA
chr2R	7209876	7210375	500	*	chr2R_7209876_7210375_*	TRUE	FALSE	FALSE	452.624997496605	12	1	51	7	0	2	0	0	1	2	0.666666666666667	NA
chr2R	7253376	7253875	500	*	chr2R_7253376_7253875_*	TRUE	FALSE	FALSE	1742.750030756	12	12	16	15	3	1	5	6	7	2	0.777777777777778	0.545454545454545
chr2R	7287766	7288265	500	*	chr2R_7287766_7288265_*	TRUE	FALSE	FALSE	1166.7250007391	73	24	44	14	3	2	28	50	0	11	1	0.641025641025641
chr2R	7288436	7288935	500	*	chr2R_7288436_7288935_*	TRUE	FALSE	FALSE	1156.04999899864	14	6	13	23	2	0	17	3	6	3	0.666666666666667	0.85
chr2R	7322686	7323185	500	*	chr2R_7322686_7323185_*	TRUE	FALSE	FALSE	999.049994200468	0	0	3	0	0	0	0	0	0	0	NA	NA
chr2R	7356926	7357425	500	*	chr2R_7356926_7357425_*	TRUE	FALSE	FALSE	1919.37497258186	0	3	2	9	0	2	1	0	0	0	NA	1
chr2R	7358376	7358875	500	*	chr2R_7358376_7358875_*	TRUE	FALSE	FALSE	628.75000089407	2	12	24	15	0	0	62	20	19	10	0.655172413793103	0.75609756097561
chr2R	7399786	7400285	500	*	chr2R_7399786_7400285_*	TRUE	FALSE	FALSE	1415.49999594688	0	1	1	9	0	1	1	0	0	8	1	1
chr2R	7400456	7400955	500	*	chr2R_7400456_7400955_*	TRUE	FALSE	FALSE	1419.54999983311	14	3	213	6	25	3	0	0	2	3	0.6	NA
chr2R	7401766	7402265	500	*	chr2R_7401766_7402265_*	TRUE	FALSE	FALSE	824.925004243851	3	1	4	5	0	0	4	1	3	0	1	0.8
chr2R	7403706	7404205	500	*	chr2R_7403706_7404205_*	TRUE	FALSE	FALSE	644.225000441074	3	7	7	39	0	12	17	9	16	6	0.727272727272727	0.653846153846154
chr2R	7408066	7408565	500	*	chr2R_7408066_7408565_*	TRUE	FALSE	FALSE	1180.32500386238	6	0	26	24	1	1	1	4	4	6	0.6	0.8
chr2R	7416896	7417395	500	*	chr2R_7416896_7417395_*	TRUE	FALSE	FALSE	4839.22502279282	224	19	460	44	13	7	115	11	44	18	0.709677419354839	0.912698412698413
chr2R	7419466	7421155	1690	*	chr2R_7419466_7421155_*	TRUE	FALSE	FALSE	3551.02500647306	25	100	33	833	6	55	43	12	14	42	0.75	0.781818181818182
chr2R	7422686	7423185	500	*	chr2R_7422686_7423185_*	TRUE	FALSE	FALSE	1818.22498857975	8	2	66	34	9	0	12	5	23	4	0.851851851851852	0.705882352941177
chr2R	7424766	7425265	500	*	chr2R_7424766_7425265_*	TRUE	FALSE	FALSE	485.125000476837	8	13	9	17	0	2	3	13	3	7	0.7	0.8125
chr2R	7429426	7429925	500	*	chr2R_7429426_7429925_*	TRUE	FALSE	FALSE	2133.49997997284	69	8	1634	114	26	3	10	1	47	45	0.510869565217391	0.909090909090909
chr2R	7434166	7434665	500	*	chr2R_7434166_7434665_*	TRUE	FALSE	FALSE	1523.17499876022	45	88	133	625	11	87	13	29	5	49	0.907407407407407	0.69047619047619
chr2R	7434786	7435285	500	*	chr2R_7434786_7435285_*	TRUE	FALSE	FALSE	497.474999129772	30	6	458	50	25	9	23	11	75	7	0.914634146341463	0.676470588235294
chr2R	7436006	7436965	960	*	chr2R_7436006_7436965_*	TRUE	FALSE	FALSE	1833.49999070168	21	20	91	309	5	12	41	15	45	14	0.76271186440678	0.732142857142857
chr2R	7437966	7438465	500	*	chr2R_7437966_7438465_*	TRUE	FALSE	FALSE	1072.60000526905	124	21	1690	307	70	7	18	9	34	40	0.540540540540541	0.666666666666667
chr2R	7439256	7439755	500	*	chr2R_7439256_7439755_*	TRUE	FALSE	FALSE	1509.39999580383	1	10	6	79	0	9	0	3	3	10	0.769230769230769	1
chr2R	7440476	7440975	500	*	chr2R_7440476_7440975_*	TRUE	FALSE	FALSE	2524.50001239777	14	18	235	168	5	4	12	4	45	14	0.76271186440678	0.75
chr2R	7443256	7443755	500	*	chr2R_7443256_7443755_*	TRUE	FALSE	FALSE	437.07499474287	26	11	19	23	3	1	8	4	1	4	0.8	0.666666666666667
chr2R	7446916	7447415	500	*	chr2R_7446916_7447415_*	TRUE	FALSE	FALSE	1296.44999265671	74	33	687	307	26	8	15	8	46	12	0.793103448275862	0.652173913043478
chr2R	7448066	7448915	850	*	chr2R_7448066_7448915_*	TRUE	FALSE	FALSE	1582.05000191927	37	6	147	35	3	2	17	7	12	6	0.666666666666667	0.708333333333333
chr2R	7448946	7449445	500	*	chr2R_7448946_7449445_*	TRUE	FALSE	FALSE	949.575006961823	2	1	75	20	2	0	0	4	9	11	0.55	1
chr2R	7452986	7453485	500	*	chr2R_7452986_7453485_*	TRUE	FALSE	FALSE	1398.94999027252	19	24	40	169	0	0	4	13	16	64	0.8	0.764705882352941
chr2R	7454246	7454745	500	*	chr2R_7454246_7454745_*	TRUE	FALSE	FALSE	849.224994182587	6	36	30	86	1	5	14	15	5	9	0.642857142857143	0.517241379310345
chr2R	7461896	7462395	500	*	chr2R_7461896_7462395_*	TRUE	FALSE	FALSE	659.349996447563	13	9	63	76	5	3	19	21	3	7	0.7	0.525
chr2R	7595346	7595845	500	*	chr2R_7595346_7595845_*	TRUE	FALSE	FALSE	1115.82500338554	0	2	9	66	0	6	0	6	1	7	0.875	1
chr2R	7596766	7597265	500	*	chr2R_7596766_7597265_*	TRUE	FALSE	FALSE	382.974999547005	0	1	7	4	0	0	0	1	0	0	NA	1
chr2R	7597616	7598115	500	*	chr2R_7597616_7598115_*	TRUE	FALSE	FALSE	6085.67496597767	0	0	0	0	0	0	6	2	0	0	NA	0.75
chr2R	7618366	7618865	500	*	chr2R_7618366_7618865_*	TRUE	FALSE	FALSE	248.70000064373	2	0	0	1	0	0	0	2	1	0	1	1
chr2R	7620436	7620935	500	*	chr2R_7620436_7620935_*	TRUE	FALSE	FALSE	376.949999034405	4	7	0	2	0	0	10	57	0	0	NA	0.850746268656716
chr2R	7624096	7624595	500	*	chr2R_7624096_7624595_*	TRUE	FALSE	FALSE	638.424991071224	4	5	18	15	0	0	14	6	3	2	0.6	0.7
chr2R	7628246	7628955	710	*	chr2R_7628246_7628955_*	TRUE	FALSE	FALSE	1359.02499347925	3	3	13	37	0	0	0	2	0	5	1	1
chr2R	7629616	7630785	1170	*	chr2R_7629616_7630785_*	TRUE	FALSE	FALSE	1657.82498836517	9	13	19	4	3	0	12	66	21	22	0.511627906976744	0.846153846153846
chr2R	7636086	7636585	500	*	chr2R_7636086_7636585_*	TRUE	FALSE	FALSE	566.575000882149	14	3	30	10	3	1	33	4	126	2	0.984375	0.891891891891892
chr2R	7637536	7638035	500	*	chr2R_7637536_7638035_*	TRUE	FALSE	FALSE	1883.82500290871	9	10	250	42	16	5	7	1	103	5	0.953703703703704	0.875
chr2R	7642466	7642965	500	*	chr2R_7642466_7642965_*	TRUE	FALSE	FALSE	398.749997466803	4	5	14	1	0	0	0	4	0	0	NA	1
chr2R	7643106	7643605	500	*	chr2R_7643106_7643605_*	TRUE	FALSE	FALSE	1075.82499802113	0	1	0	3	0	3	0	17	2	26	0.928571428571429	1
chr2R	7711236	7711735	500	*	chr2R_7711236_7711735_*	TRUE	FALSE	FALSE	1358.89999449253	2	1	8	1	0	0	3	0	3	1	0.75	1
chr2R	7809576	7810075	500	*	chr2R_7809576_7810075_*	TRUE	FALSE	FALSE	525.374992191792	1	1	3	3	0	0	2	2	2	1	0.666666666666667	0.5
chr2R	7818476	7818975	500	*	chr2R_7818476_7818975_*	TRUE	FALSE	FALSE	565.375001728535	3	2	20	1	2	0	1180	31	227	7	0.97008547008547	0.974401321222131
chr2R	7886566	7887065	500	*	chr2R_7886566_7887065_*	TRUE	FALSE	FALSE	585.499997735023	5	0	11	3	0	3	0	3	0	7	1	1
chr2R	7908266	7908765	500	*	chr2R_7908266_7908765_*	TRUE	FALSE	FALSE	1168.22499573231	2	13	14	297	1	8	12	2	15	14	0.517241379310345	0.857142857142857
chr2R	8007676	8008175	500	*	chr2R_8007676_8008175_*	TRUE	FALSE	FALSE	691.125001013279	4	3	4	9	0	0	7	1	0	3	1	0.875
chr2R	8008576	8009075	500	*	chr2R_8008576_8009075_*	TRUE	FALSE	FALSE	394.499994814396	5	1	1	3	1	0	2	0	3	0	1	1
chr2R	8088956	8089455	500	*	chr2R_8088956_8089455_*	TRUE	FALSE	FALSE	804.549997448921	93	838	1	2679	0	9	15	4	0	0	NA	0.789473684210526
chr2R	8100646	8101145	500	*	chr2R_8100646_8101145_*	TRUE	FALSE	FALSE	462.39999204874	1	2	0	0	0	0	18	1	0	1	1	0.947368421052632
chr2R	8105926	8106425	500	*	chr2R_8105926_8106425_*	TRUE	FALSE	FALSE	418.875002861023	1	0	1	2	0	0	0	0	0	0	NA	NA
chr2R	8106586	8107085	500	*	chr2R_8106586_8107085_*	TRUE	FALSE	FALSE	392.549998164177	1	0	7	9	2	0	4	0	1	0	1	1
chr2R	8136986	8137485	500	*	chr2R_8136986_8137485_*	TRUE	FALSE	FALSE	381.824993789196	3	5	9	17	0	0	0	0	0	0	NA	NA
chr2R	8140236	8140735	500	*	chr2R_8140236_8140735_*	TRUE	FALSE	FALSE	449.574995934963	0	1	5	10	0	1	0	2	1	2	0.666666666666667	1
chr2R	8413316	8413815	500	*	chr2R_8413316_8413815_*	TRUE	FALSE	FALSE	435.850001871586	0	2	0	1	0	0	0	0	0	0	NA	NA
chr2R	8586646	8587145	500	*	chr2R_8586646_8587145_*	TRUE	FALSE	FALSE	534.149987995625	0	3	0	3	0	0	0	0	0	0	NA	NA
chr2R	8591486	8591985	500	*	chr2R_8591486_8591985_*	TRUE	FALSE	FALSE	831.375005841255	9	8	9	20	0	7	5	30	3	32	0.914285714285714	0.857142857142857
chr2R	8653486	8653985	500	*	chr2R_8653486_8653985_*	TRUE	FALSE	FALSE	620.424997806549	0	3	0	17	0	3	1	23	6	19	0.76	0.958333333333333
chr2R	8657186	8657685	500	*	chr2R_8657186_8657685_*	TRUE	FALSE	FALSE	317.624998688698	1	0	3	19	0	0	0	3	0	0	NA	1
chr2R	8663256	8663995	740	*	chr2R_8663256_8663995_*	TRUE	FALSE	FALSE	5931.9750136137	37	129	5	296	4	15	122	194	128	262	0.671794871794872	0.613924050632911
chr2R	8789286	8789975	690	*	chr2R_8789286_8789975_*	TRUE	FALSE	FALSE	1649.50000226498	13	1	20	0	6	0	11	5	5	8	0.615384615384615	0.6875
chr2R	8791296	8791795	500	*	chr2R_8791296_8791795_*	TRUE	FALSE	FALSE	2058.82500708103	2	5	6	14	0	2	3	1	2	1	0.666666666666667	0.75
chr2R	8791816	8792315	500	*	chr2R_8791816_8792315_*	TRUE	FALSE	FALSE	4962.87498354912	2	9	2	6	0	6	8	13	0	6	1	0.619047619047619
chr2R	8792466	8793505	1040	*	chr2R_8792466_8793505_*	TRUE	FALSE	FALSE	1834.25000429153	3	6	16	19	0	1	1	5	0	0	NA	0.833333333333333
chr2R	8797226	8797725	500	*	chr2R_8797226_8797725_*	TRUE	FALSE	FALSE	768.249993026257	1	0	9	2	4	0	8	0	7	3	0.7	1
chr2R	8799586	8800085	500	*	chr2R_8799586_8800085_*	TRUE	FALSE	FALSE	1879.77500081062	4	2	10	4	0	0	44	11	22	8	0.733333333333333	0.8
chr2R	8800166	8800665	500	*	chr2R_8800166_8800665_*	TRUE	FALSE	FALSE	709.275002479553	5	3	7	12	1	1	0	2	0	0	NA	1
chr2R	8800996	8801495	500	*	chr2R_8800996_8801495_*	TRUE	FALSE	FALSE	1793.72500777245	3	2	7	12	4	2	6	8	0	3	1	0.571428571428571
chr2R	8801856	8802785	930	*	chr2R_8801856_8802785_*	TRUE	FALSE	FALSE	4137.27499246597	4	146	1	91	1	9	6	36	2	14	0.875	0.857142857142857
chr2R	8845086	8845585	500	*	chr2R_8845086_8845585_*	TRUE	FALSE	FALSE	9133.77493858337	99	233	129	185	13	40	345	441	145	248	0.631043256997455	0.561068702290076
chr2R	8846236	8846735	500	*	chr2R_8846236_8846735_*	TRUE	FALSE	FALSE	20723.3998584747	672	88	324	123	30	18	794	278	384	362	0.514745308310992	0.740671641791045
chr2R	8846936	8847905	970	*	chr2R_8846936_8847905_*	TRUE	FALSE	FALSE	32063.6001133919	535	59	315	97	83	7	1208	249	850	169	0.834151128557409	0.829100892244338
chr2R	8848446	8848945	500	*	chr2R_8848446_8848945_*	TRUE	FALSE	FALSE	686.274999678135	4	17	12	42	4	0	36	58	52	29	0.641975308641975	0.617021276595745
chr2R	8871026	8871525	500	*	chr2R_8871026_8871525_*	TRUE	FALSE	FALSE	804.750005155802	3	22	1	14	0	0	0	5	5	7	0.583333333333333	1
chr2R	8878116	8878615	500	*	chr2R_8878116_8878615_*	TRUE	FALSE	FALSE	3202.32500731945	9	7	22	12	0	4	12	4	21	21	0.5	0.75
chr2R	8879116	8879615	500	*	chr2R_8879116_8879615_*	TRUE	FALSE	FALSE	7042.69999623299	5	19	14	45	1	5	257	92	245	89	0.733532934131736	0.736389684813754
chr2R	8898596	8899095	500	*	chr2R_8898596_8899095_*	TRUE	FALSE	FALSE	1180.09999394417	1	0	0	3	0	0	2	1	5	1	0.833333333333333	0.666666666666667
chr2R	8900126	8900895	770	*	chr2R_8900126_8900895_*	TRUE	FALSE	FALSE	2353.35001647472	2	3	10	7	4	3	5	20	36	97	0.729323308270677	0.8
chr2R	8902226	8902725	500	*	chr2R_8902226_8902725_*	TRUE	FALSE	FALSE	657.749998569489	6	5	7	6	0	2	0	1	4	4	0.5	1
chr2R	8903056	8903555	500	*	chr2R_8903056_8903555_*	TRUE	FALSE	FALSE	1069.72499608994	0	6	15	5	0	0	5	12	32	4	0.888888888888889	0.705882352941177
chr2R	8906206	8907165	960	*	chr2R_8906206_8907165_*	TRUE	FALSE	FALSE	9506.69991701841	13	24	16	6	1	1	114	75	70	23	0.752688172043011	0.603174603174603
chr2R	8909706	8910205	500	*	chr2R_8909706_8910205_*	TRUE	FALSE	FALSE	608.499999046326	0	0	3	0	0	0	3	3	11	2	0.846153846153846	0.5
chr2R	8915526	8916995	1470	*	chr2R_8915526_8916995_*	TRUE	FALSE	FALSE	5936.52498781681	16	28	8	30	7	3	98	76	115	95	0.547619047619048	0.563218390804598
chr2R	8917146	8917645	500	*	chr2R_8917146_8917645_*	TRUE	FALSE	FALSE	851.350011825562	4	2	14	6	2	0	0	2	0	3	1	1
chr2R	8919586	8920085	500	*	chr2R_8919586_8920085_*	TRUE	FALSE	FALSE	752.94999986887	9	4	8	8	5	3	1	7	2	49	0.96078431372549	0.875
chr2R	8920296	8921185	890	*	chr2R_8920296_8921185_*	TRUE	FALSE	FALSE	1094.07499104738	0	0	2	7	0	0	0	0	22	3	0.88	NA
chr2R	8922366	8923265	900	*	chr2R_8922366_8923265_*	TRUE	FALSE	FALSE	1449.25000116229	5	11	5	15	0	0	21	18	30	77	0.719626168224299	0.538461538461538
chr2R	8926226	8926725	500	*	chr2R_8926226_8926725_*	TRUE	FALSE	FALSE	5862.25002408028	12	2	22	5	5	3	13	15	55	22	0.714285714285714	0.535714285714286
chr2R	8928946	8929995	1050	*	chr2R_8928946_8929995_*	TRUE	FALSE	FALSE	5092.94999957085	6	9	9	1	0	0	10	12	10	1	0.909090909090909	0.545454545454545
chr2R	8937676	8938175	500	*	chr2R_8937676_8938175_*	TRUE	FALSE	FALSE	492.874997854233	0	1	6	3	3	5	0	0	1	0	1	NA
chr2R	8969086	8969915	830	*	chr2R_8969086_8969915_*	TRUE	FALSE	FALSE	917.150006592274	4	9	8	7	0	0	4	0	3	0	1	1
chr2R	8970756	8971255	500	*	chr2R_8970756_8971255_*	TRUE	FALSE	FALSE	344.274998307228	0	0	0	3	0	0	0	0	0	0	NA	NA
chr2R	9191526	9192025	500	*	chr2R_9191526_9192025_*	TRUE	FALSE	FALSE	723.124995827675	3	4	13	2	2	0	0	0	0	0	NA	NA
chr2R	9192816	9193315	500	*	chr2R_9192816_9193315_*	TRUE	FALSE	FALSE	694.000004529953	2	4	1	2	0	0	0	1	6	0	1	1
chr2R	9195636	9196135	500	*	chr2R_9195636_9196135_*	TRUE	FALSE	FALSE	359.424996674061	0	0	0	0	0	0	0	1	0	0	NA	1
chr2R	9256356	9256855	500	*	chr2R_9256356_9256855_*	TRUE	FALSE	FALSE	385.599998533726	4	0	6	0	0	0	3	1	0	0	NA	0.75
chr2R	9257426	9257925	500	*	chr2R_9257426_9257925_*	TRUE	FALSE	FALSE	425.124998390675	0	5	3	15	0	0	0	0	0	1	1	NA
chr2R	9260806	9261305	500	*	chr2R_9260806_9261305_*	TRUE	FALSE	FALSE	509.850007891655	2	6	0	7	0	0	1	0	1	1	0.5	1
chr2R	9269486	9269985	500	*	chr2R_9269486_9269985_*	TRUE	FALSE	FALSE	680.075000524521	6	0	0	0	0	0	0	1	0	3	1	1
chr2R	9288266	9288765	500	*	chr2R_9288266_9288765_*	TRUE	FALSE	FALSE	372.299996688962	0	1	1	0	0	0	0	0	0	0	NA	NA
chr2R	9291086	9291585	500	*	chr2R_9291086_9291585_*	TRUE	FALSE	FALSE	792.874999344349	0	0	0	0	0	0	0	0	0	0	NA	NA
chr2R	9450146	9452485	2340	*	chr2R_9450146_9452485_*	TRUE	FALSE	FALSE	113369.424676895	19	25	30	40	3	7	38	26	51	34	0.6	0.59375
chr2R	9452986	9453735	750	*	chr2R_9452986_9453735_*	TRUE	FALSE	FALSE	19701.5998697281	13	24	63	190	4	11	42	140	26	79	0.752380952380952	0.769230769230769
chr2R	9454126	9454965	840	*	chr2R_9454126_9454965_*	TRUE	FALSE	FALSE	44181.2501907349	14	3	16	17	0	0	16	5	7	6	0.538461538461538	0.761904761904762
chr2R	9455186	9455685	500	*	chr2R_9455186_9455685_*	TRUE	FALSE	FALSE	7352.49998092651	1	2	9	6	0	0	2	13	6	5	0.545454545454545	0.866666666666667
chr2R	9501836	9502335	500	*	chr2R_9501836_9502335_*	TRUE	FALSE	FALSE	559.750009477139	4	5	6	1	0	0	0	0	0	0	NA	NA
chr2R	9505076	9505575	500	*	chr2R_9505076_9505575_*	TRUE	FALSE	FALSE	808.499985933304	0	3	1	5	0	0	4	6	0	4	1	0.6
chr2R	9506926	9507425	500	*	chr2R_9506926_9507425_*	TRUE	FALSE	FALSE	929.50000166893	6	3	10	8	0	1	16	24	6	2	0.75	0.6
chr2R	9507746	9508245	500	*	chr2R_9507746_9508245_*	TRUE	FALSE	FALSE	1402.40000963211	10	13	52	38	2	5	56	29	49	17	0.742424242424242	0.658823529411765
chr2R	9508656	9509155	500	*	chr2R_9508656_9509155_*	TRUE	FALSE	FALSE	3336.82502269745	35	9	171	36	5	7	290	115	43	65	0.601851851851852	0.716049382716049
chr2R	9509646	9510145	500	*	chr2R_9509646_9510145_*	TRUE	FALSE	FALSE	1181.02499365807	0	0	0	1	0	0	4	2	0	0	NA	0.666666666666667
chr2R	9678066	9678565	500	*	chr2R_9678066_9678565_*	TRUE	FALSE	FALSE	450.225001871586	0	0	0	0	0	0	1	0	12	0	1	1
chr2R	10029226	10029725	500	*	chr2R_10029226_10029725_*	TRUE	FALSE	FALSE	540.124995261431	0	0	0	1	0	0	2	0	0	0	NA	1
chr2R	10104966	10105715	750	*	chr2R_10104966_10105715_*	TRUE	FALSE	FALSE	1339.87501442432	53	8	72	16	11	4	19	32	10	17	0.62962962962963	0.627450980392157
chr2R	10106466	10106965	500	*	chr2R_10106466_10106965_*	TRUE	FALSE	FALSE	3483.9250087738	27	5	230	66	14	1	9	1	10	20	0.666666666666667	0.9
chr2R	10191016	10191515	500	*	chr2R_10191016_10191515_*	TRUE	FALSE	FALSE	635.525000691414	3	5	8	4	0	0	0	0	0	0	NA	NA
chr2R	10192286	10192785	500	*	chr2R_10192286_10192785_*	TRUE	FALSE	FALSE	525.350002348423	0	0	0	3	0	0	2	5	3	4	0.571428571428571	0.714285714285714
chr2R	10194146	10194645	500	*	chr2R_10194146_10194645_*	TRUE	FALSE	FALSE	1213.12502279878	3	5	5	34	0	0	20	9	33	18	0.647058823529412	0.689655172413793
chr2R	10194766	10195265	500	*	chr2R_10194766_10195265_*	TRUE	FALSE	FALSE	20470.8249843121	2	12	5	6	0	0	20	71	12	20	0.625	0.78021978021978
chr2R	10275646	10276145	500	*	chr2R_10275646_10276145_*	TRUE	FALSE	FALSE	277.599999159575	0	1	0	3	0	4	1	0	0	0	NA	1
chr2R	10290466	10290965	500	*	chr2R_10290466_10290965_*	TRUE	FALSE	FALSE	331.699997186661	0	0	3	0	0	0	0	0	0	0	NA	NA
chr2R	10304066	10304565	500	*	chr2R_10304066_10304565_*	TRUE	FALSE	FALSE	986.225024461746	0	3	16	67	0	0	14	17	5	208	0.976525821596244	0.548387096774194
chr2R	10367366	10367865	500	*	chr2R_10367366_10367865_*	TRUE	FALSE	FALSE	757.900002002716	0	1	4	3	0	0	0	2	0	0	NA	1
chr2R	10405786	10406285	500	*	chr2R_10405786_10406285_*	TRUE	FALSE	FALSE	442.075003385544	1	4	0	3	0	0	8	4	1	3	0.75	0.666666666666667
chr2R	10410526	10411025	500	*	chr2R_10410526_10411025_*	TRUE	FALSE	FALSE	513.87500166893	0	0	2	1	0	0	5	0	4	0	1	1
chr2R	10535966	10536465	500	*	chr2R_10535966_10536465_*	TRUE	FALSE	FALSE	407.699998766184	3	1	7	3	3	2	1	7	0	3	1	0.875
chr2R	10536916	10537415	500	*	chr2R_10536916_10537415_*	TRUE	FALSE	FALSE	431.02500140667	0	102	0	382	0	0	2	7	0	2	1	0.777777777777778
chr2R	10548416	10549295	880	*	chr2R_10548416_10549295_*	TRUE	FALSE	FALSE	1632.97498449683	1	2	5	2	1	0	0	0	0	0	NA	NA
chr2R	10601856	10602745	890	*	chr2R_10601856_10602745_*	TRUE	FALSE	FALSE	966.049996912479	2	5	5	5	4	8	0	1	0	0	NA	1
chr2R	10603216	10603715	500	*	chr2R_10603216_10603715_*	TRUE	FALSE	FALSE	686.174995005131	4	7	8	0	0	1	79	0	17	1	0.944444444444444	1
chr2R	10608346	10608845	500	*	chr2R_10608346_10608845_*	TRUE	FALSE	FALSE	235.350003391504	5	3	4	1	0	0	1	0	2	1	0.666666666666667	1
chr2R	10609706	10610205	500	*	chr2R_10609706_10610205_*	TRUE	FALSE	FALSE	368.399996161461	0	2	5	7	1	0	3	2	0	1	1	0.6
chr2R	10701676	10702175	500	*	chr2R_10701676_10702175_*	TRUE	FALSE	FALSE	453.249999135733	2	2	8	3	1	0	1	0	1	0	1	1
chr2R	10702436	10702935	500	*	chr2R_10702436_10702935_*	TRUE	FALSE	FALSE	434.674997329712	2	52	17	56	0	1	13	2	5	0	1	0.866666666666667
chr2R	10715956	10716665	710	*	chr2R_10715956_10716665_*	TRUE	FALSE	FALSE	1155.17498582602	1	2	3	16	0	12	7	0	7	2	0.777777777777778	1
chr2R	10886406	10886905	500	*	chr2R_10886406_10886905_*	TRUE	FALSE	FALSE	307.399998158216	2	1	2	10	0	0	3	0	0	0	NA	1
chr2R	10888376	10888875	500	*	chr2R_10888376_10888875_*	TRUE	FALSE	FALSE	1027.24999785423	1	8	7	9	0	28	4	3	13	21	0.617647058823529	0.571428571428571
chr2R	10890216	10890715	500	*	chr2R_10890216_10890715_*	TRUE	FALSE	FALSE	611.249999701977	88	15	139	5	2	35	19	124	6	18	0.75	0.867132867132867
chr2R	10896326	10897065	740	*	chr2R_10896326_10897065_*	TRUE	FALSE	FALSE	2822.55000054836	8	20	7	44	1	7	3	19	5	20	0.8	0.863636363636364
chr2R	10898056	10898555	500	*	chr2R_10898056_10898555_*	TRUE	FALSE	FALSE	18058.5998916626	0	5	10	36	2	0	3	4	1	1	0.5	0.571428571428571
chr2R	10945646	10946145	500	*	chr2R_10945646_10946145_*	TRUE	FALSE	FALSE	322.050001621246	9	8	3	2	4	0	42	2	13	0	1	0.954545454545455
chr2R	10960136	10960635	500	*	chr2R_10960136_10960635_*	TRUE	FALSE	FALSE	366.799998581409	5	4	3	1	0	0	0	0	1	0	1	NA
chr2R	10987276	10988275	1000	*	chr2R_10987276_10988275_*	TRUE	FALSE	FALSE	3974.50004816055	5	16	17	14	2	0	322	70	44	22	0.666666666666667	0.821428571428571
chr2R	10989726	10990465	740	*	chr2R_10989726_10990465_*	TRUE	FALSE	FALSE	755.949990153313	4	8	17	12	0	8	8	7	5	2	0.714285714285714	0.533333333333333
chr2R	10991926	10992425	500	*	chr2R_10991926_10992425_*	TRUE	FALSE	FALSE	450.749999284744	6	1	13	2	2	0	0	0	0	0	NA	NA
chr2R	10992576	10993075	500	*	chr2R_10992576_10993075_*	TRUE	FALSE	FALSE	652.624998986721	1	2	5	13	0	0	5	1	3	0	1	0.833333333333333
chr2R	10995446	10995945	500	*	chr2R_10995446_10995945_*	TRUE	FALSE	FALSE	775.324993431568	8	1	90	4	64	2	0	0	6	0	1	NA
chr2R	10996366	10997365	1000	*	chr2R_10996366_10997365_*	TRUE	FALSE	FALSE	17488.3748415112	7	3	8	22	0	2	7	49	11	39	0.78	0.875
chr2R	10998766	10999265	500	*	chr2R_10998766_10999265_*	TRUE	FALSE	FALSE	592.349988818169	5	2	21	9	1	0	1	0	4	3	0.571428571428571	1
chr2R	11001826	11002325	500	*	chr2R_11001826_11002325_*	TRUE	FALSE	FALSE	3900.8750140667	0	1	0	0	0	0	0	0	0	0	NA	NA
chr2R	11039046	11039545	500	*	chr2R_11039046_11039545_*	TRUE	FALSE	FALSE	778.900002539158	2	1	3	8	0	6	9	0	3	0	1	1
chr2R	11041986	11042485	500	*	chr2R_11041986_11042485_*	TRUE	FALSE	FALSE	363.89999806881	25	2	44	10	2	0	6	1	0	3	1	0.857142857142857
chr2R	11132366	11133685	1320	*	chr2R_11132366_11133685_*	TRUE	FALSE	FALSE	3232.57503032684	11	1	119	4	10	1	12	9	50	23	0.684931506849315	0.571428571428571
chr2R	11134226	11135505	1280	*	chr2R_11134226_11135505_*	TRUE	FALSE	FALSE	4687.62501657009	7	15	75	172	9	30	31	2	196	32	0.859649122807018	0.939393939393939
chr2R	11279086	11279585	500	*	chr2R_11279086_11279585_*	TRUE	FALSE	FALSE	568.149992525578	2	2	0	0	2	0	6	0	10	0	1	1
chr2R	11397906	11398405	500	*	chr2R_11397906_11398405_*	TRUE	FALSE	FALSE	580.99999666214	2	0	0	8	0	0	11	4	1	1	0.5	0.733333333333333
chr2R	11487746	11488245	500	*	chr2R_11487746_11488245_*	TRUE	FALSE	FALSE	1095.87500631809	1	0	3	4	1	0	3	7	7	0	1	0.7
chr2R	11488636	11489135	500	*	chr2R_11488636_11489135_*	TRUE	FALSE	FALSE	385.600002259016	2	1	12	9	0	0	1	3	10	19	0.655172413793103	0.75
chr2R	11489476	11489975	500	*	chr2R_11489476_11489975_*	TRUE	FALSE	FALSE	733.375003933907	1	3	2	8	0	0	0	0	1	4	0.8	NA
chr2R	11497366	11497865	500	*	chr2R_11497366_11497865_*	TRUE	FALSE	FALSE	515.700005292892	0	0	2	4	0	3	20	8	9	18	0.666666666666667	0.714285714285714
chr2R	11498276	11498775	500	*	chr2R_11498276_11498775_*	TRUE	FALSE	FALSE	867.250004410744	18	0	60	2	9	0	34	4	57	11	0.838235294117647	0.894736842105263
chr2R	11603886	11604385	500	*	chr2R_11603886_11604385_*	TRUE	FALSE	FALSE	361.149996519089	2	0	1	6	0	0	0	0	0	0	NA	NA
chr2R	11607556	11608055	500	*	chr2R_11607556_11608055_*	TRUE	FALSE	FALSE	419.49999243021	0	19	5	43	0	0	0	0	0	0	NA	NA
chr2R	11612546	11613765	1220	*	chr2R_11612546_11613765_*	TRUE	FALSE	FALSE	899.349998831749	2	11	6	12	2	1	3	1	1	2	0.666666666666667	0.75
chr2R	11958386	11958885	500	*	chr2R_11958386_11958885_*	TRUE	FALSE	FALSE	444.774993360043	9	2	24	5	0	0	0	0	4	0	1	NA
chr2R	12253946	12254445	500	*	chr2R_12253946_12254445_*	TRUE	FALSE	FALSE	604.474998116493	3	0	8	3	0	2	0	4	0	1	1	1
chr2R	12254646	12255145	500	*	chr2R_12254646_12255145_*	TRUE	FALSE	FALSE	516.39998793602	12	0	13	0	1	1	4	4	1	0	1	0.5
chr2R	12256446	12256945	500	*	chr2R_12256446_12256945_*	TRUE	FALSE	FALSE	517.924995422363	2	1	3	2	0	0	0	0	1	0	1	NA
chr2R	12257886	12258385	500	*	chr2R_12257886_12258385_*	TRUE	FALSE	FALSE	552.374998629093	0	2	6	2	0	0	0	0	0	0	NA	NA
chr2R	12258716	12259215	500	*	chr2R_12258716_12259215_*	TRUE	FALSE	FALSE	497.349999547005	0	7	5	15	0	0	6	0	17	2	0.894736842105263	1
chr2R	12345696	12346195	500	*	chr2R_12345696_12346195_*	TRUE	FALSE	FALSE	402.999997138977	0	2	2	9	2	0	1	1	1	0	1	0.5
chr2R	12360226	12360725	500	*	chr2R_12360226_12360725_*	TRUE	FALSE	FALSE	475.99999755621	0	0	10	4	0	3	1	1	0	0	NA	0.5
chr2R	12362166	12362665	500	*	chr2R_12362166_12362665_*	TRUE	FALSE	FALSE	441.250000298023	0	0	1	0	0	0	4	2	4	1	0.8	0.666666666666667
chr2R	12363266	12363765	500	*	chr2R_12363266_12363765_*	TRUE	FALSE	FALSE	407.949994504452	4	1	11	1	0	0	1	8	0	1	1	0.888888888888889
chr2R	12367016	12367515	500	*	chr2R_12367016_12367515_*	TRUE	FALSE	FALSE	335.750000178814	7	4	16	9	0	0	6	0	0	0	NA	1
chr2R	12464446	12464945	500	*	chr2R_12464446_12464945_*	TRUE	FALSE	FALSE	525.349999070168	0	13	3	33	0	1	1	12	5	1	0.833333333333333	0.923076923076923
chr2R	12466066	12466565	500	*	chr2R_12466066_12466565_*	TRUE	FALSE	FALSE	842.849999368191	0	0	2	4	0	0	0	7	0	8	1	1
chr2R	12620766	12621265	500	*	chr2R_12620766_12621265_*	TRUE	FALSE	FALSE	538.224999010563	4	0	2	5	1	2	19	1	1	0	1	0.95
chr2R	12686206	12686705	500	*	chr2R_12686206_12686705_*	TRUE	FALSE	FALSE	617.050000280142	0	0	0	1	0	1	0	0	1	0	1	NA
chr2R	12687486	12688845	1360	*	chr2R_12687486_12688845_*	TRUE	FALSE	FALSE	3972.59997963905	4	1	12	21	0	0	4	0	2	1	0.666666666666667	1
chr2R	12689926	12690835	910	*	chr2R_12689926_12690835_*	TRUE	FALSE	FALSE	1032.47499734163	14	3	25	16	6	2	11	17	17	13	0.566666666666667	0.607142857142857
chr2R	12693866	12694555	690	*	chr2R_12693866_12694555_*	TRUE	FALSE	FALSE	1902.65001356602	6	5	37	3	0	0	4	2	8	3	0.727272727272727	0.666666666666667
chr2R	12695066	12695565	500	*	chr2R_12695066_12695565_*	TRUE	FALSE	FALSE	637.599998414516	0	0	0	4	0	0	0	0	1	1	0.5	NA
chr2R	12695726	12696985	1260	*	chr2R_12695726_12696985_*	TRUE	FALSE	FALSE	1633.75000983477	3	46	15	202	0	14	6	2	7	10	0.588235294117647	0.75
chr2R	12709036	12709815	780	*	chr2R_12709036_12709815_*	TRUE	FALSE	FALSE	1616.67499303818	11	8	105	44	6	3	19	17	54	31	0.635294117647059	0.527777777777778
chr2R	12711276	12711775	500	*	chr2R_12711276_12711775_*	TRUE	FALSE	FALSE	2718.50003600121	8	11	54	109	5	3	18	8	39	44	0.530120481927711	0.692307692307692
chr2R	12735506	12736005	500	*	chr2R_12735506_12736005_*	TRUE	FALSE	FALSE	502.824996709824	0	0	10	5	0	0	4	1	3	0	1	0.8
chr2R	13080176	13080675	500	*	chr2R_13080176_13080675_*	TRUE	FALSE	FALSE	671.874995529652	1	1	5	6	0	0	2	0	3	0	1	1
chr2R	13103116	13103615	500	*	chr2R_13103116_13103615_*	TRUE	FALSE	FALSE	330.949999988079	0	0	0	1	0	0	0	0	0	0	NA	NA
chr2R	13386186	13386685	500	*	chr2R_13386186_13386685_*	TRUE	FALSE	FALSE	973.099994957447	8	0	25	7	0	0	6	6	1	5	0.833333333333333	0.5
chr2R	13388936	13389435	500	*	chr2R_13388936_13389435_*	TRUE	FALSE	FALSE	6452.00004577637	45	154	1512	1222	25	128	5	114	29	551	0.95	0.957983193277311
chr2R	13607796	13608295	500	*	chr2R_13607796_13608295_*	TRUE	FALSE	FALSE	607.299994528294	0	1	2	1	0	0	0	0	0	1	1	NA
chr2R	13608996	13609495	500	*	chr2R_13608996_13609495_*	TRUE	FALSE	FALSE	633.224995732307	12	3	7	5	0	0	1	0	3	1	0.75	1
chr2R	13671736	13673065	1330	*	chr2R_13671736_13673065_*	TRUE	FALSE	FALSE	7816.62499845028	6	70	104	2183	6	145	41	70	70	498	0.876760563380282	0.630630630630631
chr2R	13759876	13760375	500	*	chr2R_13759876_13760375_*	TRUE	FALSE	FALSE	1253.99999320507	2	0	2	1	0	0	10	0	8	2	0.8	1
chr2R	13760436	13760935	500	*	chr2R_13760436_13760935_*	TRUE	FALSE	FALSE	881.574999094009	4	1	17	3	0	0	0	0	1	2	0.666666666666667	NA
chr2R	13855786	13856285	500	*	chr2R_13855786_13856285_*	TRUE	FALSE	FALSE	551.200003623962	1	3	0	7	0	1	0	0	0	0	NA	NA
chr2R	13895976	13896475	500	*	chr2R_13895976_13896475_*	TRUE	FALSE	FALSE	360.12499332428	6	0	4	8	2	0	1	0	5	0	1	1
chr2R	14081546	14082045	500	*	chr2R_14081546_14082045_*	TRUE	FALSE	FALSE	1174.899995327	0	0	2	3	1	0	1	2	3	0	1	0.666666666666667
chr2R	14082566	14083065	500	*	chr2R_14082566_14083065_*	TRUE	FALSE	FALSE	709.000011384487	1	2	2	3	4	0	1	16	1	0	1	0.941176470588235
chr2R	14083916	14084415	500	*	chr2R_14083916_14084415_*	TRUE	FALSE	FALSE	610.799996256828	21	3	100	56	14	31	4	8	5	25	0.833333333333333	0.666666666666667
chr2R	14086966	14087885	920	*	chr2R_14086966_14087885_*	TRUE	FALSE	FALSE	1514.37499821186	14	5	13	11	0	0	90	17	21	4	0.84	0.841121495327103
chr2R	14088386	14088885	500	*	chr2R_14088386_14088885_*	TRUE	FALSE	FALSE	299.424996674061	1	36	6	17	0	0	20	22	6	1	0.857142857142857	0.523809523809524
chr2R	14090066	14090565	500	*	chr2R_14090066_14090565_*	TRUE	FALSE	FALSE	1248.25000137091	4	12	11	32	3	3	368	17	53	4	0.929824561403509	0.955844155844156
chr2R	14092606	14093105	500	*	chr2R_14092606_14093105_*	TRUE	FALSE	FALSE	791.675001084805	1	4	17	27	0	0	4	3	7	3	0.7	0.571428571428571
chr2R	14093986	14094485	500	*	chr2R_14093986_14094485_*	TRUE	FALSE	FALSE	395.89999422431	7	2	12	1	1	0	17	19	6	2	0.75	0.527777777777778
chr2R	14105226	14105725	500	*	chr2R_14105226_14105725_*	TRUE	FALSE	FALSE	446.625000238419	0	2	7	40	0	2	1	1	2	6	0.75	0.5
chr2R	14126346	14128155	1810	*	chr2R_14126346_14128155_*	TRUE	FALSE	FALSE	5330.04997253418	33	17	486	404	18	26	116	15	114	37	0.754966887417219	0.885496183206107
chr2R	14129526	14130025	500	*	chr2R_14129526_14130025_*	TRUE	FALSE	FALSE	5230.50003051758	17	35	144	408	13	17	71	143	59	187	0.760162601626016	0.668224299065421
chr2R	14130806	14131305	500	*	chr2R_14130806_14131305_*	TRUE	FALSE	FALSE	1039.2750030756	1	1	13	12	0	0	0	1	1	2	0.666666666666667	1
chr2R	14140706	14141205	500	*	chr2R_14140706_14141205_*	TRUE	FALSE	FALSE	424.524998366833	0	4	12	8	0	4	10	5	1	2	0.666666666666667	0.666666666666667
chr2R	14142456	14142955	500	*	chr2R_14142456_14142955_*	TRUE	FALSE	FALSE	638.974997699261	5	0	16	4	0	3	179	58	34	4	0.894736842105263	0.755274261603376
chr2R	14143626	14144125	500	*	chr2R_14143626_14144125_*	TRUE	FALSE	FALSE	724.000003933907	0	0	12	5	0	0	0	1	4	4	0.5	1
chr2R	14151026	14151525	500	*	chr2R_14151026_14151525_*	TRUE	FALSE	FALSE	381.624999642372	0	1	5	5	0	1	1	1	1	0	1	0.5
chr2R	14153786	14154465	680	*	chr2R_14153786_14154465_*	TRUE	FALSE	FALSE	669.150004088879	2	0	14	4	1	0	1	0	0	3	1	1
chr2R	14158686	14159375	690	*	chr2R_14158686_14159375_*	TRUE	FALSE	FALSE	915.374990701675	5	1	27	11	4	0	4	9	1	6	0.857142857142857	0.692307692307692
chr2R	14160546	14161045	500	*	chr2R_14160546_14161045_*	TRUE	FALSE	FALSE	1341.77499830723	2	131	8	1879	0	74	2	10	15	14	0.517241379310345	0.833333333333333
chr2R	14245506	14246005	500	*	chr2R_14245506_14246005_*	TRUE	FALSE	FALSE	1912.45002388954	5	17	7	67	31	21	51	13	38	20	0.655172413793103	0.796875
chr2R	14259976	14260855	880	*	chr2R_14259976_14260855_*	TRUE	FALSE	FALSE	2604.10003356636	5	8	7	13	1	134	10	38	22	109	0.83206106870229	0.791666666666667
chr2R	14260956	14261455	500	*	chr2R_14260956_14261455_*	TRUE	FALSE	FALSE	1039.50000107288	2	0	5	2	3	0	2	2	0	3	1	0.5
chr2R	14261676	14262175	500	*	chr2R_14261676_14262175_*	TRUE	FALSE	FALSE	578.250001370907	5	0	17	1	1	0	5	4	2	2	0.5	0.555555555555556
chr2R	14262401	14263070	670	*	chr2R_14262401_14263070_*	TRUE	FALSE	FALSE	1735.14997363091	4	11	11	20	0	0	0	4	1	15	0.9375	1
chr2R	14263526	14264025	500	*	chr2R_14263526_14264025_*	TRUE	FALSE	FALSE	861.875000596046	1	1	0	2	0	0	9	1	6	0	1	0.9
chr2R	14549486	14549985	500	*	chr2R_14549486_14549985_*	TRUE	FALSE	FALSE	720.900005102158	39	176	89	178	7	20	74	1054	66	359	0.844705882352941	0.934397163120567
chr2R	14562146	14562645	500	*	chr2R_14562146_14562645_*	TRUE	FALSE	FALSE	2473.97500514984	32	33	255	100	58	20	1	13	40	41	0.506172839506173	0.928571428571429
chr2R	14562706	14563825	1120	*	chr2R_14562706_14563825_*	TRUE	FALSE	FALSE	3131.97498112917	15	51	186	103	39	19	29	35	49	66	0.573913043478261	0.546875
chr2R	14602466	14602965	500	*	chr2R_14602466_14602965_*	TRUE	FALSE	FALSE	582.749999463558	0	0	2	0	0	0	1	1	0	0	NA	0.5
chr2R	14604666	14605165	500	*	chr2R_14604666_14605165_*	TRUE	FALSE	FALSE	447.599998414516	2	5	6	4	2	0	1	5	0	2	1	0.833333333333333
chr2R	14763486	14763985	500	*	chr2R_14763486_14763985_*	TRUE	FALSE	FALSE	312.349997907877	1	2	9	15	1	3	1	0	6	1	0.857142857142857	1
chr2R	15141306	15141805	500	*	chr2R_15141306_15141805_*	TRUE	FALSE	FALSE	9688.27492713928	17	0	76	44	1	2	1	0	6	1	0.857142857142857	1
chr2R	15142206	15142705	500	*	chr2R_15142206_15142705_*	TRUE	FALSE	FALSE	1472.17500388622	12	0	240	15	126	2	2	3	24	4	0.857142857142857	0.6
chr2R	15143016	15143515	500	*	chr2R_15143016_15143515_*	TRUE	FALSE	FALSE	5021.99994325638	8	3	79	50	4	1	21	20	42	89	0.679389312977099	0.51219512195122
chr2R	15143676	15144175	500	*	chr2R_15143676_15144175_*	TRUE	FALSE	FALSE	3882.12507963181	2	21	60	293	3	9	9	9	77	34	0.693693693693694	0.5
chr2R	15152396	15153185	790	*	chr2R_15152396_15153185_*	TRUE	FALSE	FALSE	2382.92500525713	147	44	1119	252	457	39	48	23	322	77	0.807017543859649	0.676056338028169
chr2R	15153476	15153975	500	*	chr2R_15153476_15153975_*	TRUE	FALSE	FALSE	5855.12520670891	24	18	228	107	43	8	24	11	97	35	0.734848484848485	0.685714285714286
chr2R	15154376	15155885	1510	*	chr2R_15154376_15155885_*	TRUE	FALSE	FALSE	4963.3500289917	115	69	436	437	38	72	84	68	207	182	0.532133676092545	0.552631578947368
chr2R	15563306	15563805	500	*	chr2R_15563306_15563805_*	TRUE	FALSE	FALSE	424.574998021126	69	2	2	6	2	0	17	1	8	0	1	0.944444444444444
chr2R	15565016	15565515	500	*	chr2R_15565016_15565515_*	TRUE	FALSE	FALSE	396.400000154972	6	28	2	1	0	3	18	144	0	6	1	0.888888888888889
chr2R	15576586	15577085	500	*	chr2R_15576586_15577085_*	TRUE	FALSE	FALSE	220.924997292459	133	16	2	5	0	2	49	2	0	2	1	0.96078431372549
chr2R	15610736	15611235	500	*	chr2R_15610736_15611235_*	TRUE	FALSE	FALSE	603.400001898408	5	6	5	2	4	0	76	22	14	5	0.736842105263158	0.775510204081633
chr2R	15660666	15661165	500	*	chr2R_15660666_15661165_*	TRUE	FALSE	FALSE	557.599996328354	1	1	0	1	0	0	0	0	0	0	NA	NA
chr2R	15663786	15664285	500	*	chr2R_15663786_15664285_*	TRUE	FALSE	FALSE	379.824998117983	0	1	0	8	0	0	1	10	1	1	0.5	0.909090909090909
chr2R	15681966	15682465	500	*	chr2R_15681966_15682465_*	TRUE	FALSE	FALSE	637.874997854233	0	1	2	7	0	0	1	0	4	2	0.666666666666667	1
chr2R	15683256	15683955	700	*	chr2R_15683256_15683955_*	TRUE	FALSE	FALSE	1872.64999747276	0	5	11	12	0	5	7	5	30	12	0.714285714285714	0.583333333333333
chr2R	15684986	15686235	1250	*	chr2R_15684986_15686235_*	TRUE	FALSE	FALSE	1671.3250002265	5	6	16	15	5	0	1	0	4	0	1	1
chr2R	15686476	15686975	500	*	chr2R_15686476_15686975_*	TRUE	FALSE	FALSE	824.875004589558	2	3	5	12	2	2	0	12	1	5	0.833333333333333	1
chr2R	15693616	15694115	500	*	chr2R_15693616_15694115_*	TRUE	FALSE	FALSE	721.674988865852	0	3	8	20	2	1	2	0	4	2	0.666666666666667	1
chr2R	15695606	15696105	500	*	chr2R_15695606_15696105_*	TRUE	FALSE	FALSE	597.92499423027	1	5	16	23	0	1	29	9	4	7	0.636363636363636	0.763157894736842
chr2R	15697346	15698645	1300	*	chr2R_15697346_15698645_*	TRUE	FALSE	FALSE	2084.52498435974	11	19	15	63	157	22	15	8	32	18	0.64	0.652173913043478
chr2R	15698676	15699725	1050	*	chr2R_15698676_15699725_*	TRUE	FALSE	FALSE	1903.49999070168	1	7	20	92	3	12	11	10	14	31	0.688888888888889	0.523809523809524
chr2R	15700246	15700745	500	*	chr2R_15700246_15700745_*	TRUE	FALSE	FALSE	510.300005823374	0	1	2	3	0	2	3	1	1	3	0.75	0.75
chr2R	15701246	15701745	500	*	chr2R_15701246_15701745_*	TRUE	FALSE	FALSE	769.624992012978	2	0	6	1	1	0	7	7	1	5	0.833333333333333	0.5
chr2R	15705566	15706065	500	*	chr2R_15705566_15706065_*	TRUE	FALSE	FALSE	918.999990224838	6	1	94	14	28	0	19	0	38	4	0.904761904761905	1
chr2R	15707236	15707735	500	*	chr2R_15707236_15707735_*	TRUE	FALSE	FALSE	1992.52499818802	13	3	72	20	4	2	7	10	18	7	0.72	0.588235294117647
chr2R	15707926	15708425	500	*	chr2R_15707926_15708425_*	TRUE	FALSE	FALSE	774.374996125698	0	2	0	20	0	1	1	0	0	1	1	1
chr2R	15712136	15712635	500	*	chr2R_15712136_15712635_*	TRUE	FALSE	FALSE	867.950009703636	1	8	11	14	3	2	1	236	31	90	0.743801652892562	0.9957805907173
chr2R	15712946	15713445	500	*	chr2R_15712946_15713445_*	TRUE	FALSE	FALSE	2544.72501993179	19	181	59	609	16	116	17	206	25	311	0.925595238095238	0.923766816143498
chr2R	15722906	15723405	500	*	chr2R_15722906_15723405_*	TRUE	FALSE	FALSE	715.549997091293	0	4	5	12	0	5	7	0	12	5	0.705882352941177	1
chr2R	15724416	15724915	500	*	chr2R_15724416_15724915_*	TRUE	FALSE	FALSE	1756.97499752045	5	12	7	8	0	0	5	26	10	57	0.850746268656716	0.838709677419355
chr2R	15725136	15725985	850	*	chr2R_15725136_15725985_*	TRUE	FALSE	FALSE	1056.10000550747	2	0	1	4	0	0	1	0	2	1	0.666666666666667	1
chr2R	15726366	15726865	500	*	chr2R_15726366_15726865_*	TRUE	FALSE	FALSE	431.82500064373	0	2	0	2	0	0	1	1	1	0	1	0.5
chr2R	15727246	15727745	500	*	chr2R_15727246_15727745_*	TRUE	FALSE	FALSE	866.624999940395	1	5	11	15	1	4	4	0	7	9	0.5625	1
chr2R	15732466	15733235	770	*	chr2R_15732466_15733235_*	TRUE	FALSE	FALSE	863.024985492229	4	3	7	4	0	0	1	2	0	13	1	0.666666666666667
chr2R	15734116	15734615	500	*	chr2R_15734116_15734615_*	TRUE	FALSE	FALSE	698.47500026226	10	0	34	3	0	0	10	2	9	2	0.818181818181818	0.833333333333333
chr2R	15742766	15743265	500	*	chr2R_15742766_15743265_*	TRUE	FALSE	FALSE	627.274999022484	0	5	2	9	1	3	7	89	2	13	0.866666666666667	0.927083333333333
chr2R	15743436	15743935	500	*	chr2R_15743436_15743935_*	TRUE	FALSE	FALSE	786.47499859333	1	3	2	19	0	2	2	6	1	2	0.666666666666667	0.75
chr2R	15744746	15745245	500	*	chr2R_15744746_15745245_*	TRUE	FALSE	FALSE	1243.07500451803	1	4	2	20	0	5	0	10	7	10	0.588235294117647	1
chr2R	15750666	15751165	500	*	chr2R_15750666_15751165_*	TRUE	FALSE	FALSE	401.124995946884	0	0	1	1	0	0	6	10	2	1	0.666666666666667	0.625
chr2R	15759466	15760385	920	*	chr2R_15759466_15760385_*	TRUE	FALSE	FALSE	1727.12498724461	4	3	77	46	69	6	7	2	39	11	0.78	0.777777777777778
chr2R	15762746	15763245	500	*	chr2R_15762746_15763245_*	TRUE	FALSE	FALSE	388.350003063679	1	0	6	2	0	0	1	0	1	0	1	1
chr2R	15769226	15769725	500	*	chr2R_15769226_15769725_*	TRUE	FALSE	FALSE	824.000000953674	1	7	5	6	0	2	31	44	71	81	0.532894736842105	0.586666666666667
chr2R	15770186	15770685	500	*	chr2R_15770186_15770685_*	TRUE	FALSE	FALSE	291.900001764297	8	2	47	25	6	1	1	0	2	1	0.666666666666667	1
chr2R	15771406	15772125	720	*	chr2R_15771406_15772125_*	TRUE	FALSE	FALSE	734.599999785423	0	5	2	11	0	0	3	2	0	1	1	0.6
chr2R	15777226	15777725	500	*	chr2R_15777226_15777725_*	TRUE	FALSE	FALSE	645.625002682209	0	4	2	4	0	0	10	1	9	0	1	0.909090909090909
chr2R	15780846	15781345	500	*	chr2R_15780846_15781345_*	TRUE	FALSE	FALSE	663.099998533726	2	1	3	7	0	0	11	2	16	0	1	0.846153846153846
chr2R	15781446	15781945	500	*	chr2R_15781446_15781945_*	TRUE	FALSE	FALSE	352.449993789196	1	3	1	26	0	6	0	0	0	1	1	NA
chr2R	15815766	15816495	730	*	chr2R_15815766_15816495_*	TRUE	FALSE	FALSE	880.87499409914	3	11	11	26	0	0	0	0	0	0	NA	NA
chr2R	15817726	15818745	1020	*	chr2R_15817726_15818745_*	TRUE	FALSE	FALSE	1969.90001678467	23	38	194	103	6	4	34	38	17	17	0.5	0.527777777777778
chr2R	15820286	15820785	500	*	chr2R_15820286_15820785_*	TRUE	FALSE	FALSE	456.624998152256	0	1	0	20	0	0	3	1	0	0	NA	0.75
chr2R	15824926	15825425	500	*	chr2R_15824926_15825425_*	TRUE	FALSE	FALSE	820.125004649162	5	12	12	27	0	0	7	10	4	3	0.571428571428571	0.588235294117647
chr2R	15828386	15828885	500	*	chr2R_15828386_15828885_*	TRUE	FALSE	FALSE	1076.12498581409	4	3	4	7	0	0	7	38	1	11	0.916666666666667	0.844444444444444
chr2R	15828976	15829475	500	*	chr2R_15828976_15829475_*	TRUE	FALSE	FALSE	2371.9999730587	1	5	5	5	0	0	1	13	3	0	1	0.928571428571429
chr2R	15850896	15851395	500	*	chr2R_15850896_15851395_*	TRUE	FALSE	FALSE	545.799998044968	3	2	1	1	0	0	32	31	0	3	1	0.507936507936508
chr2R	15852036	15853285	1250	*	chr2R_15852036_15853285_*	TRUE	FALSE	FALSE	1858.77501368523	6	18	9	220	0	19	25	31	6	18	0.75	0.553571428571429
chr2R	15853426	15853925	500	*	chr2R_15853426_15853925_*	TRUE	FALSE	FALSE	763.625007867813	0	0	44	2	2	1	0	0	11	4	0.733333333333333	NA
chr2R	15864846	15865345	500	*	chr2R_15864846_15865345_*	TRUE	FALSE	FALSE	367.499996125698	475	17	123	3	4	0	24	34	1	0	1	0.586206896551724
chr2R	15884956	15885455	500	*	chr2R_15884956_15885455_*	TRUE	FALSE	FALSE	736.574994921684	3	5	10	3	4	0	36	8	6	1	0.857142857142857	0.818181818181818
chr2R	15899306	15900065	760	*	chr2R_15899306_15900065_*	TRUE	FALSE	FALSE	1149.6250090003	0	11	3	49	0	2	2	3	2	3	0.6	0.6
chr2R	15912986	15913485	500	*	chr2R_15912986_15913485_*	TRUE	FALSE	FALSE	819.899989366531	0	0	3	1	1	0	2	2	4	6	0.6	0.5
chr2R	15914336	15915425	1090	*	chr2R_15914336_15915425_*	TRUE	FALSE	FALSE	4059.84999060631	2	8	27	349	10	70	5	5	40	33	0.547945205479452	0.5
chr2R	15915586	15916085	500	*	chr2R_15915586_15916085_*	TRUE	FALSE	FALSE	843.450003862381	5	67	20	616	0	99	11	1	16	4	0.8	0.916666666666667
chr2R	15916656	15917155	500	*	chr2R_15916656_15917155_*	TRUE	FALSE	FALSE	563.975001573563	0	1	1	5	0	1	0	11	0	6	1	1
chr2R	15917926	15918885	960	*	chr2R_15917926_15918885_*	TRUE	FALSE	FALSE	2435.75000673532	20	10	60	68	2	4	50	152	58	161	0.735159817351598	0.752475247524752
chr2R	15919056	15919555	500	*	chr2R_15919056_15919555_*	TRUE	FALSE	FALSE	774.824996292591	28	11	7	13	0	0	11	7	1	3	0.75	0.611111111111111
chr2R	15919686	15920185	500	*	chr2R_15919686_15920185_*	TRUE	FALSE	FALSE	4404.59995031357	138	30	358	55	24	6	83	61	75	17	0.815217391304348	0.576388888888889
chr2R	15920736	15921845	1110	*	chr2R_15920736_15921845_*	TRUE	FALSE	FALSE	1888.8500213623	32	14	97	126	5	9	31	10	18	16	0.529411764705882	0.75609756097561
chr2R	15922196	15922695	500	*	chr2R_15922196_15922695_*	TRUE	FALSE	FALSE	698.600001335144	51	3	49	2	0	1	13	16	4	2	0.666666666666667	0.551724137931034
chr2R	15922816	15923315	500	*	chr2R_15922816_15923315_*	TRUE	FALSE	FALSE	1352.59999155998	99	9	50	4	6	0	23	21	3	1	0.75	0.522727272727273
chr2R	15927006	15927715	710	*	chr2R_15927006_15927715_*	TRUE	FALSE	FALSE	1922.02500700951	2	4	58	6	5	0	5	4	18	10	0.642857142857143	0.555555555555556
chr2R	15928046	15928545	500	*	chr2R_15928046_15928545_*	TRUE	FALSE	FALSE	878.449999094009	6	62	47	46	5	1	6	7	7	0	1	0.538461538461538
chr2R	15928696	15929195	500	*	chr2R_15928696_15929195_*	TRUE	FALSE	FALSE	825.824983119965	16	29	9	48	0	2	4	9	1	8	0.888888888888889	0.692307692307692
chr2R	15930346	15930845	500	*	chr2R_15930346_15930845_*	TRUE	FALSE	FALSE	1649.39999938011	3	5	4	9	0	0	6	2	5	1	0.833333333333333	0.75
chr2R	15932326	15932825	500	*	chr2R_15932326_15932825_*	TRUE	FALSE	FALSE	2512.49995231628	5	3	15	65	0	3	0	5	5	1	0.833333333333333	1
chr2R	15936816	15937315	500	*	chr2R_15936816_15937315_*	TRUE	FALSE	FALSE	911.150004267693	25	16	10	12	0	0	46	24	11	5	0.6875	0.657142857142857
chr2R	15937776	15938275	500	*	chr2R_15937776_15938275_*	TRUE	FALSE	FALSE	1819.87501084805	10	92	14	37	1	5	130	195	15	50	0.769230769230769	0.6
chr2R	15939246	15940005	760	*	chr2R_15939246_15940005_*	TRUE	FALSE	FALSE	1058.42499196529	28	112	11	125	0	16	28	9	2	6	0.75	0.756756756756757
chr2R	15941736	15942235	500	*	chr2R_15941736_15942235_*	TRUE	FALSE	FALSE	486.425003707409	8	5	5	1	2	0	3	5	3	0	1	0.625
chr2R	15944126	15944625	500	*	chr2R_15944126_15944625_*	TRUE	FALSE	FALSE	535.624992847443	58	17	39	36	2	10	20	6	8	5	0.615384615384615	0.769230769230769
chr2R	15950136	15950635	500	*	chr2R_15950136_15950635_*	TRUE	FALSE	FALSE	595.574995279312	5	5	6	10	0	0	0	3	6	4	0.6	1
chr2R	15952036	15952535	500	*	chr2R_15952036_15952535_*	TRUE	FALSE	FALSE	486.199997067451	86	53	32	14	2	3	104	80	5	4	0.555555555555556	0.565217391304348
chr2R	15952986	15953485	500	*	chr2R_15952986_15953485_*	TRUE	FALSE	FALSE	487.599997520447	22	15	1	4	0	0	37	12	0	0	NA	0.755102040816326
chr2R	15954026	15954525	500	*	chr2R_15954026_15954525_*	TRUE	FALSE	FALSE	506.000000238419	37	23	8	1	2	0	89	15	5	6	0.545454545454545	0.855769230769231
chr2R	15954826	15955325	500	*	chr2R_15954826_15955325_*	TRUE	FALSE	FALSE	756.12498819828	0	0	3	11	0	0	8	0	1	0	1	1
chr2R	15955886	15956385	500	*	chr2R_15955886_15956385_*	TRUE	FALSE	FALSE	421.775002032518	7	5	2	7	0	0	63	12	8	1	0.888888888888889	0.84
chr2R	15959706	15960205	500	*	chr2R_15959706_15960205_*	TRUE	FALSE	FALSE	482.025002241135	25	55	5	10	0	2	24	206	0	16	1	0.895652173913044
chr2R	15962296	15963285	990	*	chr2R_15962296_15963285_*	TRUE	FALSE	FALSE	3208.74996185303	3	5	31	26	0	2	7	1	8	7	0.533333333333333	0.875
chr2R	15967406	15967905	500	*	chr2R_15967406_15967905_*	TRUE	FALSE	FALSE	417.250003814697	0	3	4	1	0	0	2	0	1	2	0.666666666666667	1
chr2R	15968626	15969125	500	*	chr2R_15968626_15969125_*	TRUE	FALSE	FALSE	593.500001728535	34	4	3	3	0	0	127	40	1	12	0.923076923076923	0.760479041916168
chr2R	15969486	15969985	500	*	chr2R_15969486_15969985_*	TRUE	FALSE	FALSE	406.324993371964	1	0	8	1	0	0	3	3	3	0	1	0.5
chr2R	15986126	15986625	500	*	chr2R_15986126_15986625_*	TRUE	FALSE	FALSE	2146.62501215935	3	0	57	4	19	5	0	7	6	50	0.892857142857143	1
chr2R	15988286	15989305	1020	*	chr2R_15988286_15989305_*	TRUE	FALSE	FALSE	1274.69999581575	45	7	169	15	12	4	4	6	23	21	0.522727272727273	0.6
chr2R	15990466	15991305	840	*	chr2R_15990466_15991305_*	TRUE	FALSE	FALSE	2877.92497217655	5	35	23	67	3	20	49	76	30	50	0.625	0.608
chr2R	15993916	15994415	500	*	chr2R_15993916_15994415_*	TRUE	FALSE	FALSE	7667.27509737015	34	113	39	113	5	16	384	306	138	206	0.598837209302326	0.556521739130435
chr2R	15997896	15998395	500	*	chr2R_15997896_15998395_*	TRUE	FALSE	FALSE	899.850007295609	34	22	32	25	11	10	122	33	58	17	0.773333333333333	0.787096774193548
chr2R	16007036	16007535	500	*	chr2R_16007036_16007535_*	TRUE	FALSE	FALSE	622.32499986887	22	28	2	0	0	0	431	173	16	6	0.727272727272727	0.713576158940397
chr2R	16009556	16010405	850	*	chr2R_16009556_16010405_*	TRUE	FALSE	FALSE	1478.07498812675	4	2	4	6	0	0	4	6	4	3	0.571428571428571	0.6
chr2R	16010726	16011225	500	*	chr2R_16010726_16011225_*	TRUE	FALSE	FALSE	1183.8750064373	0	2	2	8	3	0	1	3	9	0	1	0.75
chr2R	16011866	16012365	500	*	chr2R_16011866_16012365_*	TRUE	FALSE	FALSE	708.950004279613	3	7	6	43	0	2	6	6	13	17	0.566666666666667	0.5
chr2R	16013666	16014875	1210	*	chr2R_16013666_16014875_*	TRUE	FALSE	FALSE	5224.12498831749	36	19	220	93	48	5	7	84	64	222	0.776223776223776	0.923076923076923
chr2R	16016566	16017545	980	*	chr2R_16016566_16017545_*	TRUE	FALSE	FALSE	1123.8250002265	4	4	43	19	6	0	17	5	9	5	0.642857142857143	0.772727272727273
chr2R	16018036	16018535	500	*	chr2R_16018036_16018535_*	TRUE	FALSE	FALSE	387.074992060661	3	2	14	5	2	1	5	2	1	2	0.666666666666667	0.714285714285714
chr2R	16019266	16019765	500	*	chr2R_16019266_16019765_*	TRUE	FALSE	FALSE	433.324999511242	2	0	9	2	0	0	2	0	2	0	1	1
chr2R	16041006	16041505	500	*	chr2R_16041006_16041505_*	TRUE	FALSE	FALSE	821.874988675117	0	11	2	10	1	4	7	60	15	23	0.605263157894737	0.895522388059702
chr2R	16042846	16043345	500	*	chr2R_16042846_16043345_*	TRUE	FALSE	FALSE	1311.67500376701	1	1	4	17	0	1	0	0	0	3	1	NA
chr2R	16044766	16045465	700	*	chr2R_16044766_16045465_*	TRUE	FALSE	FALSE	831.774996519089	0	0	3	0	5	1	33	24	2	4	0.666666666666667	0.578947368421053
chr2R	16046166	16046665	500	*	chr2R_16046166_16046665_*	TRUE	FALSE	FALSE	639.899997413158	2	5	13	5	0	0	3	1	2	3	0.6	0.75
chr2R	16048846	16049345	500	*	chr2R_16048846_16049345_*	TRUE	FALSE	FALSE	541.350000202656	0	2	1	7	0	0	1	1	13	4	0.764705882352941	0.5
chr2R	16049616	16050115	500	*	chr2R_16049616_16050115_*	TRUE	FALSE	FALSE	587.374992966652	13	4	8	0	2	0	65	40	8	10	0.555555555555556	0.619047619047619
chr2R	16053266	16053765	500	*	chr2R_16053266_16053765_*	TRUE	FALSE	FALSE	639.100001454353	2	4	2	6	0	5	3	0	0	4	1	1
chr2R	16055996	16056495	500	*	chr2R_16055996_16056495_*	TRUE	FALSE	FALSE	1154.17500078678	19	77	11	62	1	2	165	523	54	157	0.744075829383886	0.760174418604651
chr2R	16056506	16057005	500	*	chr2R_16056506_16057005_*	TRUE	FALSE	FALSE	457.299993336201	9	1	2	0	0	1	34	38	0	2	1	0.527777777777778
chr2R	16057646	16058475	830	*	chr2R_16057646_16058475_*	TRUE	FALSE	FALSE	1844.95001941919	3	5	3	32	0	2	12	7	11	7	0.611111111111111	0.631578947368421
chr2R	16066246	16066745	500	*	chr2R_16066246_16066745_*	TRUE	FALSE	FALSE	827.575000226498	0	0	16	3	0	0	13	12	3	3	0.5	0.52
chr2R	16067186	16067685	500	*	chr2R_16067186_16067685_*	TRUE	FALSE	FALSE	353.449997007847	0	0	1	0	0	0	1	0	1	1	0.5	1
chr2R	16068446	16068945	500	*	chr2R_16068446_16068945_*	TRUE	FALSE	FALSE	493.174992203712	0	0	1	17	0	0	17	33	2	3	0.6	0.66
chr2R	16071686	16072535	850	*	chr2R_16071686_16072535_*	TRUE	FALSE	FALSE	1497.82500833273	2	1	15	12	0	0	28	4	20	4	0.833333333333333	0.875
chr2R	16080156	16080655	500	*	chr2R_16080156_16080655_*	TRUE	FALSE	FALSE	448.825002610683	0	0	4	2	0	0	0	0	1	2	0.666666666666667	NA
chr2R	16084566	16085065	500	*	chr2R_16084566_16085065_*	TRUE	FALSE	FALSE	357.574996054173	4	6	6	4	0	0	1	0	0	0	NA	1
chr2R	16089736	16090235	500	*	chr2R_16089736_16090235_*	TRUE	FALSE	FALSE	2167.35002398491	1	0	124	10	14	0	20	3	354	27	0.929133858267717	0.869565217391304
chr2R	16094386	16094885	500	*	chr2R_16094386_16094885_*	TRUE	FALSE	FALSE	655.82499653101	10	0	43	4	6	5	4	3	8	0	1	0.571428571428571
chr2R	16102446	16102945	500	*	chr2R_16102446_16102945_*	TRUE	FALSE	FALSE	485.100001096725	0	0	0	1	0	1	0	0	1	0	1	NA
chr2R	16103546	16104045	500	*	chr2R_16103546_16104045_*	TRUE	FALSE	FALSE	371.950000226498	1	0	0	1	0	0	0	0	0	0	NA	NA
chr2R	16114576	16115075	500	*	chr2R_16114576_16115075_*	TRUE	FALSE	FALSE	520.874996483326	3	1	2	0	0	0	6	1	5	0	1	0.857142857142857
chr2R	16115666	16116165	500	*	chr2R_16115666_16116165_*	TRUE	FALSE	FALSE	456.074996292591	3	0	3	1	3	0	0	0	0	0	NA	NA
chr2R	16300966	16301465	500	*	chr2R_16300966_16301465_*	TRUE	FALSE	FALSE	311.899999678135	2	0	3	2	0	0	0	0	0	0	NA	NA
chr2R	16309606	16310105	500	*	chr2R_16309606_16310105_*	TRUE	FALSE	FALSE	345.800000876188	2	3	7	10	0	0	0	3	0	0	NA	1
chr2R	16310566	16311065	500	*	chr2R_16310566_16311065_*	TRUE	FALSE	FALSE	544.599988460541	2	3	6	7	1	0	0	1	0	1	1	1
chr2R	16429546	16430365	820	*	chr2R_16429546_16430365_*	TRUE	FALSE	FALSE	1019.47499781847	2	202	7	11	0	1	1	54	0	0	NA	0.981818181818182
chr2R	16440176	16440675	500	*	chr2R_16440176_16440675_*	TRUE	FALSE	FALSE	612.625005841255	2	0	1	4	1	2	0	1	0	0	NA	1
chr2R	16442176	16442675	500	*	chr2R_16442176_16442675_*	TRUE	FALSE	FALSE	978.625002503395	3	3	31	3	3	4	16	1	29	3	0.90625	0.941176470588235
chr2R	16583556	16584055	500	*	chr2R_16583556_16584055_*	TRUE	FALSE	FALSE	409.824996739626	0	1	2	5	5	1	0	0	0	0	NA	NA
chr2R	16643536	16644035	500	*	chr2R_16643536_16644035_*	TRUE	FALSE	FALSE	565.600000321865	0	1	1	4	0	0	2	1	1	0	1	0.666666666666667
chr2R	16658276	16659135	860	*	chr2R_16658276_16659135_*	TRUE	FALSE	FALSE	856.724992394447	0	2	0	1	1	0	1	0	0	1	1	1
chr2R	16728176	16728675	500	*	chr2R_16728176_16728675_*	TRUE	FALSE	FALSE	1271.25000953674	2	5	15	23	0	3	7	0	13	1	0.928571428571429	1
chr2R	16731656	16732155	500	*	chr2R_16731656_16732155_*	TRUE	FALSE	FALSE	997.950001060963	0	2	33	44	1	1	0	4	9	4	0.692307692307692	1
chr2R	16741006	16741505	500	*	chr2R_16741006_16741505_*	TRUE	FALSE	FALSE	702.924996614456	2	3	13	2	0	0	8	5	1	5	0.833333333333333	0.615384615384615
chr2R	16741956	16742455	500	*	chr2R_16741956_16742455_*	TRUE	FALSE	FALSE	511.549997031689	0	6	4	3	0	0	0	1	1	0	1	1
chr2R	16746306	16747205	900	*	chr2R_16746306_16747205_*	TRUE	FALSE	FALSE	799.875002205372	9	45	5	5	0	1	66	72	1	2	0.666666666666667	0.521739130434783
chr2R	16793946	16794445	500	*	chr2R_16793946_16794445_*	TRUE	FALSE	FALSE	1723.69996130466	0	0	0	0	0	0	4	1	0	0	NA	0.8
chr2R	16794636	16795135	500	*	chr2R_16794636_16795135_*	TRUE	FALSE	FALSE	1883.57498049736	36	1	81	7	0	0	60	109	24	1	0.96	0.644970414201183
chr2R	16800306	16800805	500	*	chr2R_16800306_16800805_*	TRUE	FALSE	FALSE	704.674998223782	2	3	3	8	0	0	4	2	0	0	NA	0.666666666666667
chr2R	16801246	16802025	780	*	chr2R_16801246_16802025_*	TRUE	FALSE	FALSE	6008.42505574226	4	19	17	26	2	0	5	27	4	7	0.636363636363636	0.84375
chr2R	16802226	16803065	840	*	chr2R_16802226_16803065_*	TRUE	FALSE	FALSE	1107.85000622272	2	38	10	70	0	2	3	31	12	3	0.8	0.911764705882353
chr2R	16826436	16826935	500	*	chr2R_16826436_16826935_*	TRUE	FALSE	FALSE	895.399986207485	0	4	6	15	0	3	2	5	4	14	0.777777777777778	0.714285714285714
chr2R	16827026	16828325	1300	*	chr2R_16827026_16828325_*	TRUE	FALSE	FALSE	1527.62500457466	18	10	59	74	2	11	21	8	13	27	0.675	0.724137931034483
chr2R	16828566	16829065	500	*	chr2R_16828566_16829065_*	TRUE	FALSE	FALSE	631.54999345541	4	7	36	102	3	32	0	1	3	17	0.85	1
chr2R	16830246	16830745	500	*	chr2R_16830246_16830745_*	TRUE	FALSE	FALSE	2549.07500743866	3	0	52	14	12	2	1	16	3	31	0.911764705882353	0.941176470588235
chr2R	16835776	16836275	500	*	chr2R_16835776_16836275_*	TRUE	FALSE	FALSE	1011.99998855591	3	1	8	4	0	0	3	1	4	5	0.555555555555556	0.75
chr2R	16836476	16836975	500	*	chr2R_16836476_16836975_*	TRUE	FALSE	FALSE	752.875006198883	11	3	17	3	1	0	1	27	0	4	1	0.964285714285714
chr2R	16848746	16849245	500	*	chr2R_16848746_16849245_*	TRUE	FALSE	FALSE	1573.87501001358	28	29	14	4	1	0	40	3	18	1	0.947368421052632	0.930232558139535
chr2R	16849696	16850195	500	*	chr2R_16849696_16850195_*	TRUE	FALSE	FALSE	393.974999189377	7	8	3	0	0	0	12	1	4	0	1	0.923076923076923
chr2R	16850746	16851245	500	*	chr2R_16850746_16851245_*	TRUE	FALSE	FALSE	582.425000071526	2	1	11	2	1	0	5	0	0	0	NA	1
chr2R	16851886	16852385	500	*	chr2R_16851886_16852385_*	TRUE	FALSE	FALSE	442.825003266335	4	48	4	4	0	0	0	3	0	0	NA	1
chr2R	16852506	16853245	740	*	chr2R_16852506_16853245_*	TRUE	FALSE	FALSE	831.174992620945	3	4	1	1	0	5	25	33	0	1	1	0.568965517241379
chr2R	16853806	16854305	500	*	chr2R_16853806_16854305_*	TRUE	FALSE	FALSE	494.424996376038	1	1	1	2	1	0	3	0	0	0	NA	1
chr2R	16857616	16858115	500	*	chr2R_16857616_16858115_*	TRUE	FALSE	FALSE	468.399995565414	1	2	6	9	0	0	2	4	1	0	1	0.666666666666667
chr2R	16918066	16918565	500	*	chr2R_16918066_16918565_*	TRUE	FALSE	FALSE	200.500001013279	0	0	6	1	0	0	3	1	0	2	1	0.75
chr2R	16920246	16920745	500	*	chr2R_16920246_16920745_*	TRUE	FALSE	FALSE	552.950005084276	8	6	34	14	0	1	4	2	3	11	0.785714285714286	0.666666666666667
chr2R	16924326	16924825	500	*	chr2R_16924326_16924825_*	TRUE	FALSE	FALSE	903.750003874302	11	56	63	134	7	11	21	67	45	111	0.711538461538462	0.761363636363636
chr2R	16925216	16925715	500	*	chr2R_16925216_16925715_*	TRUE	FALSE	FALSE	570.65000474453	1	3	1	16	0	0	0	3	0	7	1	1
chr2R	16925896	16926395	500	*	chr2R_16925896_16926395_*	TRUE	FALSE	FALSE	966.62500679493	5	6	14	32	1	0	5	6	33	10	0.767441860465116	0.545454545454545
chr2R	16926406	16926905	500	*	chr2R_16926406_16926905_*	TRUE	FALSE	FALSE	1391.72499656677	24	10	23	32	3	1	13	33	10	11	0.523809523809524	0.717391304347826
chr2R	16927806	16928305	500	*	chr2R_16927806_16928305_*	TRUE	FALSE	FALSE	1524.72502410412	12	48	16	136	3	0	10	80	15	111	0.880952380952381	0.888888888888889
chr2R	16928966	16929465	500	*	chr2R_16928966_16929465_*	TRUE	FALSE	FALSE	876.525008678436	18	35	3	32	0	2	37	65	5	38	0.883720930232558	0.637254901960784
chr2R	16930886	16931595	710	*	chr2R_16930886_16931595_*	TRUE	FALSE	FALSE	1264.5250082016	7	8	13	30	0	2	4	45	8	11	0.578947368421053	0.918367346938776
chr2R	16932406	16932905	500	*	chr2R_16932406_16932905_*	TRUE	FALSE	FALSE	3439.42504644394	17	29	121	271	10	13	26	75	102	70	0.593023255813954	0.742574257425743
chr2R	16933716	16934215	500	*	chr2R_16933716_16934215_*	TRUE	FALSE	FALSE	754.650001525879	105	122	65	36	8	1	123	576	24	63	0.724137931034483	0.824034334763948
chr2R	16934346	16935285	940	*	chr2R_16934346_16935285_*	TRUE	FALSE	FALSE	4621.92508518696	61	263	353	544	33	33	184	321	108	368	0.773109243697479	0.635643564356436
chr2R	17238506	17239005	500	*	chr2R_17238506_17239005_*	TRUE	FALSE	FALSE	503.549998402596	0	0	2	0	0	0	2	4	0	0	NA	0.666666666666667
chr2R	17239426	17240575	1150	*	chr2R_17239426_17240575_*	TRUE	FALSE	FALSE	1370.75000703335	6	5	5	2	7	7	6	20	0	4	1	0.769230769230769
chr2R	17465366	17465865	500	*	chr2R_17465366_17465865_*	TRUE	FALSE	FALSE	1034.07498478889	5	38	5	51	0	0	0	4	0	5	1	1
chr2R	17466396	17466895	500	*	chr2R_17466396_17466895_*	TRUE	FALSE	FALSE	1133.0749976635	2	3	4	12	1	0	3	5	2	7	0.777777777777778	0.625
chr2R	17467156	17467655	500	*	chr2R_17467156_17467655_*	TRUE	FALSE	FALSE	1004.55000519753	1	3	13	11	1	0	16	15	14	6	0.7	0.516129032258065
chr2R	17486606	17487105	500	*	chr2R_17486606_17487105_*	TRUE	FALSE	FALSE	498.725003600121	0	1	0	2	0	2	0	0	0	0	NA	NA
chr2R	17530386	17531125	740	*	chr2R_17530386_17531125_*	TRUE	FALSE	FALSE	654.199996292591	2	7	4	1	0	0	29	11	15	3	0.833333333333333	0.725
chr2R	17531906	17532405	500	*	chr2R_17531906_17532405_*	TRUE	FALSE	FALSE	626.549998223782	31	2	44	6	0	0	10	50	4	21	0.84	0.833333333333333
chr2R	17643536	17644035	500	*	chr2R_17643536_17644035_*	TRUE	FALSE	FALSE	511.924999654293	0	1	0	0	0	0	6	0	12	1	0.923076923076923	1
chr2R	17680746	17681245	500	*	chr2R_17680746_17681245_*	TRUE	FALSE	FALSE	547.250002026558	3	2	7	1	1	0	1	0	1	0	1	1
chr2R	17695606	17696105	500	*	chr2R_17695606_17696105_*	TRUE	FALSE	FALSE	492.599993646145	1	0	3	0	0	0	1	0	11	2	0.846153846153846	1
chr2R	17736666	17737165	500	*	chr2R_17736666_17737165_*	TRUE	FALSE	FALSE	708.649998307228	1	0	6	5	0	2	0	1	2	3	0.6	1
chr2R	17740166	17740665	500	*	chr2R_17740166_17740665_*	TRUE	FALSE	FALSE	417.149995863438	3	3	3	14	0	0	0	7	0	6	1	1
chr2R	17742186	17742685	500	*	chr2R_17742186_17742685_*	TRUE	FALSE	FALSE	395.250000283122	1	3	3	0	3	0	1	0	5	0	1	1
chr2R	17743156	17743655	500	*	chr2R_17743156_17743655_*	TRUE	FALSE	FALSE	1451.59999728203	15	9	42	17	3	6	1	0	4	17	0.80952380952381	1
chr2R	17756676	17757175	500	*	chr2R_17756676_17757175_*	TRUE	FALSE	FALSE	2322.62501120567	1	0	15	8	4	0	5	0	11	6	0.647058823529412	1
chr2R	17757186	17757685	500	*	chr2R_17757186_17757685_*	TRUE	FALSE	FALSE	2873.84999513626	4	2	39	11	6	2	0	0	11	6	0.647058823529412	NA
chr2R	17837546	17838045	500	*	chr2R_17837546_17838045_*	TRUE	FALSE	FALSE	472.874990999699	3	0	10	3	0	0	0	0	14	0	1	NA
chr2R	17940636	17941135	500	*	chr2R_17940636_17941135_*	TRUE	FALSE	FALSE	264.950000792742	1	6	0	8	1	0	0	0	0	0	NA	NA
chr2R	18021286	18021785	500	*	chr2R_18021286_18021785_*	TRUE	FALSE	FALSE	646.375005245209	0	1	0	1	0	0	0	0	0	0	NA	NA
chr2R	18022096	18023075	980	*	chr2R_18022096_18023075_*	TRUE	FALSE	FALSE	1177.24999666214	0	18	8	30	0	0	1	3	4	4	0.5	0.75
chr2R	18116736	18117235	500	*	chr2R_18116736_18117235_*	TRUE	FALSE	FALSE	719.424997866154	1	0	2	10	0	1	0	30	1	21	0.954545454545455	1
chr2R	18117246	18117745	500	*	chr2R_18117246_18117745_*	TRUE	FALSE	FALSE	843.925000727177	2	0	4	5	3	0	0	0	1	0	1	NA
chr2R	18124636	18125135	500	*	chr2R_18124636_18125135_*	TRUE	FALSE	FALSE	1088.12501072884	3	2	7	25	1	1	1	1	11	1	0.916666666666667	0.5
chr2R	18125786	18126555	770	*	chr2R_18125786_18126555_*	TRUE	FALSE	FALSE	1272.67498880625	3	0	4	9	0	0	17	150	12	8	0.6	0.898203592814371
chr2R	18127376	18127875	500	*	chr2R_18127376_18127875_*	TRUE	FALSE	FALSE	727.25000679493	1	1	6	4	1	0	0	3	5	0	1	1
chr2R	18129076	18130355	1280	*	chr2R_18129076_18130355_*	TRUE	FALSE	FALSE	4660.4750418663	4	4	10	19	0	0	1	31	2	24	0.923076923076923	0.96875
chr2R	18130466	18130965	500	*	chr2R_18130466_18130965_*	TRUE	FALSE	FALSE	4252.10005640984	7	3	18	3	2	0	15	40	3	6	0.666666666666667	0.727272727272727
chr2R	18480826	18481655	830	*	chr2R_18480826_18481655_*	TRUE	FALSE	FALSE	2547.25002110004	39	1	120	22	6	8	29	118	14	109	0.886178861788618	0.802721088435374
chr2R	18562846	18564075	1230	*	chr2R_18562846_18564075_*	TRUE	FALSE	FALSE	1261.49998933077	18	4	48	14	4	3	44	3	39	32	0.549295774647887	0.936170212765957
chr2R	18564336	18564835	500	*	chr2R_18564336_18564835_*	TRUE	FALSE	FALSE	1136.94999396801	7	4	38	40	4	12	4	22	16	54	0.771428571428571	0.846153846153846
chr2R	18564956	18565455	500	*	chr2R_18564956_18565455_*	TRUE	FALSE	FALSE	884.325008094311	4	8	38	65	0	1	8	15	7	55	0.887096774193548	0.652173913043478
chr2R	18565606	18566865	1260	*	chr2R_18565606_18566865_*	TRUE	FALSE	FALSE	21257.9251331091	44	9	497	62	56	9	13	5	246	42	0.854166666666667	0.722222222222222
chr2R	18568266	18568765	500	*	chr2R_18568266_18568765_*	TRUE	FALSE	FALSE	2001.57501339912	470	65	9667	704	828	77	166	64	1284	242	0.841415465268676	0.721739130434783
chr2R	18569266	18570125	860	*	chr2R_18569266_18570125_*	TRUE	FALSE	FALSE	18081.4749002457	67	60	952	1084	110	164	310	334	826	640	0.56343792633015	0.518633540372671
chr2R	18732426	18732925	500	*	chr2R_18732426_18732925_*	TRUE	FALSE	FALSE	389.874997548759	2	0	7	0	5	0	20	7	27	3	0.9	0.740740740740741
chr2R	18747726	18748225	500	*	chr2R_18747726_18748225_*	TRUE	FALSE	FALSE	1972.99997806549	8	4	41	4	5	1	120	9	26	1	0.962962962962963	0.930232558139535
chr2R	18749306	18749805	500	*	chr2R_18749306_18749805_*	TRUE	FALSE	FALSE	587.624995112419	0	2	14	3	2	0	19	1	14	1	0.933333333333333	0.95
chr2R	18750186	18750685	500	*	chr2R_18750186_18750685_*	TRUE	FALSE	FALSE	425.024997144938	1	1	0	2	1	0	5	0	3	0	1	1
chr2R	18751206	18752315	1110	*	chr2R_18751206_18752315_*	TRUE	FALSE	FALSE	1907.94999778271	11	2	77	20	7	3	21	5	26	3	0.896551724137931	0.807692307692308
chr2R	18752656	18753155	500	*	chr2R_18752656_18753155_*	TRUE	FALSE	FALSE	768.800011277199	0	1	5	11	0	2	15	2	8	1	0.888888888888889	0.882352941176471
chr2R	18834886	18835385	500	*	chr2R_18834886_18835385_*	TRUE	FALSE	FALSE	584.175004959106	2	2	9	3	2	0	0	0	0	0	NA	NA
chr2R	18845476	18845975	500	*	chr2R_18845476_18845975_*	TRUE	FALSE	FALSE	399.499997496605	2	2	1	2	0	1	1	0	0	0	NA	1
chr2R	18859326	18859825	500	*	chr2R_18859326_18859825_*	TRUE	FALSE	FALSE	402.624998241663	2	0	1	5	0	3	1	0	0	2	1	1
chr2R	18938886	18939385	500	*	chr2R_18938886_18939385_*	TRUE	FALSE	FALSE	759.425006508827	6	0	3	6	0	1	1	6	0	0	NA	0.857142857142857
chr2R	18939446	18939945	500	*	chr2R_18939446_18939945_*	TRUE	FALSE	FALSE	695.475009679794	88	4	84	7	46	0	13	3	4	1	0.8	0.8125
chr2R	18940186	18940685	500	*	chr2R_18940186_18940685_*	TRUE	FALSE	FALSE	1103.95000785589	3	0	3	6	1	0	3	6	5	8	0.615384615384615	0.666666666666667
chr2R	18940856	18941355	500	*	chr2R_18940856_18941355_*	TRUE	FALSE	FALSE	1855.92497110367	39	6	169	1	54	3	12	15	48	15	0.761904761904762	0.555555555555556
chr2R	18984496	18984995	500	*	chr2R_18984496_18984995_*	TRUE	FALSE	FALSE	805.174992084503	0	0	0	1	0	0	0	0	0	0	NA	NA
chr2R	18993826	18994325	500	*	chr2R_18993826_18994325_*	TRUE	FALSE	FALSE	412.250003218651	0	0	2	1	0	0	0	1	1	0	1	1
chr2R	19003516	19004015	500	*	chr2R_19003516_19004015_*	TRUE	FALSE	FALSE	551.424999237061	0	2	2	1	0	5	1	0	0	0	NA	1
chr2R	19038746	19039245	500	*	chr2R_19038746_19039245_*	TRUE	FALSE	FALSE	359.999997615814	0	2	0	2	0	0	0	0	0	0	NA	NA
chr2R	19091966	19092465	500	*	chr2R_19091966_19092465_*	TRUE	FALSE	FALSE	1985.75001001358	2	3	8	3	0	0	0	0	3	0	1	NA
chr2R	19092566	19093065	500	*	chr2R_19092566_19093065_*	TRUE	FALSE	FALSE	782.200001776218	7	5	73	24	0	1	3	3	19	44	0.698412698412698	0.5
chr2R	19093336	19093835	500	*	chr2R_19093336_19093835_*	TRUE	FALSE	FALSE	1085.55000901222	10	55	12	62	1	3	10	16	4	1	0.8	0.615384615384615
chr2R	19094446	19094945	500	*	chr2R_19094446_19094945_*	TRUE	FALSE	FALSE	2180.57498931885	10	15	16	74	0	3	21	35	15	11	0.576923076923077	0.625
chr2R	19099586	19100085	500	*	chr2R_19099586_19100085_*	TRUE	FALSE	FALSE	2024.2750287056	0	2	22	9	0	0	0	1	5	6	0.545454545454545	1
chr2R	19100126	19100625	500	*	chr2R_19100126_19100625_*	TRUE	FALSE	FALSE	945.625008642673	7	1	32	7	0	0	4	4	4	4	0.5	0.5
chr2R	19105466	19105965	500	*	chr2R_19105466_19105965_*	TRUE	FALSE	FALSE	1330.42501568794	13	12	20	6	7	4	14	35	3	4	0.571428571428571	0.714285714285714
chr2R	19106086	19106585	500	*	chr2R_19106086_19106585_*	TRUE	FALSE	FALSE	529.949997663498	7	2	6	8	0	0	15	5	2	2	0.5	0.75
chr2R	19109096	19109915	820	*	chr2R_19109096_19109915_*	TRUE	FALSE	FALSE	884.475001096725	11	15	2	3	0	0	84	179	5	8	0.615384615384615	0.680608365019011
chr2R	19111546	19112045	500	*	chr2R_19111546_19112045_*	TRUE	FALSE	FALSE	399.325004518032	3	0	5	9	0	0	1	0	2	1	0.666666666666667	1
chr2R	19112146	19112645	500	*	chr2R_19112146_19112645_*	TRUE	FALSE	FALSE	548.92500191927	3	0	5	1	2	1	0	0	0	0	NA	NA
chr2R	19116966	19117785	820	*	chr2R_19116966_19117785_*	TRUE	FALSE	FALSE	1755.9249985218	3	2	9	10	1	0	0	1	4	2	0.666666666666667	1
chr2R	19118196	19119395	1200	*	chr2R_19118196_19119395_*	TRUE	FALSE	FALSE	2583.37499916553	7	6	18	23	1	2	1	7	11	14	0.56	0.875
chr2R	19124326	19124825	500	*	chr2R_19124326_19124825_*	TRUE	FALSE	FALSE	339.375001192093	0	0	1	6	0	0	0	0	0	1	1	NA
chr2R	19127616	19128545	930	*	chr2R_19127616_19128545_*	TRUE	FALSE	FALSE	1714.10001039505	4	0	48	5	1	0	21	2	93	5	0.948979591836735	0.91304347826087
chr2R	19296186	19296685	500	*	chr2R_19296186_19296685_*	TRUE	FALSE	FALSE	419.025002121925	1	1	0	1	0	0	0	0	0	0	NA	NA
chr2R	19383866	19384365	500	*	chr2R_19383866_19384365_*	TRUE	FALSE	FALSE	546.624995172024	0	0	1	0	1	0	0	0	0	0	NA	NA
chr2R	19505226	19505725	500	*	chr2R_19505226_19505725_*	TRUE	FALSE	FALSE	1038.24999332428	0	0	0	2	0	0	0	0	1	0	1	NA
chr2R	19506336	19507205	870	*	chr2R_19506336_19507205_*	TRUE	FALSE	FALSE	1536.34998619556	5	5	11	25	8	0	5	8	16	8	0.666666666666667	0.615384615384615
chr2R	19508876	19509375	500	*	chr2R_19508876_19509375_*	TRUE	FALSE	FALSE	2134.49997007847	1	5	30	29	0	1	4	9	1	6	0.857142857142857	0.692307692307692
chr2R	19511826	19512325	500	*	chr2R_19511826_19512325_*	TRUE	FALSE	FALSE	558.749997615814	1	2	1	1	0	0	12	9	2	0	1	0.571428571428571
chr2R	19599566	19600225	660	*	chr2R_19599566_19600225_*	TRUE	FALSE	FALSE	1656.2999778986	37	6	183	33	17	2	47	10	75	38	0.663716814159292	0.824561403508772
chr2R	19600296	19600795	500	*	chr2R_19600296_19600795_*	TRUE	FALSE	FALSE	2190.10001659393	17	27	92	32	1	1	6	2	6	11	0.647058823529412	0.75
chr2R	19706726	19707225	500	*	chr2R_19706726_19707225_*	TRUE	FALSE	FALSE	512.249995023012	1	4	2	5	0	0	3	1	2	0	1	0.75
chr2R	19756566	19757425	860	*	chr2R_19756566_19757425_*	TRUE	FALSE	FALSE	704.999995529652	29	8	15	1	0	0	5	3	1	2	0.666666666666667	0.625
chr2R	20129886	20130385	500	*	chr2R_20129886_20130385_*	TRUE	FALSE	FALSE	378.474999070168	0	3	8	4	1	0	2	1	0	5	1	0.666666666666667
chr2R	20160366	20162105	1740	*	chr2R_20160366_20162105_*	TRUE	FALSE	FALSE	1927.87499576807	11	25	21	31	11	4	10	44	5	62	0.925373134328358	0.814814814814815
chr2R	20162266	20162765	500	*	chr2R_20162266_20162765_*	TRUE	FALSE	FALSE	1349.99999344349	1	2	24	3	1	0	0	11	2	11	0.846153846153846	1
chr2R	20180706	20181205	500	*	chr2R_20180706_20181205_*	TRUE	FALSE	FALSE	1681.79999917746	1	1	3	0	1	0	9	2	8	3	0.727272727272727	0.818181818181818
chr2R	20192056	20192555	500	*	chr2R_20192056_20192555_*	TRUE	FALSE	FALSE	2014.37500357628	9	3	191	56	32	17	10	20	49	84	0.631578947368421	0.666666666666667
chr2R	20206496	20206995	500	*	chr2R_20206496_20206995_*	TRUE	FALSE	FALSE	234.799996614456	3	16	6	26	0	0	0	1	1	1	0.5	1
chr2R	20207006	20207505	500	*	chr2R_20207006_20207505_*	TRUE	FALSE	FALSE	393.799994289875	3	0	0	4	0	0	4	1	0	0	NA	0.8
chr2R	20209086	20209585	500	*	chr2R_20209086_20209585_*	TRUE	FALSE	FALSE	1929.82500910759	15	9	22	11	5	0	16	2	23	4	0.851851851851852	0.888888888888889
chr2R	20210726	20211225	500	*	chr2R_20210726_20211225_*	TRUE	FALSE	FALSE	720.750001072884	3	0	10	1	1	0	1	0	1	2	0.666666666666667	1
chr2R	20211316	20211815	500	*	chr2R_20211316_20211815_*	TRUE	FALSE	FALSE	691.675010919571	22	1	46	8	12	0	8	19	15	15	0.5	0.703703703703704
chr2R	20224966	20225465	500	*	chr2R_20224966_20225465_*	TRUE	FALSE	FALSE	3660.14992713928	2	0	1	0	0	0	0	0	0	0	NA	NA
chr2R	20331396	20331895	500	*	chr2R_20331396_20331895_*	TRUE	FALSE	FALSE	377.550006210804	63	1	1	2	0	0	21	1	0	0	NA	0.954545454545455
chr2R	20467706	20468205	500	*	chr2R_20467706_20468205_*	TRUE	FALSE	FALSE	2740.50000905991	168	120	463	194	27	3	53	68	32	28	0.533333333333333	0.56198347107438
chr2R	20627426	20627925	500	*	chr2R_20627426_20627925_*	TRUE	FALSE	FALSE	524.749998748302	3	3	0	5	0	1	3	0	12	0	1	1
chr2R	20628166	20628665	500	*	chr2R_20628166_20628665_*	TRUE	FALSE	FALSE	922.249990701675	1	2	1	9	0	0	2	8	3	3	0.5	0.8
chr2R	20628836	20629715	880	*	chr2R_20628836_20629715_*	TRUE	FALSE	FALSE	1184.69999521971	7	9	21	15	0	1	3	4	0	1	1	0.571428571428571
chr2R	20690506	20691005	500	*	chr2R_20690506_20691005_*	TRUE	FALSE	FALSE	1431.97500348091	1	6	5	0	1	0	50	8	10	3	0.769230769230769	0.862068965517241
chr2R	20692246	20692745	500	*	chr2R_20692246_20692745_*	TRUE	FALSE	FALSE	1639.70001280308	2	1	9	8	0	1	2	0	7	1	0.875	1
chr2R	20693236	20693735	500	*	chr2R_20693236_20693735_*	TRUE	FALSE	FALSE	1678.04999649525	4	5	6	6	0	0	11	5	8	2	0.8	0.6875
chr2R	20695936	20696435	500	*	chr2R_20695936_20696435_*	TRUE	FALSE	FALSE	510.70000231266	37	78	35	12	5	1	7	22	6	1	0.857142857142857	0.758620689655172
chr2R	20699466	20699965	500	*	chr2R_20699466_20699965_*	TRUE	FALSE	FALSE	954.099998474121	1	4	8	4	0	0	20	15	6	6	0.5	0.571428571428571
chr2R	20701186	20701685	500	*	chr2R_20701186_20701685_*	TRUE	FALSE	FALSE	4112.67497062683	9	440	28	785	5	19	4	1574	6	878	0.993212669683258	0.997465145754119
chr2R	20727066	20727565	500	*	chr2R_20727066_20727565_*	TRUE	FALSE	FALSE	555.699994266033	2	0	2	0	0	0	3	0	2	0	1	1
chr2R	20728056	20728555	500	*	chr2R_20728056_20728555_*	TRUE	FALSE	FALSE	825.150007009506	2	5	10	4	2	3	16	2	3	4	0.571428571428571	0.888888888888889
chr2R	20729926	20730425	500	*	chr2R_20729926_20730425_*	TRUE	FALSE	FALSE	747.625002264977	5	0	22	12	1	1	1	5	6	10	0.625	0.833333333333333
chr2R	20732206	20732705	500	*	chr2R_20732206_20732705_*	TRUE	FALSE	FALSE	711.324980556965	5	6	9	17	8	0	7	35	4	5	0.555555555555556	0.833333333333333
chr2R	20739676	20740175	500	*	chr2R_20739676_20740175_*	TRUE	FALSE	FALSE	1285.37499904633	9	1	79	8	2	2	9	8	9	4	0.692307692307692	0.529411764705882
chr2R	20741496	20741995	500	*	chr2R_20741496_20741995_*	TRUE	FALSE	FALSE	787.775000333786	0	7	4	13	0	0	0	0	1	0	1	NA
chr2R	20742106	20742605	500	*	chr2R_20742106_20742605_*	TRUE	FALSE	FALSE	846.999990642071	3	17	9	16	0	0	6	22	1	3	0.75	0.785714285714286
chr2R	20742766	20743265	500	*	chr2R_20742766_20743265_*	TRUE	FALSE	FALSE	1264.47500526905	11	7	171	6	10	2	38	36	16	11	0.592592592592593	0.513513513513513
chr2R	20744626	20745125	500	*	chr2R_20744626_20745125_*	TRUE	FALSE	FALSE	917.499996721745	2	0	3	4	1	0	0	0	0	0	NA	NA
chr2R	20756326	20756825	500	*	chr2R_20756326_20756825_*	TRUE	FALSE	FALSE	606.499999761581	7	15	14	20	2	0	10	37	3	10	0.769230769230769	0.787234042553192
chr2R	20940186	20940685	500	*	chr2R_20940186_20940685_*	TRUE	FALSE	FALSE	1922.30000972748	22	36	337	124	26	22	52	6	320	6	0.98159509202454	0.896551724137931
chr2R	20940736	20941235	500	*	chr2R_20940736_20941235_*	TRUE	FALSE	FALSE	819.549993574619	11	27	48	51	8	16	6	10	21	4	0.84	0.625
chr2R	20941876	20942665	790	*	chr2R_20941876_20942665_*	TRUE	FALSE	FALSE	764.949991703033	6	15	31	53	3	2	13	3	16	3	0.842105263157895	0.8125
chr2R	20944446	20944945	500	*	chr2R_20944446_20944945_*	TRUE	FALSE	FALSE	716.575005054474	7	32	3	112	2	2	10	30	1	6	0.857142857142857	0.75
chr2R	20946746	20947245	500	*	chr2R_20946746_20947245_*	TRUE	FALSE	FALSE	986.949995160103	4	12	31	65	5	6	18	3	19	13	0.59375	0.857142857142857
chr2R	20955916	20956415	500	*	chr2R_20955916_20956415_*	TRUE	FALSE	FALSE	975.174994468689	45	13	141	47	9	8	39	16	45	12	0.789473684210526	0.709090909090909
chr2R	20956986	20957845	860	*	chr2R_20956986_20957845_*	TRUE	FALSE	FALSE	1003.92500162125	8	11	12	10	4	1	23	29	9	8	0.529411764705882	0.557692307692308
chr2R	21052586	21053085	500	*	chr2R_21052586_21053085_*	TRUE	FALSE	FALSE	630.674996972084	0	1	0	3	0	0	0	1	2	9	0.818181818181818	1
chr2R	21067086	21067585	500	*	chr2R_21067086_21067585_*	TRUE	FALSE	FALSE	783.799984157085	0	2	1	1	2	0	0	0	0	0	NA	NA
chr2R	21144816	21145315	500	*	chr2R_21144816_21145315_*	TRUE	FALSE	FALSE	1409.82501626015	18	13	91	51	22	7	1807	154	2041	137	0.937098255280074	0.921468638449771
chr3L	40266	40765	500	*	chr3L_40266_40765_*	TRUE	FALSE	FALSE	3528.20002794266	24	624	10	252	0	24	125	182	76	86	0.530864197530864	0.592833876221498
chr3L	47656	48155	500	*	chr3L_47656_48155_*	TRUE	FALSE	FALSE	547.250003516674	73	46	4	8	0	0	86	176	4	13	0.764705882352941	0.67175572519084
chr3L	48766	49265	500	*	chr3L_48766_49265_*	TRUE	FALSE	FALSE	347.725000679493	14	39	3	7	0	0	18	15	2	1	0.666666666666667	0.545454545454545
chr3L	49646	50145	500	*	chr3L_49646_50145_*	TRUE	FALSE	FALSE	851.900006234646	73	67	22	24	0	1	63	79	8	22	0.733333333333333	0.556338028169014
chr3L	50676	51175	500	*	chr3L_50676_51175_*	TRUE	FALSE	FALSE	362.499999254942	13	21	4	8	0	1	22	12	0	2	1	0.647058823529412
chr3L	85326	85825	500	*	chr3L_85326_85825_*	TRUE	FALSE	FALSE	649.124994874001	2	5	26	19	0	1	1	16	0	5	1	0.941176470588235
chr3L	94246	94745	500	*	chr3L_94246_94745_*	TRUE	FALSE	FALSE	365.9499964118	1	1	4	6	2	1	0	19	0	7	1	1
chr3L	106046	106545	500	*	chr3L_106046_106545_*	TRUE	FALSE	FALSE	840.750003457069	2	2	8	3	2	0	21	1	17	1	0.944444444444444	0.954545454545455
chr3L	108936	109435	500	*	chr3L_108936_109435_*	TRUE	FALSE	FALSE	381.399997621775	1	3	8	1	0	1	1	6	10	6	0.625	0.857142857142857
chr3L	109746	110245	500	*	chr3L_109746_110245_*	TRUE	FALSE	FALSE	455.299999117851	0	0	1	6	0	0	0	7	0	13	1	1
chr3L	119276	120025	750	*	chr3L_119276_120025_*	TRUE	FALSE	FALSE	995.749985799193	0	3	11	1	3	0	4	17	10	26	0.722222222222222	0.80952380952381
chr3L	128436	128935	500	*	chr3L_128436_128935_*	TRUE	FALSE	FALSE	10832.8251171112	60	5	191	46	51	3	270	124	205	105	0.661290322580645	0.685279187817259
chr3L	396816	397315	500	*	chr3L_396816_397315_*	TRUE	FALSE	FALSE	355.099998414516	0	11	3	6	1	0	1	4	0	2	1	0.8
chr3L	399606	400105	500	*	chr3L_399606_400105_*	TRUE	FALSE	FALSE	412.59999781847	0	3	2	4	0	0	0	13	0	7	1	1
chr3L	402386	402885	500	*	chr3L_402386_402885_*	TRUE	FALSE	FALSE	935.050012655556	1	50	23	817	4	181	5	92	8	210	0.963302752293578	0.948453608247423
chr3L	409636	410135	500	*	chr3L_409636_410135_*	TRUE	FALSE	FALSE	2675.24999678135	2	11	12	31	0	0	1	7	2	4	0.666666666666667	0.875
chr3L	411386	411885	500	*	chr3L_411386_411885_*	TRUE	FALSE	FALSE	615.750002264977	5	2	36	11	0	1	1	0	4	0	1	1
chr3L	412026	412525	500	*	chr3L_412026_412525_*	TRUE	FALSE	FALSE	642.249993979931	2	0	84	29	6	2	0	2	3	0	1	1
chr3L	412596	413095	500	*	chr3L_412596_413095_*	TRUE	FALSE	FALSE	363.149996995926	3	0	3	3	0	0	3	0	2	0	1	1
chr3L	416296	416795	500	*	chr3L_416296_416795_*	TRUE	FALSE	FALSE	843.649986982346	6	0	67	32	8	0	11	3	9	5	0.642857142857143	0.785714285714286
chr3L	421146	421645	500	*	chr3L_421146_421645_*	TRUE	FALSE	FALSE	378.524997532368	0	2	2	1	3	0	3	3	3	0	1	0.5
chr3L	422596	423095	500	*	chr3L_422596_423095_*	TRUE	FALSE	FALSE	414.774999320507	0	0	0	2	0	0	7	19	1	4	0.8	0.730769230769231
chr3L	427086	427585	500	*	chr3L_427086_427585_*	TRUE	FALSE	FALSE	570.400005877018	0	0	0	0	2	0	1	0	0	0	NA	1
chr3L	428596	429095	500	*	chr3L_428596_429095_*	TRUE	FALSE	FALSE	611.299998760223	0	2	5	3	0	0	2	2	1	0	1	0.5
chr3L	589986	590485	500	*	chr3L_589986_590485_*	TRUE	FALSE	FALSE	1980.1999938488	7	3	132	35	15	0	7	0	79	3	0.963414634146341	1
chr3L	591216	592685	1470	*	chr3L_591216_592685_*	TRUE	FALSE	FALSE	4585.67500293255	5	3	138	87	28	14	6	14	15	50	0.769230769230769	0.7
chr3L	610176	610675	500	*	chr3L_610176_610675_*	TRUE	FALSE	FALSE	660.874995589256	7	7	22	36	1	8	39	0	14	4	0.777777777777778	1
chr3L	610766	611265	500	*	chr3L_610766_611265_*	TRUE	FALSE	FALSE	411.074995994568	10	9	15	26	3	1	17	3	12	3	0.8	0.85
chr3L	612156	612655	500	*	chr3L_612156_612655_*	TRUE	FALSE	FALSE	386.824997067451	11	20	27	88	11	11	59	3	15	3	0.833333333333333	0.951612903225806
chr3L	613146	613645	500	*	chr3L_613146_613645_*	TRUE	FALSE	FALSE	706.224999427795	78	71	74	241	4	91	87	233	36	65	0.643564356435644	0.728125
chr3L	617906	618405	500	*	chr3L_617906_618405_*	TRUE	FALSE	FALSE	842.000000476837	1048	237	657	140	60	8	130	163	17	55	0.763888888888889	0.556313993174061
chr3L	623096	623765	670	*	chr3L_623096_623765_*	TRUE	FALSE	FALSE	1939.90000724792	351	41	2634	290	158	42	95	116	409	216	0.6544	0.549763033175355
chr3L	623826	624985	1160	*	chr3L_623826_624985_*	TRUE	FALSE	FALSE	3143.92497897148	45	37	177	97	14	36	125	68	136	143	0.512544802867383	0.647668393782383
chr3L	626706	627205	500	*	chr3L_626706_627205_*	TRUE	FALSE	FALSE	5714.1750061512	10	9	158	171	7	8	23	7	46	104	0.693333333333333	0.766666666666667
chr3L	645806	646305	500	*	chr3L_645806_646305_*	TRUE	FALSE	FALSE	1353.3500033617	1	4	110	11	1	2	19	1	35	5	0.875	0.95
chr3L	646546	648155	1610	*	chr3L_646546_648155_*	TRUE	FALSE	FALSE	4412.87499397993	49	10	282	106	74	12	26	27	57	110	0.658682634730539	0.509433962264151
chr3L	663126	663895	770	*	chr3L_663126_663895_*	TRUE	FALSE	FALSE	660.074993371964	2	6	5	8	0	1	34	245	2	5	0.714285714285714	0.878136200716846
chr3L	667216	667715	500	*	chr3L_667216_667715_*	TRUE	FALSE	FALSE	366.799994260073	2	13	6	9	2	1	38	345	2	24	0.923076923076923	0.900783289817232
chr3L	673306	673805	500	*	chr3L_673306_673805_*	TRUE	FALSE	FALSE	2221.10002696514	5	0	4	6	0	0	0	0	0	4	1	NA
chr3L	699516	700015	500	*	chr3L_699516_700015_*	TRUE	FALSE	FALSE	13108.5750722885	39	84	123	105	15	8	606	360	723	226	0.761854583772392	0.627329192546584
chr3L	700436	700935	500	*	chr3L_700436_700935_*	TRUE	FALSE	FALSE	2674.27497982979	1	5	22	21	0	1	12	11	48	11	0.813559322033898	0.521739130434783
chr3L	701826	702625	800	*	chr3L_701826_702625_*	TRUE	FALSE	FALSE	1754.6250090003	6	23	68	325	3	14	21	48	15	72	0.827586206896552	0.695652173913043
chr3L	714946	715445	500	*	chr3L_714946_715445_*	TRUE	FALSE	FALSE	746.500006318092	1	0	11	18	0	0	10	7	17	8	0.68	0.588235294117647
chr3L	715716	716215	500	*	chr3L_715716_716215_*	TRUE	FALSE	FALSE	881.400002837181	17	2	137	63	1	3	3	4	18	9	0.666666666666667	0.571428571428571
chr3L	717366	717865	500	*	chr3L_717366_717865_*	TRUE	FALSE	FALSE	692.974999547005	3	6	17	6	0	0	5	15	5	6	0.545454545454545	0.75
chr3L	719086	719585	500	*	chr3L_719086_719585_*	TRUE	FALSE	FALSE	700.999994277954	14	5	90	64	1	7	4	2	9	7	0.5625	0.666666666666667
chr3L	720626	721125	500	*	chr3L_720626_721125_*	TRUE	FALSE	FALSE	1044.87499594688	20	40	168	501	16	65	9	21	14	140	0.909090909090909	0.7
chr3L	721206	721705	500	*	chr3L_721206_721705_*	TRUE	FALSE	FALSE	976.524987816811	12	1	81	29	32	0	4	8	19	30	0.612244897959184	0.666666666666667
chr3L	724706	725205	500	*	chr3L_724706_725205_*	TRUE	FALSE	FALSE	5203.52498531342	6	44	129	561	27	68	6	8	31	23	0.574074074074074	0.571428571428571
chr3L	725306	725805	500	*	chr3L_725306_725805_*	TRUE	FALSE	FALSE	12174.2001152039	29	10	887	49	112	11	61	28	349	31	0.918421052631579	0.685393258426966
chr3L	726426	727245	820	*	chr3L_726426_727245_*	TRUE	FALSE	FALSE	15622.5749754906	146	49	417	415	46	40	172	522	231	114	0.669565217391304	0.752161383285303
chr3L	732306	732805	500	*	chr3L_732306_732805_*	TRUE	FALSE	FALSE	806.724991798401	1009	364	2090	1911	117	83	270	407	126	566	0.817919075144509	0.601181683899557
chr3L	733216	733965	750	*	chr3L_733216_733965_*	TRUE	FALSE	FALSE	4234.62504863739	63	17	1300	221	27	15	52	23	234	113	0.674351585014409	0.693333333333333
chr3L	734366	734865	500	*	chr3L_734366_734865_*	TRUE	FALSE	FALSE	902.824994325638	4	12	53	279	1	38	4	0	30	14	0.681818181818182	1
chr3L	759946	760775	830	*	chr3L_759946_760775_*	TRUE	FALSE	FALSE	851.024998128414	13	36	22	18	0	5	41	69	19	54	0.73972602739726	0.627272727272727
chr3L	762216	763055	840	*	chr3L_762216_763055_*	TRUE	FALSE	FALSE	6481.67498350143	12	13	76	14	7	1	264	238	238	291	0.550094517958412	0.525896414342629
chr3L	766556	767055	500	*	chr3L_766556_767055_*	TRUE	FALSE	FALSE	873.575009703636	5	4	36	22	14	6	12	7	96	37	0.721804511278195	0.631578947368421
chr3L	775086	775585	500	*	chr3L_775086_775585_*	TRUE	FALSE	FALSE	451.474997103214	0	3	5	8	0	0	5	1	0	2	1	0.833333333333333
chr3L	776576	777075	500	*	chr3L_776576_777075_*	TRUE	FALSE	FALSE	628.999991714954	0	1	3	10	0	0	3	0	5	1	0.833333333333333	1
chr3L	779196	779695	500	*	chr3L_779196_779695_*	TRUE	FALSE	FALSE	297.499996572733	10	2	65	11	1	1	2	2	1	2	0.666666666666667	0.5
chr3L	780816	781315	500	*	chr3L_780816_781315_*	TRUE	FALSE	FALSE	1068.12500357628	3	7	7	33	0	0	3	5	11	31	0.738095238095238	0.625
chr3L	781466	781965	500	*	chr3L_781466_781965_*	TRUE	FALSE	FALSE	1004.72499132156	0	8	5	21	0	6	2	0	6	10	0.625	1
chr3L	782476	782975	500	*	chr3L_782476_782975_*	TRUE	FALSE	FALSE	1446.00000977516	0	32	1	30	0	2	1	1	5	6	0.545454545454545	0.5
chr3L	787826	788325	500	*	chr3L_787826_788325_*	TRUE	FALSE	FALSE	942.750000953674	9	12	18	23	9	5	1	30	3	56	0.949152542372881	0.967741935483871
chr3L	790506	791005	500	*	chr3L_790506_791005_*	TRUE	FALSE	FALSE	368.349998444319	1	1	11	1	4	0	2	0	18	0	1	1
chr3L	791046	792035	990	*	chr3L_791046_792035_*	TRUE	FALSE	FALSE	1444.39999073744	15	10	127	56	15	9	15	10	41	10	0.803921568627451	0.6
chr3L	793386	794355	970	*	chr3L_793386_794355_*	TRUE	FALSE	FALSE	960.699999332428	0	14	9	24	1	0	11	155	5	10	0.666666666666667	0.933734939759036
chr3L	794976	795475	500	*	chr3L_794976_795475_*	TRUE	FALSE	FALSE	491.49999320507	0	3	1	20	0	1	1	0	0	2	1	1
chr3L	795946	796445	500	*	chr3L_795946_796445_*	TRUE	FALSE	FALSE	719.274996519089	0	1	5	1	0	0	1	0	1	1	0.5	1
chr3L	796666	797165	500	*	chr3L_796666_797165_*	TRUE	FALSE	FALSE	355.749999284744	0	0	0	2	1	0	0	0	0	0	NA	NA
chr3L	797196	797695	500	*	chr3L_797196_797695_*	TRUE	FALSE	FALSE	461.700008586049	3	0	6	10	0	0	0	3	0	8	1	1
chr3L	799756	800255	500	*	chr3L_799756_800255_*	TRUE	FALSE	FALSE	700.074993669987	1	1	14	14	11	1	0	3	2	41	0.953488372093023	1
chr3L	800906	801405	500	*	chr3L_800906_801405_*	TRUE	FALSE	FALSE	402.499999701977	0	0	2	5	0	1	1	3	0	2	1	0.75
chr3L	804656	805625	970	*	chr3L_804656_805625_*	TRUE	FALSE	FALSE	1133.77499073744	1	2	8	15	0	0	2	6	4	3	0.571428571428571	0.75
chr3L	806906	807405	500	*	chr3L_806906_807405_*	TRUE	FALSE	FALSE	540.924995839596	4	3	6	3	1	0	2	2	0	1	1	0.5
chr3L	808666	809165	500	*	chr3L_808666_809165_*	TRUE	FALSE	FALSE	490.150004029274	4	0	12	7	0	0	0	0	1	1	0.5	NA
chr3L	809206	809705	500	*	chr3L_809206_809705_*	TRUE	FALSE	FALSE	525.474992990494	0	0	14	3	2	0	1	1	4	2	0.666666666666667	0.5
chr3L	810166	810855	690	*	chr3L_810166_810855_*	TRUE	FALSE	FALSE	883.474987745285	0	0	9	5	0	2	3	0	5	1	0.833333333333333	1
chr3L	811776	812275	500	*	chr3L_811776_812275_*	TRUE	FALSE	FALSE	398.124995827675	4	0	14	0	0	0	2	0	5	6	0.545454545454545	1
chr3L	816526	817025	500	*	chr3L_816526_817025_*	TRUE	FALSE	FALSE	985.249990969896	3	16	9	39	0	0	12	0	16	0	1	1
chr3L	818676	819175	500	*	chr3L_818676_819175_*	TRUE	FALSE	FALSE	538.62498998642	1	3	11	1	0	0	1	0	0	0	NA	1
chr3L	819336	820065	730	*	chr3L_819336_820065_*	TRUE	FALSE	FALSE	944.525007307529	14	3	56	39	2	0	0	1	4	2	0.666666666666667	1
chr3L	823706	824205	500	*	chr3L_823706_824205_*	TRUE	FALSE	FALSE	603.925004303455	0	1	2	6	0	0	2	3	1	2	0.666666666666667	0.6
chr3L	857606	858105	500	*	chr3L_857606_858105_*	TRUE	FALSE	FALSE	2215.17497837543	11	0	16	2	1	2	0	2	8	0	1	1
chr3L	900806	901305	500	*	chr3L_900806_901305_*	TRUE	FALSE	FALSE	2783.90001296997	6	0	42	6	3	0	22	1	55	5	0.916666666666667	0.956521739130435
chr3L	901446	901945	500	*	chr3L_901446_901945_*	TRUE	FALSE	FALSE	1550.30001103878	14	9	426	102	26	8	11	2	14	13	0.518518518518518	0.846153846153846
chr3L	907236	908395	1160	*	chr3L_907236_908395_*	TRUE	FALSE	FALSE	3209.97500032187	17	15	525	192	20	10	4	2	18	32	0.64	0.666666666666667
chr3L	1101496	1102185	690	*	chr3L_1101496_1102185_*	TRUE	FALSE	FALSE	999.374998211861	1	72	17	432	3	124	15	25	39	29	0.573529411764706	0.625
chr3L	1102236	1102735	500	*	chr3L_1102236_1102735_*	TRUE	FALSE	FALSE	2884.87505972385	8	9	42	60	6	11	22	29	52	159	0.753554502369668	0.568627450980392
chr3L	1108636	1109135	500	*	chr3L_1108636_1109135_*	TRUE	FALSE	FALSE	819.750004708767	6	6	7	12	6	2	13	2	0	0	NA	0.866666666666667
chr3L	1116676	1117885	1210	*	chr3L_1116676_1117885_*	TRUE	FALSE	FALSE	3056.54997318983	7	13	105	43	12	9	25	83	73	17	0.811111111111111	0.768518518518518
chr3L	1119346	1119845	500	*	chr3L_1119346_1119845_*	TRUE	FALSE	FALSE	485.574993491173	8	3	3	26	0	3	2	3	1	5	0.833333333333333	0.6
chr3L	1137346	1137845	500	*	chr3L_1137346_1137845_*	TRUE	FALSE	FALSE	919.150013029575	2	12	5	97	0	0	2	7	1	41	0.976190476190476	0.777777777777778
chr3L	1137876	1138375	500	*	chr3L_1137876_1138375_*	TRUE	FALSE	FALSE	968.499997258186	10	3	6	7	4	6	5	5	10	7	0.588235294117647	0.5
chr3L	1177966	1178835	870	*	chr3L_1177966_1178835_*	TRUE	FALSE	FALSE	3419.52502548695	5	14	2	39	1	2	1	11	5	8	0.615384615384615	0.916666666666667
chr3L	1912646	1913145	500	*	chr3L_1912646_1913145_*	TRUE	FALSE	FALSE	384.524995833635	2	2	4	0	0	0	0	0	0	0	NA	NA
chr3L	1913406	1913905	500	*	chr3L_1913406_1913905_*	TRUE	FALSE	FALSE	1403.32500219345	0	0	0	2	0	0	0	0	0	0	NA	NA
chr3L	1915916	1916415	500	*	chr3L_1915916_1916415_*	TRUE	FALSE	FALSE	854.325000941753	22	0	22	2	0	0	0	0	2	0	1	NA
chr3L	1916596	1917095	500	*	chr3L_1916596_1917095_*	TRUE	FALSE	FALSE	929.525014162064	2	2	4	12	0	0	3	18	3	9	0.75	0.857142857142857
chr3L	1920016	1920515	500	*	chr3L_1920016_1920515_*	TRUE	FALSE	FALSE	891.9749969244	1	12	9	108	0	4	5	2	8	21	0.724137931034483	0.714285714285714
chr3L	1997766	1998265	500	*	chr3L_1997766_1998265_*	TRUE	FALSE	FALSE	368.92499729991	0	1	3	1	1	0	0	0	0	0	NA	NA
chr3L	2227666	2228965	1300	*	chr3L_2227666_2228965_*	TRUE	FALSE	FALSE	2589.72499400377	1	13	17	23	0	0	8	174	2	22	0.916666666666667	0.956043956043956
chr3L	2365226	2365725	500	*	chr3L_2365226_2365725_*	TRUE	FALSE	FALSE	593.499994277954	0	0	2	4	0	0	0	0	2	0	1	NA
chr3L	2712566	2713065	500	*	chr3L_2712566_2713065_*	TRUE	FALSE	FALSE	780.674994289875	11	15	10	24	0	3	312	237	25	9	0.735294117647059	0.568306010928962
chr3L	2879826	2880325	500	*	chr3L_2879826_2880325_*	TRUE	FALSE	FALSE	751.624996960163	317	36	604	99	137	10	345	60	240	27	0.898876404494382	0.851851851851852
chr3L	2880386	2880885	500	*	chr3L_2880386_2880885_*	TRUE	FALSE	FALSE	1520.90001642704	998	352	2806	813	226	73	678	403	397	147	0.729779411764706	0.627197039777983
chr3L	2881026	2881525	500	*	chr3L_2881026_2881525_*	TRUE	FALSE	FALSE	1587.49998658895	6	249	19	1328	6	268	46	128	27	230	0.894941634241245	0.735632183908046
chr3L	3034146	3034645	500	*	chr3L_3034146_3034645_*	TRUE	FALSE	FALSE	739.824989438057	1	1	1	2	0	0	80	20	18	3	0.857142857142857	0.8
chr3L	3240356	3240855	500	*	chr3L_3240356_3240855_*	TRUE	FALSE	FALSE	722.699996232986	1	9	4	7	0	1	37	0	185	3	0.984042553191489	1
chr3L	3382156	3383265	1110	*	chr3L_3382156_3383265_*	TRUE	FALSE	FALSE	2238.07499289513	12	29	39	74	5	12	6	3	17	5	0.772727272727273	0.666666666666667
chr3L	3383386	3383885	500	*	chr3L_3383386_3383885_*	TRUE	FALSE	FALSE	768.625001907349	5	1	24	3	2	0	3	1	8	0	1	0.75
chr3L	3384056	3384555	500	*	chr3L_3384056_3384555_*	TRUE	FALSE	FALSE	2209.67498064041	0	5	4	6	2	0	4	4	9	13	0.590909090909091	0.5
chr3L	3385006	3385505	500	*	chr3L_3385006_3385505_*	TRUE	FALSE	FALSE	1302.72501051426	26	1	122	7	68	0	467	2	1444	11	0.992439862542955	0.995735607675906
chr3L	3386286	3387465	1180	*	chr3L_3386286_3387465_*	TRUE	FALSE	FALSE	2338.59999060631	13	20	90	133	18	42	30	10	51	53	0.509615384615385	0.75
chr3L	3387556	3388345	790	*	chr3L_3387556_3388345_*	TRUE	FALSE	FALSE	1746.32498264313	14	6	37	39	26	13	1	3	3	2	0.6	0.75
chr3L	3388956	3389455	500	*	chr3L_3388956_3389455_*	TRUE	FALSE	FALSE	1305.12500822544	13	7	21	38	0	2	10	4	18	7	0.72	0.714285714285714
chr3L	3389896	3390395	500	*	chr3L_3389896_3390395_*	TRUE	FALSE	FALSE	1015.24999916553	17	19	18	27	0	2	32	122	17	95	0.848214285714286	0.792207792207792
chr3L	3390566	3391445	880	*	chr3L_3390566_3391445_*	TRUE	FALSE	FALSE	2867.25002944469	75	58	71	54	13	14	50	38	61	28	0.685393258426966	0.568181818181818
chr3L	3391706	3392475	770	*	chr3L_3391706_3392475_*	TRUE	FALSE	FALSE	3914.82503414154	2	7	11	13	3	1	5	6	29	28	0.508771929824561	0.545454545454545
chr3L	3397146	3398295	1150	*	chr3L_3397146_3398295_*	TRUE	FALSE	FALSE	2496.22501790524	4	52	23	77	4	9	5	22	29	35	0.546875	0.814814814814815
chr3L	3513296	3513795	500	*	chr3L_3513296_3513795_*	TRUE	FALSE	FALSE	532.025001943111	38	106	1	317	0	1	75	4	22	10	0.6875	0.949367088607595
chr3L	3623506	3624005	500	*	chr3L_3623506_3624005_*	TRUE	FALSE	FALSE	854.300005435944	1	0	8	2	0	0	0	4	1	6	0.857142857142857	1
chr3L	3624756	3625255	500	*	chr3L_3624756_3625255_*	TRUE	FALSE	FALSE	1328.17501842976	1	0	6	5	0	0	0	43	0	1	1	1
chr3L	3665566	3666265	700	*	chr3L_3665566_3666265_*	TRUE	FALSE	FALSE	659.574995934963	1	0	0	0	0	0	11	2	6	0	1	0.846153846153846
chr3L	3672716	3673215	500	*	chr3L_3672716_3673215_*	TRUE	FALSE	FALSE	746.800013184547	6	0	24	3	0	0	1	0	10	7	0.588235294117647	1
chr3L	3681626	3682125	500	*	chr3L_3681626_3682125_*	TRUE	FALSE	FALSE	408.999997377396	0	0	0	1	0	0	1	7	0	0	NA	0.875
chr3L	3684356	3684855	500	*	chr3L_3684356_3684855_*	TRUE	FALSE	FALSE	922.450006604195	0	1	7	5	0	0	7	22	6	1	0.857142857142857	0.758620689655172
chr3L	3702406	3702905	500	*	chr3L_3702406_3702905_*	TRUE	FALSE	FALSE	404.449998438358	2	4	0	5	0	0	1	47	1	9	0.9	0.979166666666667
chr3L	3706796	3707295	500	*	chr3L_3706796_3707295_*	TRUE	FALSE	FALSE	300.599996894598	1	2	1	1	0	0	0	1	1	0	1	1
chr3L	3865596	3866095	500	*	chr3L_3865596_3866095_*	TRUE	FALSE	FALSE	631.025002300739	2	10	5	89	11	64	3	51	3	24	0.888888888888889	0.944444444444444
chr3L	3866306	3866805	500	*	chr3L_3866306_3866805_*	TRUE	FALSE	FALSE	489.174993038177	9	0	86	3	7	1	14	3	7	4	0.636363636363636	0.823529411764706
chr3L	3870056	3870555	500	*	chr3L_3870056_3870555_*	TRUE	FALSE	FALSE	995.775001645088	2	3	3	9	0	0	3	2	3	6	0.666666666666667	0.6
chr3L	3871206	3871705	500	*	chr3L_3871206_3871705_*	TRUE	FALSE	FALSE	2325.15003204346	4	0	22	11	2	0	1	11	24	45	0.652173913043478	0.916666666666667
chr3L	3872756	3873255	500	*	chr3L_3872756_3873255_*	TRUE	FALSE	FALSE	688.175008445978	1	1	11	4	3	0	13	2	39	1	0.975	0.866666666666667
chr3L	3873266	3873765	500	*	chr3L_3873266_3873765_*	TRUE	FALSE	FALSE	488.174993991852	1	0	2	1	0	0	0	0	2	0	1	NA
chr3L	3875286	3876045	760	*	chr3L_3875286_3876045_*	TRUE	FALSE	FALSE	1408.82499486208	7	1	11	4	0	1	0	4	6	2	0.75	1
chr3L	3876876	3877375	500	*	chr3L_3876876_3877375_*	TRUE	FALSE	FALSE	1337.00000047684	7	1	13	5	1	0	0	0	0	0	NA	NA
chr3L	3878666	3879165	500	*	chr3L_3878666_3879165_*	TRUE	FALSE	FALSE	1642.75001704693	7	13	12	50	0	2	38	191	13	124	0.905109489051095	0.834061135371179
chr3L	3881446	3881945	500	*	chr3L_3881446_3881945_*	TRUE	FALSE	FALSE	345.650000572205	1	0	2	4	0	0	0	2	0	2	1	1
chr3L	3967346	3967845	500	*	chr3L_3967346_3967845_*	TRUE	FALSE	FALSE	444.724995195866	0	3	7	3	0	0	3	0	0	0	NA	1
chr3L	3968226	3968965	740	*	chr3L_3968226_3968965_*	TRUE	FALSE	FALSE	537.599998116493	4	0	13	6	0	0	5	0	0	0	NA	1
chr3L	3969526	3970025	500	*	chr3L_3969526_3970025_*	TRUE	FALSE	FALSE	366.249993443489	2	1	4	9	1	0	1	0	1	0	1	1
chr3L	3970046	3970545	500	*	chr3L_3970046_3970545_*	TRUE	FALSE	FALSE	497.075001597404	1	3	9	14	0	1	1	0	0	0	NA	1
chr3L	3970696	3971195	500	*	chr3L_3970696_3971195_*	TRUE	FALSE	FALSE	1321.72503083944	1	1	12	23	1	2	1	1	1	2	0.666666666666667	0.5
chr3L	3971426	3972275	850	*	chr3L_3971426_3972275_*	TRUE	FALSE	FALSE	766.87498986721	5	8	31	99	1	2	0	3	1	13	0.928571428571429	1
chr3L	3976376	3977145	770	*	chr3L_3976376_3977145_*	TRUE	FALSE	FALSE	3992.17501938343	1	11	49	97	4	5	9	14	13	26	0.666666666666667	0.608695652173913
chr3L	3977566	3978065	500	*	chr3L_3977566_3978065_*	TRUE	FALSE	FALSE	4694.02504444122	3	0	22	37	3	0	20	79	48	66	0.578947368421053	0.797979797979798
chr3L	3978176	3978675	500	*	chr3L_3978176_3978675_*	TRUE	FALSE	FALSE	3302.6250243187	4	2	11	27	1	0	9	9	11	10	0.523809523809524	0.5
chr3L	3978706	3979205	500	*	chr3L_3978706_3979205_*	TRUE	FALSE	FALSE	2089.9499809742	20	6	308	61	8	1	22	14	48	6	0.888888888888889	0.611111111111111
chr3L	3979946	3980865	920	*	chr3L_3979946_3980865_*	TRUE	FALSE	FALSE	2070.22497713566	52	5	243	55	1	2	8	63	36	74	0.672727272727273	0.887323943661972
chr3L	3981246	3981745	500	*	chr3L_3981246_3981745_*	TRUE	FALSE	FALSE	1270.57499825954	1	0	10	15	0	5	4	10	6	17	0.739130434782609	0.714285714285714
chr3L	3999626	4000425	800	*	chr3L_3999626_4000425_*	TRUE	FALSE	FALSE	750.999999046326	0	0	4	0	0	0	0	0	0	0	NA	NA
chr3L	4000906	4001405	500	*	chr3L_4000906_4001405_*	TRUE	FALSE	FALSE	504.125004410744	18	3	16	13	0	2	0	3	0	0	NA	1
chr3L	4001556	4002335	780	*	chr3L_4001556_4002335_*	TRUE	FALSE	FALSE	1271.32499247789	0	9	2	15	0	5	1	0	4	1	0.8	1
chr3L	4010506	4011205	700	*	chr3L_4010506_4011205_*	TRUE	FALSE	FALSE	566.299997121096	6	4	6	6	0	0	8	2	2	0	1	0.8
chr3L	4014016	4014515	500	*	chr3L_4014016_4014515_*	TRUE	FALSE	FALSE	931.824998259544	2	6	6	9	0	3	0	1	0	2	1	1
chr3L	4016486	4016985	500	*	chr3L_4016486_4016985_*	TRUE	FALSE	FALSE	1024.47499275208	3	3	10	9	1	0	19	8	1	13	0.928571428571429	0.703703703703704
chr3L	4017336	4017835	500	*	chr3L_4017336_4017835_*	TRUE	FALSE	FALSE	2010.55001020432	34	1	5	9	1	0	21	11	7	2	0.777777777777778	0.65625
chr3L	4169226	4169725	500	*	chr3L_4169226_4169725_*	TRUE	FALSE	FALSE	799.24999922514	0	24	3	7	1	3	14	21	14	3	0.823529411764706	0.6
chr3L	4237666	4238165	500	*	chr3L_4237666_4238165_*	TRUE	FALSE	FALSE	540.425001978874	1	7	19	23	0	4	1	0	2	0	1	1
chr3L	4312566	4313065	500	*	chr3L_4312566_4313065_*	TRUE	FALSE	FALSE	687.424984872341	12	4	15	2	0	0	15	33	0	3	1	0.6875
chr3L	4382626	4383125	500	*	chr3L_4382626_4383125_*	TRUE	FALSE	FALSE	570.49999833107	0	0	4	3	0	0	4	6	27	41	0.602941176470588	0.6
chr3L	4468966	4469465	500	*	chr3L_4468966_4469465_*	TRUE	FALSE	FALSE	1105.74998795986	2	0	1	0	0	0	5	0	2	0	1	1
chr3L	4690506	4691005	500	*	chr3L_4690506_4691005_*	TRUE	FALSE	FALSE	681.400004029274	7	0	0	1	1	0	0	1	3	4	0.571428571428571	1
chr3L	4840476	4841415	940	*	chr3L_4840476_4841415_*	TRUE	FALSE	FALSE	1811.10001772642	2	0	1	8	0	1	1	0	1	0	1	1
chr3L	4841806	4842305	500	*	chr3L_4841806_4842305_*	TRUE	FALSE	FALSE	576.374990642071	0	1	0	2	0	0	1	0	0	0	NA	1
chr3L	4842586	4843085	500	*	chr3L_4842586_4843085_*	TRUE	FALSE	FALSE	1584.74998295307	8	5	9	33	0	4	8	0	1	0	1	1
chr3L	4843516	4844015	500	*	chr3L_4843516_4844015_*	TRUE	FALSE	FALSE	547.899997532368	4	0	5	0	0	0	1	0	0	1	1	1
chr3L	4854666	4855165	500	*	chr3L_4854666_4855165_*	TRUE	FALSE	FALSE	418.624996244907	1	2	16	2	0	0	3	0	3	0	1	1
chr3L	4922256	4922755	500	*	chr3L_4922256_4922755_*	TRUE	FALSE	FALSE	260.624998360872	3	3	4	0	0	0	0	0	0	0	NA	NA
chr3L	5083236	5083735	500	*	chr3L_5083236_5083735_*	TRUE	FALSE	FALSE	558.000001013279	0	0	0	0	0	0	0	0	0	0	NA	NA
chr3L	5271746	5272245	500	*	chr3L_5271746_5272245_*	TRUE	FALSE	FALSE	278.400001674891	1	3	13	8	0	0	1	0	1	2	0.666666666666667	1
chr3L	5273266	5273765	500	*	chr3L_5273266_5273765_*	TRUE	FALSE	FALSE	354.649997651577	1	2	1	3	0	0	0	0	0	1	1	NA
chr3L	5322506	5323005	500	*	chr3L_5322506_5323005_*	TRUE	FALSE	FALSE	310.174998044968	0	1	3	9	0	0	0	0	0	2	1	NA
chr3L	5401886	5402385	500	*	chr3L_5401886_5402385_*	TRUE	FALSE	FALSE	345.799996256828	4	5	4	6	0	0	0	0	0	0	NA	NA
chr3L	5471046	5471545	500	*	chr3L_5471046_5471545_*	TRUE	FALSE	FALSE	356.225001811981	0	0	3	8	0	0	0	0	0	0	NA	NA
chr3L	5571016	5571515	500	*	chr3L_5571016_5571515_*	TRUE	FALSE	FALSE	394.499993771315	17	5	52	14	0	1	10	0	34	0	1	1
chr3L	5571626	5572125	500	*	chr3L_5571626_5572125_*	TRUE	FALSE	FALSE	269.750002026558	0	4	4	9	0	0	0	0	1	1	0.5	NA
chr3L	5573586	5574085	500	*	chr3L_5573586_5574085_*	TRUE	FALSE	FALSE	668.274995684624	1	12	4	18	0	0	0	0	6	5	0.545454545454545	NA
chr3L	5574506	5575005	500	*	chr3L_5574506_5575005_*	TRUE	FALSE	FALSE	320.574999153614	1	2	8	6	3	0	0	1	0	2	1	1
chr3L	5603596	5604095	500	*	chr3L_5603596_5604095_*	TRUE	FALSE	FALSE	737.399996966124	0	1	0	2	0	0	0	0	0	3	1	NA
chr3L	5604526	5605025	500	*	chr3L_5604526_5605025_*	TRUE	FALSE	FALSE	463.999997079372	8	10	20	28	2	1	2	0	7	1	0.875	1
chr3L	5605086	5605585	500	*	chr3L_5605086_5605585_*	TRUE	FALSE	FALSE	896.800005435944	4	9	19	8	0	1	11	0	4	2	0.666666666666667	1
chr3L	5607806	5608305	500	*	chr3L_5607806_5608305_*	TRUE	FALSE	FALSE	343.174997866154	215	5	101	15	5	1	2	1	0	0	NA	0.666666666666667
chr3L	5609526	5610025	500	*	chr3L_5609526_5610025_*	TRUE	FALSE	FALSE	907.249987125397	57	3	14	48	0	18	117	28	32	6	0.842105263157895	0.806896551724138
chr3L	5610606	5611105	500	*	chr3L_5610606_5611105_*	TRUE	FALSE	FALSE	423.574997782707	1	4	1	7	0	0	6	14	0	1	1	0.7
chr3L	5611496	5612165	670	*	chr3L_5611496_5612165_*	TRUE	FALSE	FALSE	1196.47499650717	5	4	6	5	0	2	4	12	1	5	0.833333333333333	0.75
chr3L	5612246	5613065	820	*	chr3L_5612246_5613065_*	TRUE	FALSE	FALSE	619.949997067451	2	5	12	13	4	4	1	14	1	1	0.5	0.933333333333333
chr3L	5614056	5615505	1450	*	chr3L_5614056_5615505_*	TRUE	FALSE	FALSE	4220.47501146793	126	102	95	75	2	0	244	126	52	31	0.626506024096386	0.659459459459459
chr3L	5616306	5616805	500	*	chr3L_5616306_5616805_*	TRUE	FALSE	FALSE	359.224996268749	23	1	3	2	0	0	13	6	0	0	NA	0.684210526315789
chr3L	5617586	5618085	500	*	chr3L_5617586_5618085_*	TRUE	FALSE	FALSE	349.724999517202	3	43	8	5	0	2	7	1	1	0	1	0.875
chr3L	5618266	5618765	500	*	chr3L_5618266_5618765_*	TRUE	FALSE	FALSE	460.699996799231	21	10	33	6	3	2	35	21	4	3	0.571428571428571	0.625
chr3L	5619806	5620305	500	*	chr3L_5619806_5620305_*	TRUE	FALSE	FALSE	517.800004184246	6	33	8	61	2	18	1	12	0	0	NA	0.923076923076923
chr3L	5620926	5621425	500	*	chr3L_5620926_5621425_*	TRUE	FALSE	FALSE	1399.99998509884	8	12	11	82	0	8	11	5	9	13	0.590909090909091	0.6875
chr3L	5622926	5623425	500	*	chr3L_5622926_5623425_*	TRUE	FALSE	FALSE	649.874994158745	3	0	3	4	0	1	0	7	4	19	0.826086956521739	1
chr3L	5780366	5780865	500	*	chr3L_5780366_5780865_*	TRUE	FALSE	FALSE	309.899990558624	2	0	7	0	0	0	0	1	5	1	0.833333333333333	1
chr3L	5840366	5841425	1060	*	chr3L_5840366_5841425_*	TRUE	FALSE	FALSE	2169.45000767708	43	4	49	11	3	2	8	11	49	11	0.816666666666667	0.578947368421053
chr3L	5841476	5842495	1020	*	chr3L_5841476_5842495_*	TRUE	FALSE	FALSE	4071.02501690388	23	15	47	65	1	20	155	49	101	85	0.543010752688172	0.759803921568627
chr3L	5849516	5850015	500	*	chr3L_5849516_5850015_*	TRUE	FALSE	FALSE	5793.59996318817	12	31	16	45	6	7	5	73	24	110	0.82089552238806	0.935897435897436
chr3L	5850176	5850675	500	*	chr3L_5850176_5850675_*	TRUE	FALSE	FALSE	1838.87498378754	23	13	11	32	0	3	374	50	152	21	0.878612716763006	0.882075471698113
chr3L	5851396	5851895	500	*	chr3L_5851396_5851895_*	TRUE	FALSE	FALSE	977.575008273125	6	5	16	13	2	2	17	23	5	16	0.761904761904762	0.575
chr3L	5852056	5852555	500	*	chr3L_5852056_5852555_*	TRUE	FALSE	FALSE	2552.30004072189	5	9	15	8	0	4	5	10	6	3	0.666666666666667	0.666666666666667
chr3L	5853306	5853805	500	*	chr3L_5853306_5853805_*	TRUE	FALSE	FALSE	1131.02500379086	15	17	83	27	3	1	3	20	6	62	0.911764705882353	0.869565217391304
chr3L	5861706	5862205	500	*	chr3L_5861706_5862205_*	TRUE	FALSE	FALSE	894.300000071526	2	5	4	10	0	0	1	0	0	0	NA	1
chr3L	5862266	5863135	870	*	chr3L_5862266_5863135_*	TRUE	FALSE	FALSE	6487.29995846748	2	31	4	107	0	1	0	9	0	9	1	1
chr3L	5863166	5863905	740	*	chr3L_5863166_5863905_*	TRUE	FALSE	FALSE	1515.9750020504	4	12	0	16	0	0	2	9	0	1	1	0.818181818181818
chr3L	5870576	5871075	500	*	chr3L_5870576_5871075_*	TRUE	FALSE	FALSE	1132.87498950958	0	9	8	20	4	0	3	8	12	12	0.5	0.727272727272727
chr3L	5871836	5872335	500	*	chr3L_5871836_5872335_*	TRUE	FALSE	FALSE	1063.52498203516	1	1	12	21	3	4	2	5	2	0	1	0.714285714285714
chr3L	5874296	5874795	500	*	chr3L_5874296_5874795_*	TRUE	FALSE	FALSE	1011.25000476837	1	11	3	36	1	7	0	20	0	9	1	1
chr3L	5884906	5885405	500	*	chr3L_5884906_5885405_*	TRUE	FALSE	FALSE	932.79999434948	4	7	9	21	3	0	109	27	10	3	0.769230769230769	0.801470588235294
chr3L	5886116	5886615	500	*	chr3L_5886116_5886615_*	TRUE	FALSE	FALSE	804.574991464615	5	13	16	12	0	2	2	34	0	2	1	0.944444444444444
chr3L	5945306	5946115	810	*	chr3L_5945306_5946115_*	TRUE	FALSE	FALSE	4099.1749984026	11	4	57	14	8	5	40	1	79	13	0.858695652173913	0.975609756097561
chr3L	5947056	5947555	500	*	chr3L_5947056_5947555_*	TRUE	FALSE	FALSE	462.799997925758	14	9	31	4	1	1	22	13	0	2	1	0.628571428571429
chr3L	5957266	5957765	500	*	chr3L_5957266_5957765_*	TRUE	FALSE	FALSE	742.624998390675	1	0	5	12	0	0	34	10	30	7	0.810810810810811	0.772727272727273
chr3L	5969636	5970135	500	*	chr3L_5969636_5970135_*	TRUE	FALSE	FALSE	3181.9500207901	694	12	1013	40	308	5	2617	30	2483	44	0.982588049070043	0.988666414809218
chr3L	5972476	5973405	930	*	chr3L_5972476_5973405_*	TRUE	FALSE	FALSE	1515.52499353886	20	8	38	47	2	4	21	17	5	25	0.833333333333333	0.552631578947368
chr3L	5973566	5974495	930	*	chr3L_5973566_5974495_*	TRUE	FALSE	FALSE	4339.92504090071	255	156	435	201	37	49	123	176	69	169	0.710084033613445	0.588628762541806
chr3L	5980456	5980955	500	*	chr3L_5980456_5980955_*	TRUE	FALSE	FALSE	889.449985027313	6	9	10	97	0	9	2	9	4	32	0.888888888888889	0.818181818181818
chr3L	5980986	5981485	500	*	chr3L_5980986_5981485_*	TRUE	FALSE	FALSE	622.649997472763	1	6	29	13	1	0	14	8	14	5	0.736842105263158	0.636363636363636
chr3L	5981526	5982425	900	*	chr3L_5981526_5982425_*	TRUE	FALSE	FALSE	2216.50000214577	10	57	53	301	17	120	104	46	290	81	0.78167115902965	0.693333333333333
chr3L	5982746	5983245	500	*	chr3L_5982746_5983245_*	TRUE	FALSE	FALSE	1004.57500517368	2	1	49	7	10	1	11	3	11	11	0.5	0.785714285714286
chr3L	5984286	5985025	740	*	chr3L_5984286_5985025_*	TRUE	FALSE	FALSE	1136.92500799894	75	9	48	36	3	2	21	14	3	6	0.666666666666667	0.6
chr3L	5985906	5986405	500	*	chr3L_5985906_5986405_*	TRUE	FALSE	FALSE	1585.10000526905	101	262	151	243	19	13	35	95	25	45	0.642857142857143	0.730769230769231
chr3L	5986886	5987385	500	*	chr3L_5986886_5987385_*	TRUE	FALSE	FALSE	1410.47499895096	0	625	6	508	2	184	17	78	17	47	0.734375	0.821052631578947
chr3L	5987616	5988115	500	*	chr3L_5987616_5988115_*	TRUE	FALSE	FALSE	1252.80001282692	28	8	18	64	10	7	40	11	32	18	0.64	0.784313725490196
chr3L	5989446	5989945	500	*	chr3L_5989446_5989945_*	TRUE	FALSE	FALSE	852.375003099442	8	45	10	11	1	5	11	47	6	0	1	0.810344827586207
chr3L	6035886	6036385	500	*	chr3L_6035886_6036385_*	TRUE	FALSE	FALSE	278.324995189905	2	0	0	3	0	0	0	0	0	0	NA	NA
chr3L	6037946	6038445	500	*	chr3L_6037946_6038445_*	TRUE	FALSE	FALSE	374.200001955032	1	3	4	8	1	0	1	1	3	0	1	0.5
chr3L	6152536	6153035	500	*	chr3L_6152536_6153035_*	TRUE	FALSE	FALSE	1245.12498497963	2	3	9	19	0	1	11	18	15	21	0.583333333333333	0.620689655172414
chr3L	6257006	6257985	980	*	chr3L_6257006_6257985_*	TRUE	FALSE	FALSE	1871.82500422001	0	41	3	105	0	5	0	3	3	6	0.666666666666667	1
chr3L	6258186	6258685	500	*	chr3L_6258186_6258685_*	TRUE	FALSE	FALSE	736.925001442432	0	0	1	3	2	0	0	0	0	1	1	NA
chr3L	6259646	6260145	500	*	chr3L_6259646_6260145_*	TRUE	FALSE	FALSE	809.874997138977	14	0	25	0	1	0	0	0	0	0	NA	NA
chr3L	6261426	6261925	500	*	chr3L_6261426_6261925_*	TRUE	FALSE	FALSE	376.999999582767	0	2	6	3	0	0	0	0	0	0	NA	NA
chr3L	6281386	6281885	500	*	chr3L_6281386_6281885_*	TRUE	FALSE	FALSE	323.774996101856	1	0	0	3	0	0	0	0	0	0	NA	NA
chr3L	6292676	6293175	500	*	chr3L_6292676_6293175_*	TRUE	FALSE	FALSE	920.49999833107	0	0	22	0	7	1	2	0	8	8	0.5	1
chr3L	6301976	6302475	500	*	chr3L_6301976_6302475_*	TRUE	FALSE	FALSE	553.749994933605	6	58	29	58	3	0	4	79	0	3	1	0.951807228915663
chr3L	6302766	6303265	500	*	chr3L_6302766_6303265_*	TRUE	FALSE	FALSE	2452.67502307892	3	1	7	12	0	2	0	0	8	2	0.8	NA
chr3L	6303546	6304045	500	*	chr3L_6303546_6304045_*	TRUE	FALSE	FALSE	1838.42499911785	2	0	24	2	6	4	7	3	14	2	0.875	0.7
chr3L	6308946	6309445	500	*	chr3L_6308946_6309445_*	TRUE	FALSE	FALSE	545.100000798702	3	1	5	2	0	1	0	0	4	5	0.555555555555556	NA
chr3L	6347006	6347505	500	*	chr3L_6347006_6347505_*	TRUE	FALSE	FALSE	615.749997198582	0	2	1	1	0	0	2	0	0	0	NA	1
chr3L	6350546	6351045	500	*	chr3L_6350546_6351045_*	TRUE	FALSE	FALSE	439.44999307394	0	4	1	2	0	0	5	70	0	11	1	0.933333333333333
chr3L	6355056	6355555	500	*	chr3L_6355056_6355555_*	TRUE	FALSE	FALSE	338.449994176626	1	0	2	1	0	0	1	0	0	0	NA	1
chr3L	6366526	6367025	500	*	chr3L_6366526_6367025_*	TRUE	FALSE	FALSE	740.374997258186	8	0	93	20	4	3	5	6	16	15	0.516129032258065	0.545454545454545
chr3L	6367726	6368425	700	*	chr3L_6367726_6368425_*	TRUE	FALSE	FALSE	1164.87500369549	7	2	122	7	6	0	15	2	22	17	0.564102564102564	0.882352941176471
chr3L	6375336	6375835	500	*	chr3L_6375336_6375835_*	TRUE	FALSE	FALSE	949.825005531311	6	0	19	2	2	0	0	1	2	9	0.818181818181818	1
chr3L	6377956	6378455	500	*	chr3L_6377956_6378455_*	TRUE	FALSE	FALSE	482.249993383884	0	0	3	0	0	0	0	0	0	0	NA	NA
chr3L	6387056	6387555	500	*	chr3L_6387056_6387555_*	TRUE	FALSE	FALSE	876.79998755455	2	1	10	1	4	0	0	3	0	6	1	1
chr3L	6645956	6646455	500	*	chr3L_6645956_6646455_*	TRUE	FALSE	FALSE	2060.35001575947	2	0	0	1	0	0	0	0	3	2	0.6	NA
chr3L	6650986	6651485	500	*	chr3L_6650986_6651485_*	TRUE	FALSE	FALSE	444.449993371964	0	2	0	2	1	0	0	0	0	0	NA	NA
chr3L	6674546	6675045	500	*	chr3L_6674546_6675045_*	TRUE	FALSE	FALSE	410.450001657009	0	0	3	6	0	0	0	0	0	0	NA	NA
chr3L	6756826	6757325	500	*	chr3L_6756826_6757325_*	TRUE	FALSE	FALSE	392.749999463558	0	2	0	0	0	0	0	0	0	0	NA	NA
chr3L	6757606	6758105	500	*	chr3L_6757606_6758105_*	TRUE	FALSE	FALSE	1219.55000072718	19	13	55	28	2	1	15	56	11	8	0.578947368421053	0.788732394366197
chr3L	6760146	6760645	500	*	chr3L_6760146_6760645_*	TRUE	FALSE	FALSE	755.950000882149	7	11	3	25	0	0	46	13	2	3	0.6	0.779661016949153
chr3L	6770876	6771585	710	*	chr3L_6770876_6771585_*	TRUE	FALSE	FALSE	1045.8750000596	2	1	6	10	0	0	0	0	0	5	1	NA
chr3L	6772126	6772885	760	*	chr3L_6772126_6772885_*	TRUE	FALSE	FALSE	786.350004673004	12	2	36	7	0	0	0	1	3	7	0.7	1
chr3L	6790146	6790645	500	*	chr3L_6790146_6790645_*	TRUE	FALSE	FALSE	457.175004035234	5	2	37	35	1	0	14	6	54	7	0.885245901639344	0.7
chr3L	6799866	6800695	830	*	chr3L_6799866_6800695_*	TRUE	FALSE	FALSE	2256.400000453	13	7	67	40	7	1	1	1	4	14	0.777777777777778	0.5
chr3L	6802976	6803475	500	*	chr3L_6802976_6803475_*	TRUE	FALSE	FALSE	484.000005573034	3	0	156	7	5	0	9	1	4	6	0.6	0.9
chr3L	6805466	6806345	880	*	chr3L_6805466_6806345_*	TRUE	FALSE	FALSE	1269.57499682903	0	8	21	164	1	3	3	1	10	1	0.909090909090909	0.75
chr3L	6806746	6807245	500	*	chr3L_6806746_6807245_*	TRUE	FALSE	FALSE	1223.27499389648	1	0	15	148	2	2	17	26	10	19	0.655172413793103	0.604651162790698
chr3L	6809586	6810085	500	*	chr3L_6809586_6810085_*	TRUE	FALSE	FALSE	281.199994385242	5	201	5	454	0	1	0	3	0	1	1	1
chr3L	6811296	6811795	500	*	chr3L_6811296_6811795_*	TRUE	FALSE	FALSE	584.774997085333	3	0	19	4	3	0	3	5	8	8	0.5	0.625
chr3L	6813266	6813765	500	*	chr3L_6813266_6813765_*	TRUE	FALSE	FALSE	669.974993467331	1	12	8	224	0	12	0	0	0	8	1	NA
chr3L	6814056	6814555	500	*	chr3L_6814056_6814555_*	TRUE	FALSE	FALSE	725.125000476837	11	7	73	6	5	0	98	33	19	4	0.826086956521739	0.748091603053435
chr3L	6815766	6816265	500	*	chr3L_6815766_6816265_*	TRUE	FALSE	FALSE	893.974984884262	7	173	45	189	2	5	11	3	4	1	0.8	0.785714285714286
chr3L	6817126	6817625	500	*	chr3L_6817126_6817625_*	TRUE	FALSE	FALSE	2587.75001913309	88	14	1264	127	54	2	1	6	53	19	0.736111111111111	0.857142857142857
chr3L	6818786	6819475	690	*	chr3L_6818786_6819475_*	TRUE	FALSE	FALSE	4159.09993469715	10	2	185	36	3	4	2	3	22	18	0.55	0.6
chr3L	6820226	6820725	500	*	chr3L_6820226_6820725_*	TRUE	FALSE	FALSE	638.750000298023	4	1	71	33	2	0	3	19	10	31	0.75609756097561	0.863636363636364
chr3L	6820786	6821285	500	*	chr3L_6820786_6821285_*	TRUE	FALSE	FALSE	1070.79998880625	5	14	39	227	1	10	48	7	27	7	0.794117647058823	0.872727272727273
chr3L	6821756	6822255	500	*	chr3L_6821756_6822255_*	TRUE	FALSE	FALSE	550.0750041008	4	6	25	32	0	3	2	3	5	7	0.583333333333333	0.6
chr3L	6822776	6823275	500	*	chr3L_6822776_6823275_*	TRUE	FALSE	FALSE	974.374993145466	12	0	123	9	8	2	4	1	22	12	0.647058823529412	0.8
chr3L	6823446	6823945	500	*	chr3L_6823446_6823945_*	TRUE	FALSE	FALSE	1243.85000228882	2	2	25	22	5	0	3	8	6	5	0.545454545454545	0.727272727272727
chr3L	6824706	6825525	820	*	chr3L_6824706_6825525_*	TRUE	FALSE	FALSE	1887.44999051094	14	24	82	614	2	17	75	72	43	82	0.656	0.510204081632653
chr3L	6827276	6827775	500	*	chr3L_6827276_6827775_*	TRUE	FALSE	FALSE	2807.25001096725	17	12	361	303	23	12	41	8	120	47	0.718562874251497	0.836734693877551
chr3L	6828036	6828535	500	*	chr3L_6828036_6828535_*	TRUE	FALSE	FALSE	2789.42504525185	15	14	207	358	25	29	13	26	94	204	0.684563758389262	0.666666666666667
chr3L	6829386	6829885	500	*	chr3L_6829386_6829885_*	TRUE	FALSE	FALSE	678.974992036819	0	1	5	16	1	3	0	0	3	0	1	NA
chr3L	6833736	6834465	730	*	chr3L_6833736_6834465_*	TRUE	FALSE	FALSE	1129.37499642372	1	1	8	19	0	6	14	0	0	4	1	1
[truncated: 26,459 more rows]
