# Supplementary material for: The degree of enhancer or promoter activity is reflected by the levels and directionality of eRNA transcription
Source: Genes Dev. 2018 Jan 1;32(1):42–57. doi: 10.1101/gad.308619.117 (PMC5828394; doi:10.1101/gad.308619.117)
Supplement: Supplemental Material [file supp_gad.308619.117_Supp_Data_File_S6_Enhancers_eRNA.txt]

seqnames	start	end	width	strand	name	Intragenic	Intergenic	TSS	active_34	active_68	active_1012	meso_68h	non_meso_68h	non_enhancer	cage_WE_34h_pos	cage_WE_34h_neg	cage_WE_68h_pos	cage_WE_68h_neg	cage_meso_68h_pos	cage_meso_68h_neg	procap_34h_pos	procap_34h_neg	procap_68h_pos	procap_68h_neg	OI_68h_procap	OI_34h_procap
chr2L	26089	27088	1000	*	VT0013	FALSE	FALSE	FALSE	TRUE	FALSE	FALSE	FALSE	FALSE	FALSE	22	189	22	68	0	10	74	127	8	28	0.777777777777778	0.631840796019901
chr2L	54764	55763	1000	*	VT0025	TRUE	FALSE	FALSE	FALSE	FALSE	TRUE	FALSE	FALSE	FALSE	20	3	23	17	0	0	12	8	0	5	1	0.6
chr2L	250364	251363	1000	*	VT0112	FALSE	FALSE	TRUE	TRUE	TRUE	TRUE	FALSE	TRUE	FALSE	133	78217	413	95600	40	13040	475	7879	168	10005	0.983485697434385	0.94314101029447
chr2L	290089	291088	1000	*	VT0132	TRUE	FALSE	FALSE	FALSE	TRUE	TRUE	TRUE	FALSE	FALSE	4	11	41	139	6	9	38	40	36	123	0.773584905660377	0.512820512820513
chr2L	582077	583076	1000	*	VT0268	FALSE	FALSE	FALSE	FALSE	TRUE	TRUE	FALSE	TRUE	FALSE	21	6	109	9	5	0	21	41	6	6	0.5	0.661290322580645
chr2L	750039	751038	1000	*	VT0353	FALSE	FALSE	TRUE	FALSE	TRUE	FALSE	FALSE	TRUE	FALSE	830	0	1668	5	13	0	28	1	72	0	1	0.96551724137931
chr2L	918464	919463	1000	*	VT0440	FALSE	FALSE	FALSE	FALSE	TRUE	TRUE	FALSE	TRUE	FALSE	2	3	5	9	1	3	12	0	21	0	1	1
chr2L	1161914	1162913	1000	*	CG5080	FALSE	FALSE	TRUE	FALSE	TRUE	TRUE	TRUE	FALSE	FALSE	12	943	195	6663	33	1687	208	5	66	47	0.584070796460177	0.976525821596244
chr2L	1251039	1252038	1000	*	VT0610	FALSE	FALSE	FALSE	FALSE	FALSE	TRUE	FALSE	FALSE	FALSE	1	8	0	10	0	1	0	0	0	0	NA	NA
chr2L	1253539	1254538	1000	*	VT0611	FALSE	TRUE	FALSE	FALSE	TRUE	TRUE	FALSE	TRUE	FALSE	2	2	3	10	2	0	0	0	0	0	NA	NA
chr2L	1279264	1280263	1000	*	VT0625	TRUE	FALSE	FALSE	FALSE	TRUE	TRUE	FALSE	TRUE	FALSE	7	3	7	9	1	7	0	0	0	0	NA	NA
chr2L	1410539	1411538	1000	*	lea_robo2_5054	TRUE	FALSE	FALSE	FALSE	TRUE	FALSE	TRUE	FALSE	FALSE	56	2233	138	1480	10	170	244	2640	236	629	0.727167630057803	0.915395284327323
chr2L	1622789	1623788	1000	*	VT0812	TRUE	FALSE	FALSE	TRUE	TRUE	TRUE	TRUE	FALSE	FALSE	3	5	14	8	2	0	2	3	1	3	0.75	0.6
chr2L	1653914	1654913	1000	*	VT0830	TRUE	FALSE	FALSE	FALSE	FALSE	TRUE	FALSE	FALSE	FALSE	58	8	186	28	10	1	12	2	33	6	0.846153846153846	0.857142857142857
chr2L	1654539	1655538	1000	*	VT0831	TRUE	FALSE	FALSE	FALSE	TRUE	TRUE	FALSE	TRUE	FALSE	29	6	80	18	5	0	15	6	23	3	0.884615384615385	0.714285714285714
chr2L	1662939	1663938	1000	*	VT0836	TRUE	FALSE	FALSE	FALSE	TRUE	TRUE	FALSE	TRUE	FALSE	24	17	106	29	1	0	9	1	16	4	0.8	0.9
chr2L	1692589	1693588	1000	*	VT0849	FALSE	FALSE	TRUE	FALSE	FALSE	TRUE	FALSE	FALSE	FALSE	135	1	219	12	14	0	1	0	22	0	1	1
chr2L	1739807	1740806	1000	*	VT0874	TRUE	FALSE	FALSE	FALSE	TRUE	TRUE	FALSE	TRUE	FALSE	2	0	13	15	0	3	34	0	48	0	1	1
chr2L	1747361	1748360	1000	*	VT0877	TRUE	FALSE	FALSE	FALSE	TRUE	TRUE	FALSE	TRUE	FALSE	16	4	84	13	4	0	18	5	13	2	0.866666666666667	0.782608695652174
chr2L	1756339	1757338	1000	*	Gr22f_promoter	FALSE	FALSE	FALSE	FALSE	FALSE	FALSE	FALSE	FALSE	FALSE	17	3	29	0	1	0	2	3	1	1	0.5	0.6
chr2L	1837689	1838688	1000	*	VT0921	TRUE	FALSE	FALSE	FALSE	FALSE	TRUE	FALSE	FALSE	FALSE	1	0	1	3	0	0	0	0	0	0	NA	NA
chr2L	1947264	1948263	1000	*	CG31760_R9D03	FALSE	TRUE	FALSE	FALSE	FALSE	FALSE	FALSE	FALSE	FALSE	3	6	7	18	0	0	4	4	13	3	0.8125	0.5
chr2L	2013489	2014488	1000	*	Unspecified_5278	TRUE	FALSE	FALSE	FALSE	TRUE	FALSE	TRUE	FALSE	FALSE	35	17	39	20	3	1	106	717	45	45	0.5	0.871202916160389
chr2L	2453539	2454538	1000	*	dpp_phasesII/III_NR	TRUE	FALSE	FALSE	FALSE	FALSE	FALSE	FALSE	FALSE	FALSE	121	14	84	23	8	0	553	124	108	20	0.84375	0.816838995568685
chr2L	2454239	2455238	1000	*	dpp_P1delta2	FALSE	FALSE	TRUE	FALSE	FALSE	FALSE	FALSE	FALSE	FALSE	41470	145	37235	92	2736	10	2525	649	807	357	0.693298969072165	0.795526149968494
chr2L	2456139	2457138	1000	*	dpp_dl_mel	TRUE	FALSE	FALSE	FALSE	FALSE	FALSE	FALSE	FALSE	FALSE	351	94	21	23	3	0	1542	788	111	106	0.511520737327189	0.661802575107296
chr2L	2469964	2470963	1000	*	dpp_BS1.1	FALSE	FALSE	FALSE	FALSE	FALSE	FALSE	FALSE	FALSE	FALSE	0	4	2	25	0	1	0	0	0	11	1	NA
chr2L	2473464	2474463	1000	*	dpp_BS2.0	FALSE	FALSE	FALSE	FALSE	FALSE	FALSE	FALSE	FALSE	FALSE	1	5	18	17	0	6	1	6	0	2	1	0.857142857142857
chr2L	2577414	2578413	1000	*	Unspecified_HC_21	FALSE	FALSE	TRUE	FALSE	FALSE	FALSE	FALSE	FALSE	FALSE	188522	277	29305	241	407	5	27407	512	500	92	0.844594594594595	0.981661234284896
chr2L	2897889	2898888	1000	*	VT1488	TRUE	FALSE	FALSE	FALSE	TRUE	TRUE	TRUE	FALSE	FALSE	19	1	67	11	6	0	229	21	65	64	0.503875968992248	0.916
chr2L	3103914	3104913	1000	*	VT1592	TRUE	FALSE	FALSE	FALSE	FALSE	TRUE	FALSE	FALSE	FALSE	4	7	2	17	2	0	0	3	0	8	1	1
chr2L	3106014	3107013	1000	*	VT1593	TRUE	FALSE	FALSE	FALSE	TRUE	TRUE	FALSE	TRUE	FALSE	0	18	17	80	0	6	2	1	7	11	0.611111111111111	0.666666666666667
chr2L	3107964	3108963	1000	*	VT1594	FALSE	FALSE	TRUE	FALSE	TRUE	TRUE	FALSE	TRUE	FALSE	7	576	6	3711	1	175	0	91	1	434	0.997701149425287	1
chr2L	3301689	3302688	1000	*	CG9663_intronicCRM	FALSE	FALSE	TRUE	FALSE	FALSE	FALSE	FALSE	FALSE	FALSE	17	100	270	617	17	113	37	130	104	315	0.751789976133652	0.778443113772455
chr2L	3583789	3584788	1000	*	VT1839	FALSE	TRUE	FALSE	FALSE	TRUE	TRUE	FALSE	TRUE	FALSE	6	2	10	16	1	0	0	5	4	11	0.733333333333333	1
chr2L	3822189	3823188	1000	*	slp1_5-3	FALSE	TRUE	FALSE	FALSE	FALSE	FALSE	FALSE	FALSE	FALSE	143	128	16	44	0	3	79	68	20	15	0.571428571428571	0.537414965986395
chr2L	3834964	3835963	1000	*	slp2_i93109	FALSE	TRUE	FALSE	FALSE	FALSE	FALSE	FALSE	FALSE	FALSE	5	4	15	5	0	0	9	8	6	6	0.5	0.529411764705882
chr2L	3846189	3847188	1000	*	VT1980	FALSE	FALSE	FALSE	FALSE	TRUE	TRUE	FALSE	TRUE	FALSE	20	2	222	51	2	2	9	7	19	34	0.641509433962264	0.5625
chr2L	3849189	3850188	1000	*	VT1981	FALSE	TRUE	FALSE	FALSE	TRUE	TRUE	FALSE	TRUE	FALSE	14	13	78	93	1	2	4	5	14	19	0.575757575757576	0.555555555555556
chr2L	3850739	3851738	1000	*	VT1982	FALSE	FALSE	FALSE	FALSE	TRUE	TRUE	FALSE	TRUE	FALSE	4	5	38	35	0	0	1	2	4	7	0.636363636363636	0.666666666666667
chr2L	3974689	3975688	1000	*	VT2051	TRUE	FALSE	FALSE	FALSE	FALSE	TRUE	FALSE	FALSE	FALSE	14	21	44	25	1	1	1	5	0	1	1	0.833333333333333
chr2L	4024064	4025063	1000	*	VT2080	FALSE	TRUE	FALSE	FALSE	TRUE	TRUE	FALSE	TRUE	FALSE	8	1	28	15	2	1	2	7	8	5	0.615384615384615	0.777777777777778
chr2L	4310764	4311763	1000	*	VT2225	TRUE	FALSE	FALSE	FALSE	TRUE	TRUE	FALSE	TRUE	FALSE	87	80	204	250	8	1	286	0	98	0	1	1
chr2L	4475214	4476213	1000	*	VT2311	FALSE	FALSE	TRUE	FALSE	FALSE	TRUE	FALSE	FALSE	FALSE	6	24	30	64	0	10	1	0	6	8	0.571428571428571	1
chr2L	4597164	4598163	1000	*	GJ5377	TRUE	FALSE	FALSE	FALSE	FALSE	FALSE	FALSE	FALSE	FALSE	83	12	262	51	24	11	137	277	210	278	0.569672131147541	0.669082125603865
chr2L	4828764	4829763	1000	*	VT2458	FALSE	FALSE	FALSE	TRUE	FALSE	TRUE	FALSE	FALSE	FALSE	110	73	104	72	12	5	519	309	31	68	0.686868686868687	0.626811594202899
chr2L	4891464	4892463	1000	*	VT2489	FALSE	FALSE	TRUE	FALSE	FALSE	TRUE	FALSE	FALSE	FALSE	277886	1072	321282	604	61160	160	6202	206	9655	119	0.987824841416002	0.967852684144819
chr2L	4892689	4893688	1000	*	VT2490	TRUE	FALSE	FALSE	FALSE	TRUE	FALSE	TRUE	FALSE	FALSE	119	2	60	6	36	8	386	21	31	2	0.939393939393939	0.948402948402948
chr2L	5095139	5096138	1000	*	VT2593	FALSE	FALSE	FALSE	FALSE	TRUE	TRUE	FALSE	TRUE	FALSE	28	101	77	528	3	10	115	49	88	130	0.596330275229358	0.701219512195122
chr2L	5239364	5240363	1000	*	tkv_5428	TRUE	FALSE	FALSE	FALSE	TRUE	FALSE	TRUE	FALSE	FALSE	175	228	386	400	28	48	84	165	69	143	0.674528301886792	0.662650602409639
chr2L	5245139	5246138	1000	*	Unspecified_5481	TRUE	FALSE	FALSE	FALSE	TRUE	TRUE	TRUE	FALSE	FALSE	1	0	12	28	0	3	11	51	26	144	0.847058823529412	0.82258064516129
chr2L	5276889	5277888	1000	*	Unspecified_HC_27	FALSE	FALSE	TRUE	FALSE	FALSE	FALSE	FALSE	FALSE	FALSE	401	78752	43	478	1	41	75	3288	6	59	0.907692307692308	0.977698483496878
chr2L	5284439	5285438	1000	*	VT2660	FALSE	FALSE	FALSE	FALSE	FALSE	TRUE	FALSE	FALSE	FALSE	5	1	10	5	0	0	4	20	0	5	1	0.833333333333333
chr2L	5289789	5290788	1000	*	VT2664	TRUE	FALSE	FALSE	FALSE	TRUE	FALSE	TRUE	FALSE	FALSE	938	6	1994	10	3	8	2	1	4	0	1	0.666666666666667
chr2L	5292614	5293613	1000	*	VT2666	TRUE	FALSE	FALSE	FALSE	TRUE	TRUE	FALSE	TRUE	FALSE	35	4	427	50	95	3	5	4	38	28	0.575757575757576	0.555555555555556
chr2L	5296664	5297663	1000	*	VT2668	TRUE	FALSE	FALSE	FALSE	FALSE	TRUE	FALSE	FALSE	FALSE	60	0	312	7	47	2	45	5	53	16	0.768115942028985	0.9
chr2L	5459289	5460288	1000	*	GJ5451	FALSE	TRUE	FALSE	FALSE	FALSE	FALSE	FALSE	FALSE	FALSE	2	0	6	1	0	0	8	4	1	4	0.8	0.666666666666667
chr2L	5611914	5612913	1000	*	VT2834	TRUE	FALSE	FALSE	FALSE	FALSE	TRUE	FALSE	FALSE	FALSE	3	18	16	22	0	0	2	18	0	0	NA	0.9
chr2L	5629739	5630738	1000	*	VT2843	TRUE	FALSE	FALSE	TRUE	TRUE	TRUE	FALSE	FALSE	FALSE	0	15	3	8	0	2	6	40	11	1	0.916666666666667	0.869565217391304
chr2L	5981107	5982106	1000	*	eIF-4a_p5′-436eIF4awt-luc/lacZ	FALSE	FALSE	TRUE	FALSE	FALSE	FALSE	FALSE	FALSE	FALSE	774481	249	1670379	464	133102	63	1618	41	1067	12	0.98887859128823	0.975286317058469
chr2L	6240564	6241563	1000	*	Unspecified_5565	FALSE	TRUE	FALSE	FALSE	TRUE	TRUE	TRUE	FALSE	FALSE	12	10	95	19	24	5	11	3	55	10	0.846153846153846	0.785714285714286
chr2L	6291314	6292313	1000	*	Unspecified_5570	TRUE	FALSE	FALSE	FALSE	TRUE	TRUE	TRUE	FALSE	FALSE	4	1	32	42	7	15	1	10	5	101	0.952830188679245	0.909090909090909
chr2L	6351114	6352113	1000	*	VT3211	FALSE	FALSE	FALSE	FALSE	FALSE	TRUE	FALSE	FALSE	FALSE	19	8	52	19	2	1	1	2	4	1	0.8	0.666666666666667
chr2L	6390039	6391038	1000	*	VT3226	TRUE	FALSE	FALSE	TRUE	TRUE	TRUE	FALSE	FALSE	FALSE	8	2	15	3	0	0	14	59	0	2	1	0.808219178082192
chr2L	6499739	6500738	1000	*	VT3274	TRUE	FALSE	FALSE	FALSE	TRUE	TRUE	TRUE	FALSE	FALSE	24	11	59	74	5	7	74	5	27	4	0.870967741935484	0.936708860759494
chr2L	6502639	6503638	1000	*	VT3275	TRUE	FALSE	FALSE	FALSE	FALSE	TRUE	FALSE	FALSE	FALSE	29	0	104	10	8	3	92	10	26	7	0.787878787878788	0.901960784313726
chr2L	6510424	6511423	1000	*	VT3280	TRUE	FALSE	FALSE	FALSE	FALSE	TRUE	FALSE	FALSE	FALSE	41	0	135	11	12	0	78	0	21	0	1	1
chr2L	6530714	6531713	1000	*	eya_meso eya (1)	TRUE	FALSE	FALSE	FALSE	TRUE	FALSE	TRUE	FALSE	FALSE	9	14	34	37	11	13	20	118	97	99	0.505102040816326	0.855072463768116
chr2L	6690714	6691713	1000	*	VT3374	TRUE	FALSE	FALSE	FALSE	TRUE	TRUE	FALSE	TRUE	FALSE	3	12	63	212	1	5	6	14	14	31	0.688888888888889	0.7
chr2L	6704814	6705813	1000	*	VT3382	FALSE	FALSE	TRUE	FALSE	TRUE	TRUE	FALSE	TRUE	FALSE	4	49	14	168	1	9	6	10	1	33	0.970588235294118	0.625
chr2L	6706147	6707146	1000	*	VT3383	TRUE	FALSE	FALSE	FALSE	TRUE	TRUE	FALSE	TRUE	FALSE	0	9	6	66	0	5	1	4	0	21	1	0.8
chr2L	7041764	7042763	1000	*	milt_5633	FALSE	FALSE	TRUE	FALSE	TRUE	FALSE	TRUE	FALSE	FALSE	16682	9	24294	11	1495	0	677	29	1865	12	0.993606819392648	0.958923512747875
chr2L	7302761	7303760	1000	*	wg_del-wg	FALSE	TRUE	FALSE	FALSE	FALSE	FALSE	FALSE	FALSE	FALSE	19	5	36	5	3	1	21	5	7	3	0.7	0.807692307692308
chr2L	7469964	7470963	1000	*	VT3764	TRUE	FALSE	FALSE	FALSE	TRUE	TRUE	FALSE	TRUE	FALSE	1	1	4	12	0	2	4	100	3	16	0.842105263157895	0.961538461538462
chr2L	7637014	7638013	1000	*	VT3849	FALSE	FALSE	FALSE	FALSE	TRUE	TRUE	FALSE	TRUE	FALSE	1	6	7	25	0	0	7	1	2	1	0.666666666666667	0.875
chr2L	8425614	8426613	1000	*	VT4245	TRUE	FALSE	FALSE	FALSE	TRUE	TRUE	FALSE	TRUE	FALSE	64	7	1011	23	74	4	920	3	313	4	0.987381703470032	0.996749729144095
chr2L	8481669	8482668	1000	*	Unspecified_5749	FALSE	FALSE	TRUE	FALSE	FALSE	FALSE	FALSE	FALSE	FALSE	1	0	5	1	2	1	1592	576	603	292	0.673743016759777	0.734317343173432
chr2L	8539791	8540790	1000	*	VT4298	TRUE	FALSE	FALSE	FALSE	TRUE	FALSE	FALSE	TRUE	FALSE	303	9	176	39	10	0	33	12	2	1	0.666666666666667	0.733333333333333
chr2L	8550864	8551863	1000	*	VT4304	TRUE	FALSE	FALSE	FALSE	FALSE	TRUE	FALSE	FALSE	FALSE	1	0	11	0	4	0	35	5	29	0	1	0.875
chr2L	8562589	8563588	1000	*	VT4311	TRUE	FALSE	FALSE	FALSE	FALSE	TRUE	FALSE	FALSE	FALSE	9	3	38	6	12	2	123	1	117	0	1	0.991935483870968
chr2L	8788864	8789863	1000	*	VT4420	FALSE	TRUE	FALSE	TRUE	TRUE	TRUE	FALSE	TRUE	FALSE	13	3	12	8	4	0	25	81	2	15	0.882352941176471	0.764150943396226
chr2L	8795839	8796838	1000	*	VT4424	FALSE	TRUE	FALSE	FALSE	TRUE	TRUE	FALSE	TRUE	FALSE	14	3	12	10	0	1	104	14	4	10	0.714285714285714	0.88135593220339
chr2L	8810989	8811988	1000	*	VT4433	FALSE	TRUE	FALSE	FALSE	TRUE	TRUE	FALSE	TRUE	FALSE	164	161	50	40	2	3	108	42	9	1	0.9	0.72
chr2L	8817789	8818788	1000	*	VT4437	FALSE	TRUE	FALSE	FALSE	TRUE	TRUE	FALSE	TRUE	FALSE	15	9	24	15	1	3	5	6	7	8	0.533333333333333	0.545454545454545
chr2L	8870884	8871883	1000	*	VT4465	FALSE	TRUE	FALSE	FALSE	TRUE	TRUE	TRUE	FALSE	FALSE	8	7	16	26	0	0	20	18	6	9	0.6	0.526315789473684
chr2L	9454939	9455938	1000	*	numb_CD1	TRUE	FALSE	FALSE	FALSE	FALSE	FALSE	FALSE	FALSE	FALSE	92	1	166	21	20	0	643	7	208	7	0.967441860465116	0.989230769230769
chr2L	9456014	9457013	1000	*	numb_CD2	TRUE	FALSE	FALSE	FALSE	FALSE	FALSE	FALSE	FALSE	FALSE	77	11	187	37	17	0	362	2	172	19	0.900523560209424	0.994505494505495
chr2L	9576814	9577813	1000	*	gcm_+3.8/+4.5	FALSE	FALSE	FALSE	FALSE	FALSE	FALSE	FALSE	FALSE	FALSE	3	3	19	3	0	0	6	3	6	4	0.6	0.666666666666667
chr2L	9578514	9579513	1000	*	gcm_+1.7/+2.6	FALSE	FALSE	TRUE	FALSE	FALSE	FALSE	FALSE	FALSE	FALSE	0	53	7	110	1	7	2	79	2	72	0.972972972972973	0.975308641975309
chr2L	9581314	9582313	1000	*	gcm_-0.2	FALSE	FALSE	TRUE	FALSE	FALSE	FALSE	FALSE	FALSE	FALSE	20	2380	109	20071	10	3262	92	28649	158	32115	0.995104266724507	0.996798997947184
chr2L	9592564	9593563	1000	*	gcm_-11.5/-10	FALSE	FALSE	FALSE	FALSE	FALSE	FALSE	FALSE	FALSE	FALSE	0	0	13	11	1	2	8	0	13	19	0.59375	1
chr2L	9603689	9604688	1000	*	gcm_-24/-20	FALSE	TRUE	FALSE	FALSE	FALSE	FALSE	FALSE	FALSE	FALSE	3	2	29	10	0	1	1	3	7	6	0.538461538461538	0.75
chr2L	9710839	9711838	1000	*	CG4364_upstreamCRM	FALSE	FALSE	TRUE	FALSE	FALSE	FALSE	FALSE	FALSE	FALSE	29	284320	16	448999	0	41161	6	1357	1	1010	0.999010880316518	0.995597945707997
chr2L	9782539	9783538	1000	*	VT4956	FALSE	FALSE	TRUE	FALSE	FALSE	TRUE	FALSE	FALSE	FALSE	79	10	160	24	11	8	16	2	39	7	0.847826086956522	0.888888888888889
chr2L	9882239	9883238	1000	*	VT5011	TRUE	FALSE	FALSE	FALSE	TRUE	TRUE	FALSE	TRUE	FALSE	25	22	20	16	0	0	1	0	1	1	0.5	1
chr2L	9970207	9971206	1000	*	VT5058	FALSE	TRUE	FALSE	TRUE	FALSE	FALSE	FALSE	FALSE	FALSE	6	8	9	5	2	3	83	74	19	11	0.633333333333333	0.528662420382166
chr2L	9988189	9989188	1000	*	bib_5924	TRUE	FALSE	FALSE	FALSE	TRUE	TRUE	TRUE	FALSE	FALSE	3339	110	797	78	135	17	1569	188	295	394	0.571843251088534	0.892999430848036
chr2L	10403089	10404088	1000	*	VT5295	FALSE	FALSE	TRUE	TRUE	FALSE	TRUE	FALSE	FALSE	FALSE	54	29108	109	51903	26	9306	824	387	287	179	0.61587982832618	0.680429397192403
chr2L	10455464	10456463	1000	*	VT5331	FALSE	FALSE	TRUE	FALSE	FALSE	TRUE	FALSE	FALSE	FALSE	0	169	12	1569	1	43	16	333	20	658	0.970501474926254	0.954154727793696
chr2L	10528764	10529763	1000	*	Lip4_1.3kb_promoter	FALSE	FALSE	TRUE	FALSE	FALSE	FALSE	FALSE	FALSE	FALSE	3403	148	50061	2863	666	57	1580	50	5506	402	0.931956668923494	0.969325153374233
chr2L	11074914	11075913	1000	*	Unspecified_HC_09	FALSE	FALSE	FALSE	FALSE	FALSE	FALSE	FALSE	FALSE	FALSE	89173	226	261	6	18	0	1479	15	5	0	1	0.98995983935743
chr2L	11167589	11168588	1000	*	VT5711	FALSE	FALSE	TRUE	FALSE	FALSE	TRUE	FALSE	FALSE	FALSE	2	1428	9	3410	0	275	0	43	3	195	0.984848484848485	1
chr2L	11349339	11350338	1000	*	salm_AZA	FALSE	TRUE	FALSE	FALSE	FALSE	FALSE	FALSE	FALSE	FALSE	0	2	4	7	0	2	1	5	3	10	0.769230769230769	0.833333333333333
chr2L	11360414	11361413	1000	*	salm_AM	TRUE	FALSE	FALSE	FALSE	FALSE	FALSE	FALSE	FALSE	FALSE	9	1	34	10	1	4	3	0	5	0	1	1
chr2L	11362564	11363563	1000	*	salm_EME	TRUE	FALSE	FALSE	FALSE	FALSE	FALSE	FALSE	FALSE	FALSE	0	5	13	26	1	0	5	2	9	0	1	0.714285714285714
chr2L	11405089	11406088	1000	*	VT5841	FALSE	TRUE	FALSE	FALSE	FALSE	TRUE	FALSE	FALSE	FALSE	3	14	2	11	1	4	2	47	0	1	1	0.959183673469388
chr2L	11448839	11449838	1000	*	salm_salm_TSE	FALSE	TRUE	FALSE	FALSE	FALSE	FALSE	FALSE	FALSE	FALSE	12	22	37	13	0	0	44	19	16	5	0.761904761904762	0.698412698412698
chr2L	11455014	11456013	1000	*	salm_wingpouch_Guss	FALSE	TRUE	FALSE	FALSE	FALSE	FALSE	FALSE	FALSE	FALSE	36	435	13	14	0	5	64	161	2	3	0.6	0.715555555555556
chr2L	11793639	11794638	1000	*	VT6030	FALSE	FALSE	TRUE	TRUE	TRUE	FALSE	FALSE	TRUE	FALSE	97	115957	35	24268	3	1169	152	17616	43	8384	0.994897353743918	0.991445294912202
chr2L	12078139	12079138	1000	*	prd_PMFE	FALSE	FALSE	FALSE	FALSE	FALSE	FALSE	FALSE	FALSE	FALSE	15	5	95	14	1	0	3	14	3	1	0.75	0.823529411764706
chr2L	12091564	12092563	1000	*	prd_stripe2P	FALSE	FALSE	FALSE	FALSE	FALSE	FALSE	FALSE	FALSE	FALSE	4	22	0	11	0	0	2	18	0	0	NA	0.9
chr2L	12143269	12144268	1000	*	VT6196	TRUE	FALSE	FALSE	FALSE	FALSE	TRUE	FALSE	FALSE	FALSE	0	2	2	2	0	0	0	0	0	0	NA	NA
chr2L	12156114	12157113	1000	*	VT6203	TRUE	FALSE	FALSE	FALSE	TRUE	TRUE	FALSE	TRUE	FALSE	0	2	6	5	1	0	0	0	2	0	1	NA
chr2L	12489164	12490163	1000	*	VT6383	TRUE	FALSE	FALSE	TRUE	FALSE	TRUE	FALSE	FALSE	FALSE	24	23	47	33	0	8	4	188	1	32	0.96969696969697	0.979166666666667
chr2L	12501364	12502363	1000	*	VT6390	TRUE	FALSE	FALSE	FALSE	FALSE	TRUE	FALSE	FALSE	FALSE	10	60	28	138	1	15	2	250	1	46	0.978723404255319	0.992063492063492
chr2L	12507439	12508438	1000	*	VT6394	FALSE	FALSE	TRUE	FALSE	FALSE	TRUE	FALSE	FALSE	FALSE	4231	122	15885	297	322	21	680	966	566	323	0.636670416197975	0.586877278250304
chr2L	12523739	12524738	1000	*	VT6403	TRUE	FALSE	FALSE	FALSE	FALSE	TRUE	FALSE	FALSE	FALSE	8	21	17	37	6	4	0	94	2	25	0.925925925925926	1
chr2L	12578814	12579813	1000	*	VT6430	FALSE	TRUE	FALSE	FALSE	TRUE	TRUE	FALSE	TRUE	FALSE	75	9	456	4	7	0	73	0	772	0	1	1
chr2L	12593389	12594388	1000	*	VT6438	TRUE	FALSE	FALSE	FALSE	TRUE	TRUE	FALSE	TRUE	FALSE	132	10	294	62	15	0	27	64	2	18	0.9	0.703296703296703
chr2L	12665789	12666788	1000	*	VT6477	TRUE	FALSE	FALSE	TRUE	TRUE	FALSE	FALSE	TRUE	FALSE	9	101	8	30	0	9	49	51	5	1	0.833333333333333	0.51
chr2L	12670089	12671088	1000	*	VT6478	TRUE	FALSE	FALSE	TRUE	TRUE	TRUE	FALSE	TRUE	FALSE	34	3	63	23	2	0	27	60	18	8	0.692307692307692	0.689655172413793
chr2L	12677914	12678913	1000	*	VT6482	FALSE	FALSE	TRUE	FALSE	FALSE	TRUE	FALSE	FALSE	FALSE	50555	42	94129	145	3901	13	7504	92	7385	49	0.993408662900188	0.987888362295945
chr2L	12686589	12687588	1000	*	VT6486	FALSE	FALSE	FALSE	FALSE	FALSE	TRUE	FALSE	FALSE	FALSE	8	5	36	6	0	0	331	0	131	2	0.984962406015038	1
chr2L	12834524	12835523	1000	*	VT6552	FALSE	TRUE	FALSE	FALSE	FALSE	TRUE	FALSE	FALSE	FALSE	2	1	6	2	0	2	0	0	0	1	1	NA
chr2L	13226664	13227663	1000	*	Unspecified_HC_05	FALSE	FALSE	FALSE	FALSE	FALSE	FALSE	FALSE	FALSE	FALSE	92	37	201	14	4	1	211	201	243	56	0.812709030100334	0.512135922330097
chr2L	13545239	13546238	1000	*	VT6903	TRUE	FALSE	FALSE	FALSE	FALSE	TRUE	FALSE	FALSE	FALSE	16	30	21	89	7	13	7	29	7	27	0.794117647058823	0.805555555555556
chr2L	13873839	13874838	1000	*	VT7071	TRUE	FALSE	FALSE	FALSE	TRUE	TRUE	FALSE	TRUE	FALSE	10	12	76	25	10	3	20	0	27	0	1	1
chr2L	13904739	13905738	1000	*	Ance_race_533	FALSE	FALSE	TRUE	FALSE	FALSE	FALSE	FALSE	FALSE	FALSE	232212	48	1018882	71	77698	4	2941	201	1911	59	0.97005076142132	0.936028007638447
chr2L	13919407	13920406	1000	*	VT7097	TRUE	FALSE	FALSE	FALSE	FALSE	TRUE	FALSE	FALSE	FALSE	14	3	9	5	0	2	12	3	0	0	NA	0.8
chr2L	14226089	14227088	1000	*	VT7262	TRUE	FALSE	FALSE	FALSE	FALSE	TRUE	FALSE	FALSE	FALSE	20	18	43	53	21	15	8	440	39	251	0.86551724137931	0.982142857142857
chr2L	14289139	14290138	1000	*	VT7297	TRUE	FALSE	FALSE	FALSE	TRUE	TRUE	FALSE	FALSE	FALSE	18	0	31	9	6	0	102	5	21	0	1	0.953271028037383
chr2L	14373614	14374613	1000	*	VT7340	FALSE	TRUE	FALSE	FALSE	FALSE	TRUE	FALSE	FALSE	FALSE	15	8	33	4	0	0	15	0	5	0	1	1
chr2L	14376239	14377238	1000	*	VT7342	FALSE	FALSE	FALSE	FALSE	TRUE	TRUE	FALSE	TRUE	FALSE	4	1	7	0	0	0	5	7	2	3	0.6	0.583333333333333
chr2L	14397791	14398790	1000	*	VT7354	TRUE	FALSE	FALSE	FALSE	TRUE	TRUE	FALSE	TRUE	FALSE	11	7	70	97	9	6	7	29	28	46	0.621621621621622	0.805555555555556
chr2L	14404591	14405590	1000	*	VT7358	TRUE	FALSE	FALSE	TRUE	TRUE	TRUE	FALSE	TRUE	FALSE	2	3	32	45	1	1	0	23	2	46	0.958333333333333	1
chr2L	14435539	14436538	1000	*	Cpr35B_6285	FALSE	TRUE	FALSE	FALSE	TRUE	TRUE	TRUE	FALSE	FALSE	839	166	402	72	25	7	76	28	40	13	0.754716981132076	0.730769230769231
chr2L	14444414	14445413	1000	*	Unspecified_6051	FALSE	TRUE	FALSE	FALSE	TRUE	TRUE	TRUE	FALSE	FALSE	24	8	20	17	1	0	20	36	29	30	0.508474576271186	0.642857142857143
chr2L	14445714	14446713	1000	*	Unspecified_6053	FALSE	TRUE	FALSE	FALSE	TRUE	FALSE	TRUE	FALSE	FALSE	39	50	19	55	1	3	172	40	33	13	0.717391304347826	0.811320754716981
chr2L	14488764	14489763	1000	*	Unspecified_HC_34	FALSE	TRUE	FALSE	FALSE	FALSE	FALSE	FALSE	FALSE	FALSE	77	217	9	28	2	1	4	10	0	11	1	0.714285714285714
chr2L	14670714	14671713	1000	*	VT7497	TRUE	FALSE	FALSE	FALSE	TRUE	TRUE	FALSE	TRUE	FALSE	0	15	11	33	5	5	3	42	2	46	0.958333333333333	0.933333333333333
chr2L	15038964	15039963	1000	*	Su(H)_-403Su(H)	FALSE	FALSE	TRUE	FALSE	FALSE	FALSE	FALSE	FALSE	FALSE	36404	698	33980	633	1941	28	1708	131	1634	29	0.982561635598316	0.928765633496465
chr2L	15174124	15175123	1000	*	VT7760	TRUE	FALSE	FALSE	FALSE	FALSE	TRUE	FALSE	FALSE	FALSE	3	1	6	7	0	0	0	0	0	0	NA	NA
chr2L	15435514	15436513	1000	*	VT7902	FALSE	FALSE	FALSE	FALSE	TRUE	TRUE	FALSE	TRUE	FALSE	9	5	45	31	0	0	4	1	11	26	0.702702702702703	0.8
chr2L	15463539	15464538	1000	*	VT7913	FALSE	FALSE	FALSE	FALSE	TRUE	TRUE	FALSE	TRUE	FALSE	3	0	7	2	0	0	6	5	9	0	1	0.545454545454545
chr2L	15468664	15469663	1000	*	sna	FALSE	FALSE	FALSE	FALSE	FALSE	FALSE	FALSE	FALSE	FALSE	4	2	8	10	1	0	1	16	2	3	0.6	0.941176470588235
chr2L	16069139	16070138	1000	*	VT8217	TRUE	FALSE	FALSE	FALSE	TRUE	TRUE	FALSE	TRUE	FALSE	3	4	4	16	0	0	0	0	8	6	0.571428571428571	NA
chr2L	16165314	16166313	1000	*	VT8264	FALSE	FALSE	TRUE	FALSE	FALSE	TRUE	FALSE	FALSE	FALSE	513	0	1768	0	277	0	1732	3	948	3	0.996845425867508	0.998270893371758
chr2L	16203714	16204713	1000	*	VT8283	FALSE	FALSE	FALSE	FALSE	FALSE	TRUE	FALSE	FALSE	FALSE	10	4	6	5	1	1	0	0	0	3	1	NA
chr2L	16323214	16324213	1000	*	cact_2	FALSE	FALSE	TRUE	TRUE	TRUE	FALSE	TRUE	FALSE	FALSE	1203	2940	2368	4280	59	209	598	1085	892	372	0.705696202531646	0.644682115270351
chr2L	16474764	16475763	1000	*	VT8424	TRUE	FALSE	FALSE	FALSE	TRUE	TRUE	FALSE	TRUE	FALSE	17	12	24	26	0	0	85	34	0	19	1	0.714285714285714
chr2L	16476139	16477138	1000	*	VT8425	TRUE	FALSE	FALSE	FALSE	FALSE	TRUE	FALSE	FALSE	FALSE	0	6	6	9	0	1	3	7	4	20	0.833333333333333	0.7
chr2L	16525889	16526888	1000	*	VT8447	TRUE	FALSE	FALSE	FALSE	TRUE	TRUE	FALSE	TRUE	FALSE	1	13	19	66	0	0	5	4	51	23	0.689189189189189	0.555555555555556
chr2L	16587514	16588513	1000	*	VT8482	TRUE	FALSE	FALSE	FALSE	FALSE	TRUE	FALSE	FALSE	FALSE	11	4	119	6	11	1	51	6	148	26	0.850574712643678	0.894736842105263
chr2L	16602039	16603038	1000	*	VT8491	TRUE	FALSE	FALSE	FALSE	TRUE	TRUE	FALSE	FALSE	FALSE	75	9	445	117	68	2	40	9	46	24	0.657142857142857	0.816326530612245
chr2L	16604714	16605713	1000	*	VT8492	TRUE	FALSE	FALSE	FALSE	TRUE	TRUE	FALSE	TRUE	FALSE	16	2	111	7	38	0	42	1	74	0	1	0.976744186046512
chr2L	16612589	16613588	1000	*	VT8494	TRUE	FALSE	FALSE	FALSE	FALSE	TRUE	FALSE	FALSE	FALSE	49	21	293	32	41	16	36	2	50	4	0.925925925925926	0.947368421052632
chr2L	16619814	16620813	1000	*	VT8499	TRUE	FALSE	FALSE	FALSE	TRUE	TRUE	TRUE	FALSE	FALSE	85	3	370	13	41	0	40	1	55	9	0.859375	0.975609756097561
chr2L	16643239	16644238	1000	*	VT8512	TRUE	FALSE	FALSE	TRUE	TRUE	TRUE	FALSE	TRUE	FALSE	20	15	105	13	7	1	29	11	65	1	0.984848484848485	0.725
chr2L	16683414	16684413	1000	*	VT8531	FALSE	FALSE	TRUE	FALSE	TRUE	TRUE	FALSE	TRUE	FALSE	444	1172	412	857	12	19	187	105	34	105	0.755395683453237	0.64041095890411
chr2L	16689364	16690363	1000	*	VT8534	TRUE	FALSE	FALSE	FALSE	TRUE	TRUE	FALSE	TRUE	FALSE	129	11	95	24	4	0	100	14	18	2	0.9	0.87719298245614
chr2L	16763064	16764063	1000	*	Mhc_F3-580	FALSE	TRUE	FALSE	FALSE	FALSE	FALSE	FALSE	FALSE	FALSE	3	12	3	1	0	0	226	75	4	2	0.666666666666667	0.750830564784053
chr2L	16918564	16919563	1000	*	VT8644	FALSE	TRUE	FALSE	FALSE	TRUE	TRUE	FALSE	TRUE	FALSE	8	5	1	14	0	0	7	0	1	0	1	1
chr2L	17008364	17009363	1000	*	VT8692	FALSE	TRUE	FALSE	FALSE	FALSE	TRUE	FALSE	FALSE	FALSE	5	18	10	18	1	2	4	14	0	0	NA	0.777777777777778
chr2L	17221789	17222788	1000	*	Unspecified_6225	TRUE	FALSE	FALSE	FALSE	FALSE	FALSE	FALSE	FALSE	FALSE	42	112	44	108	5	14	42	425	7	36	0.837209302325581	0.910064239828694
chr2L	17242189	17243188	1000	*	VT8816	TRUE	FALSE	FALSE	FALSE	TRUE	TRUE	FALSE	TRUE	FALSE	3	77	6	85	2	13	0	440	0	35	1	1
chr2L	17249114	17250113	1000	*	VT8820	TRUE	FALSE	FALSE	FALSE	TRUE	TRUE	FALSE	TRUE	FALSE	191	117	366	154	12	14	4	575	42	63	0.6	0.993091537132988
chr2L	17262464	17263463	1000	*	beat-IIIc_6490	FALSE	TRUE	FALSE	FALSE	TRUE	FALSE	TRUE	FALSE	FALSE	220	94	35	20	2	1	741	244	85	17	0.833333333333333	0.752284263959391
chr2L	17375739	17376738	1000	*	VT8885	TRUE	FALSE	FALSE	TRUE	TRUE	TRUE	FALSE	TRUE	FALSE	4	43	19	104	2	0	1	278	4	78	0.951219512195122	0.996415770609319
chr2L	17535414	17536413	1000	*	VT8967	FALSE	TRUE	FALSE	FALSE	TRUE	TRUE	FALSE	TRUE	FALSE	16	3	19	8	6	0	1	1	5	0	1	0.5
chr2L	17546139	17547138	1000	*	VT8974	FALSE	FALSE	FALSE	FALSE	FALSE	TRUE	FALSE	FALSE	FALSE	0	0	5	3	0	0	0	0	0	2	1	NA
chr2L	17575139	17576138	1000	*	VT8990	FALSE	FALSE	FALSE	TRUE	TRUE	TRUE	FALSE	TRUE	FALSE	11	51	39	170	6	5	2	2	14	1	0.933333333333333	0.5
chr2L	17579239	17580238	1000	*	VT8992	FALSE	FALSE	FALSE	FALSE	TRUE	TRUE	FALSE	TRUE	FALSE	11	21	261	246	9	12	5	0	19	3	0.863636363636364	1
chr2L	17721564	17722563	1000	*	VT9067	TRUE	FALSE	FALSE	FALSE	TRUE	TRUE	FALSE	TRUE	FALSE	3	45	7	40	2	13	6	333	0	24	1	0.982300884955752
chr2L	17748389	17749388	1000	*	VT9081	TRUE	FALSE	FALSE	TRUE	TRUE	FALSE	TRUE	FALSE	FALSE	2	38	7	23	0	5	175	328	16	19	0.542857142857143	0.652087475149105
chr2L	17752139	17753138	1000	*	CadN_6512	TRUE	FALSE	FALSE	FALSE	TRUE	FALSE	TRUE	FALSE	FALSE	58	38407	137	50064	31	17173	121	8646	86	7988	0.989348526133267	0.986198243412798
chr2L	18035589	18036588	1000	*	VT9229	TRUE	FALSE	FALSE	TRUE	TRUE	TRUE	FALSE	TRUE	FALSE	1	3	0	3	0	0	0	1	0	0	NA	1
chr2L	18597889	18598888	1000	*	amosB	FALSE	FALSE	FALSE	FALSE	FALSE	FALSE	FALSE	FALSE	FALSE	125	156	11	1	1	0	23	8	5	2	0.714285714285714	0.741935483870968
chr2L	18815114	18816113	1000	*	VT9629	FALSE	FALSE	FALSE	FALSE	TRUE	TRUE	FALSE	TRUE	FALSE	0	3	8	5	0	1	2	1	0	0	NA	0.666666666666667
chr2L	18850689	18851688	1000	*	VT9652	TRUE	FALSE	FALSE	FALSE	TRUE	TRUE	FALSE	TRUE	FALSE	1	5	8	12	0	0	4	2	4	0	1	0.666666666666667
chr2L	18862547	18863546	1000	*	VT9658	TRUE	FALSE	FALSE	FALSE	TRUE	TRUE	FALSE	TRUE	FALSE	3	74	40	315	2	11	3	316	5	100	0.952380952380952	0.990595611285266
chr2L	18873564	18874563	1000	*	VT9665	TRUE	FALSE	FALSE	FALSE	TRUE	TRUE	FALSE	TRUE	FALSE	2	27	11	101	0	14	5	532	8	138	0.945205479452055	0.990689013035382
chr2L	18874914	18875913	1000	*	tup	TRUE	FALSE	FALSE	TRUE	FALSE	FALSE	FALSE	FALSE	FALSE	93	79	37	71	4	9	72	474	42	169	0.800947867298578	0.868131868131868
chr2L	18880114	18881113	1000	*	VT9669	TRUE	FALSE	FALSE	TRUE	TRUE	FALSE	FALSE	TRUE	FALSE	27	1440	134	1386	7	119	43	249	17	87	0.836538461538462	0.852739726027397
chr2L	18913064	18914063	1000	*	VT9688	FALSE	TRUE	FALSE	FALSE	TRUE	TRUE	FALSE	TRUE	FALSE	1	2	22	3	0	0	6	31	3	11	0.785714285714286	0.837837837837838
chr2L	19111864	19112863	1000	*	VT9789	TRUE	FALSE	FALSE	FALSE	FALSE	TRUE	FALSE	FALSE	FALSE	44	8	90	12	1	7	99	5	20	7	0.740740740740741	0.951923076923077
chr2L	19119614	19120613	1000	*	Ddc_RH	FALSE	FALSE	TRUE	FALSE	FALSE	FALSE	FALSE	FALSE	FALSE	2	5795	13	10846	0	27	0	193	0	356	1	1
chr2L	19121289	19122288	1000	*	Ddc_distal	FALSE	FALSE	FALSE	FALSE	FALSE	FALSE	FALSE	FALSE	FALSE	2	34	23	76	2	6	11	203	0	169	1	0.948598130841122
chr2L	19193264	19194263	1000	*	VT9831	TRUE	FALSE	FALSE	FALSE	TRUE	TRUE	FALSE	TRUE	FALSE	31	21	141	227	17	11	307	21	136	5	0.964539007092199	0.935975609756098
chr2L	19214914	19215913	1000	*	VT9842	FALSE	TRUE	FALSE	FALSE	TRUE	FALSE	FALSE	TRUE	FALSE	48	25	196	19	10	3	118	19	48	9	0.842105263157895	0.861313868613139
chr2L	19218914	19219913	1000	*	drl	FALSE	FALSE	FALSE	FALSE	TRUE	TRUE	TRUE	FALSE	FALSE	15	46	25	95	5	19	19	114	25	192	0.884792626728111	0.857142857142857
chr2L	19229089	19230088	1000	*	VT9850	FALSE	TRUE	FALSE	FALSE	TRUE	TRUE	FALSE	TRUE	FALSE	12	24	113	122	13	9	13	10	17	21	0.552631578947368	0.565217391304348
chr2L	19230889	19231888	1000	*	VT9851	FALSE	TRUE	FALSE	FALSE	TRUE	TRUE	FALSE	TRUE	FALSE	0	4	5	14	0	0	1	2	1	0	1	0.666666666666667
chr2L	19407564	19408563	1000	*	VT9944	TRUE	FALSE	FALSE	FALSE	FALSE	TRUE	FALSE	FALSE	FALSE	1	3	1	8	0	0	0	7	0	18	1	1
chr2L	19420439	19421438	1000	*	VT9951	TRUE	FALSE	FALSE	FALSE	FALSE	TRUE	FALSE	FALSE	FALSE	4	23	32	91	2	8	200	285	6	24	0.8	0.587628865979381
chr2L	19626139	19627138	1000	*	VT10062	TRUE	FALSE	FALSE	FALSE	FALSE	TRUE	FALSE	FALSE	FALSE	77	17	135	82	26	3	136	0	14	1	0.933333333333333	1
chr2L	19628591	19629590	1000	*	VT10063	TRUE	FALSE	FALSE	FALSE	FALSE	TRUE	FALSE	FALSE	FALSE	15	1	32	4	2	0	155	6	24	20	0.545454545454545	0.962732919254658
chr2L	19632164	19633163	1000	*	VT10065	TRUE	FALSE	FALSE	FALSE	TRUE	TRUE	FALSE	TRUE	FALSE	53	6	102	18	15	13	70	0	20	2	0.909090909090909	1
chr2L	20082514	20083513	1000	*	VT10279	FALSE	FALSE	TRUE	FALSE	FALSE	TRUE	FALSE	FALSE	FALSE	281	202	1631	847	60	16	265	61	55	186	0.771784232365145	0.812883435582822
chr2L	20480839	20481838	1000	*	miR-1_miR-1	TRUE	FALSE	FALSE	FALSE	TRUE	FALSE	TRUE	FALSE	FALSE	40	226	77	410	13	108	60	108	9	53	0.854838709677419	0.642857142857143
chr2L	20770089	20771088	1000	*	cad(-1795_+165)-Luc	FALSE	FALSE	TRUE	FALSE	FALSE	FALSE	FALSE	FALSE	FALSE	172340	94	159429	17	6613	0	3116	13	1503	7	0.995364238410596	0.995845317992969
chr2L	20780564	20781563	1000	*	VT10597	FALSE	FALSE	TRUE	FALSE	TRUE	TRUE	FALSE	TRUE	FALSE	344	1	1030	7	31	1	89	7	32	19	0.627450980392157	0.927083333333333
chr2L	20916539	20917538	1000	*	VT10670	FALSE	FALSE	TRUE	TRUE	TRUE	TRUE	FALSE	TRUE	FALSE	29	7861	106	10529	3	798	37	1771	16	955	0.983522142121524	0.979535398230089
chr2L	21168914	21169913	1000	*	Acon	FALSE	FALSE	TRUE	FALSE	TRUE	TRUE	TRUE	FALSE	FALSE	93	219	430	294	41	27	96	313	60	122	0.67032967032967	0.765281173594132
chr2L	21292989	21293988	1000	*	VT10859	TRUE	FALSE	FALSE	FALSE	FALSE	TRUE	FALSE	FALSE	FALSE	28	42	21	61	0	6	1985	354	164	80	0.672131147540984	0.848653270628474
chr2L	21622589	21623588	1000	*	VT11039	TRUE	FALSE	FALSE	FALSE	FALSE	TRUE	FALSE	FALSE	FALSE	25	929	15	381	0	1	10	37	16	13	0.551724137931034	0.787234042553192
chr2L	21805164	21806163	1000	*	VT11125	FALSE	TRUE	FALSE	FALSE	TRUE	TRUE	FALSE	TRUE	FALSE	3	0	3	0	0	0	4	0	3	0	1	1
chr2L	21830489	21831488	1000	*	VT11139	TRUE	FALSE	FALSE	FALSE	FALSE	TRUE	FALSE	FALSE	FALSE	180	38	368	200	47	12	1165	31	285	11	0.962837837837838	0.974080267558528
chr2L	21838814	21839813	1000	*	VT11142	FALSE	TRUE	FALSE	FALSE	TRUE	FALSE	FALSE	TRUE	FALSE	16	6	22	16	8	0	297	51	131	18	0.879194630872483	0.853448275862069
chr2L	21849464	21850463	1000	*	VT11148	FALSE	TRUE	FALSE	FALSE	TRUE	TRUE	FALSE	TRUE	FALSE	44	34	158	61	9	3	53	42	36	11	0.765957446808511	0.557894736842105
chr2L	21860939	21861938	1000	*	VT11155	TRUE	FALSE	FALSE	FALSE	FALSE	TRUE	FALSE	FALSE	FALSE	42	21	10	27	1	4	178	15	17	1	0.944444444444444	0.922279792746114
chr2L	21866089	21867088	1000	*	VT11157	TRUE	FALSE	FALSE	FALSE	TRUE	TRUE	FALSE	TRUE	FALSE	36	167	143	2908	12	81	84	181	57	670	0.921595598349381	0.683018867924528
chr2L	21871189	21872188	1000	*	VT11160	FALSE	FALSE	FALSE	FALSE	TRUE	TRUE	FALSE	TRUE	FALSE	332	219	113	129	1	6	49	56	13	9	0.590909090909091	0.533333333333333
chr2L	21873564	21874563	1000	*	VT11162	FALSE	TRUE	FALSE	FALSE	FALSE	TRUE	FALSE	FALSE	FALSE	6	23	6	37	3	3	12	52	12	10	0.545454545454545	0.8125
chr2L	21885214	21886213	1000	*	VT11168	FALSE	TRUE	FALSE	FALSE	FALSE	TRUE	FALSE	FALSE	FALSE	0	11	0	11	0	1	2	8	1	1	0.5	0.8
chr2L	21887314	21888313	1000	*	VT11169	FALSE	FALSE	FALSE	FALSE	FALSE	TRUE	FALSE	FALSE	FALSE	16	18	15	48	1	9	17	13	4	18	0.818181818181818	0.566666666666667
chr2R	1600639	1601638	1000	*	VT12232	TRUE	FALSE	FALSE	FALSE	TRUE	TRUE	FALSE	TRUE	FALSE	27	31	34	41	10	4	51	11	34	19	0.641509433962264	0.82258064516129
chr2R	1716284	1717283	1000	*	VT12292	TRUE	FALSE	FALSE	FALSE	TRUE	TRUE	FALSE	TRUE	FALSE	0	1	2	0	0	0	5	2	3	0	1	0.714285714285714
chr2R	1786964	1787963	1000	*	VT12330	TRUE	FALSE	FALSE	FALSE	FALSE	TRUE	FALSE	FALSE	FALSE	2	3	5	15	0	0	0	4	1	24	0.96	1
chr2R	1949364	1950363	1000	*	VT12405	TRUE	FALSE	FALSE	FALSE	FALSE	TRUE	FALSE	FALSE	FALSE	7	15	31	51	0	2	3	8	3	5	0.625	0.727272727272727
chr2R	1957589	1958588	1000	*	VT12410	FALSE	FALSE	FALSE	TRUE	FALSE	FALSE	FALSE	FALSE	FALSE	3	0	5	0	1	0	9	21	0	2	1	0.7
chr2R	1959814	1960813	1000	*	VT12411	FALSE	FALSE	FALSE	FALSE	FALSE	TRUE	FALSE	FALSE	FALSE	1	4	5	9	0	0	2	122	0	36	1	0.983870967741935
chr2R	2002539	2003538	1000	*	VT12431	TRUE	FALSE	FALSE	FALSE	TRUE	TRUE	FALSE	TRUE	FALSE	22	587	57	5333	2	124	13	153	24	236	0.907692307692308	0.921686746987952
chr2R	2031864	2032863	1000	*	VT12447	TRUE	FALSE	FALSE	FALSE	FALSE	TRUE	FALSE	FALSE	FALSE	3	9	17	78	5	5	5	17	13	27	0.675	0.772727272727273
chr2R	2065689	2066688	1000	*	EcR_CE	FALSE	FALSE	FALSE	FALSE	FALSE	FALSE	FALSE	FALSE	FALSE	2	2	3	0	0	0	1	2431	4	865	0.995397008055236	0.999588815789474
chr2R	2388814	2389813	1000	*	1.28_DRE	FALSE	FALSE	TRUE	FALSE	FALSE	FALSE	FALSE	FALSE	FALSE	1573	331	9964	890	1055	31	392	352	2175	719	0.751554941257775	0.526881720430108
chr2R	2460539	2461538	1000	*	jing_91	TRUE	FALSE	FALSE	FALSE	TRUE	FALSE	TRUE	FALSE	FALSE	150	484	201	310	16	61	306	385	225	203	0.525700934579439	0.557163531114327
chr2R	2491039	2492038	1000	*	VT12597	TRUE	FALSE	FALSE	FALSE	TRUE	TRUE	FALSE	TRUE	FALSE	28	12	208	30	22	0	42	7	30	17	0.638297872340426	0.857142857142857
chr2R	2848364	2849363	1000	*	VT12786	TRUE	FALSE	FALSE	FALSE	TRUE	TRUE	FALSE	FALSE	FALSE	7	39	36	101	6	12	20	217	27	78	0.742857142857143	0.915611814345992
chr2R	2861964	2862963	1000	*	VT12795	FALSE	FALSE	TRUE	FALSE	TRUE	TRUE	FALSE	TRUE	FALSE	7	11445	6	14034	0	1858	19	1156	7	743	0.990666666666667	0.983829787234043
chr2R	3258439	3259438	1000	*	Dscam_1703bp_CRM	TRUE	FALSE	FALSE	FALSE	FALSE	FALSE	FALSE	FALSE	FALSE	7	54	60	76	0	6	2	259	14	166	0.922222222222222	0.992337164750958
chr2R	3306264	3307263	1000	*	so_so5	FALSE	FALSE	TRUE	FALSE	FALSE	FALSE	FALSE	FALSE	FALSE	5148	5	21571	2	5245	0	7850	4	9634	1	0.999896211728075	0.999490705373058
chr2R	3309639	3310638	1000	*	VT13033	TRUE	FALSE	FALSE	FALSE	TRUE	TRUE	FALSE	TRUE	FALSE	12	26	104	386	19	92	50	3	100	38	0.72463768115942	0.943396226415094
chr2R	3318764	3319763	1000	*	so_so7_NR	TRUE	FALSE	FALSE	FALSE	FALSE	FALSE	FALSE	FALSE	FALSE	38	23	148	130	28	14	83	13	66	98	0.597560975609756	0.864583333333333
chr2R	3417207	3418206	1000	*	Unspecified_160	TRUE	FALSE	FALSE	FALSE	FALSE	TRUE	FALSE	FALSE	FALSE	50	89	178	621	53	70	631	32	554	43	0.927973199329983	0.951734539969834
chr2R	3472589	3473588	1000	*	blow	FALSE	FALSE	TRUE	FALSE	TRUE	TRUE	TRUE	FALSE	FALSE	200	4372	3764	126762	963	38370	88	142	384	1708	0.816443594646271	0.617391304347826
chr2R	3492164	3493163	1000	*	VT13123	TRUE	FALSE	FALSE	FALSE	TRUE	FALSE	FALSE	TRUE	FALSE	18	168	5	20	0	7	72	191	0	22	1	0.726235741444867
chr2R	3510189	3511188	1000	*	CG30492_601bp_CRM	FALSE	FALSE	TRUE	FALSE	FALSE	FALSE	FALSE	FALSE	FALSE	4720	6	3115	19	60	5	339	13	489	16	0.968316831683168	0.963068181818182
chr2R	3561414	3562413	1000	*	GJ219	FALSE	FALSE	TRUE	FALSE	FALSE	FALSE	FALSE	FALSE	FALSE	9233	13159	19598	16340	2273	2321	868	1328	565	886	0.610613370089593	0.604735883424408
chr2R	3900389	3901388	1000	*	VT13330	FALSE	FALSE	TRUE	FALSE	FALSE	TRUE	FALSE	FALSE	FALSE	11	310	14	919	0	3	0	36	1	114	0.991304347826087	1
chr2R	3916539	3917538	1000	*	VT13338	FALSE	FALSE	FALSE	FALSE	TRUE	TRUE	FALSE	TRUE	FALSE	12	99	25	401	0	13	21	47	14	26	0.65	0.691176470588235
chr2R	3931114	3932113	1000	*	VT13347	FALSE	FALSE	FALSE	FALSE	TRUE	TRUE	FALSE	TRUE	FALSE	7	3	30	5	3	2	11	0	8	4	0.666666666666667	1
chr2R	3937039	3938038	1000	*	VT13350	FALSE	TRUE	FALSE	TRUE	TRUE	TRUE	FALSE	TRUE	FALSE	15	4	31	15	0	1	36	25	36	12	0.75	0.590163934426229
chr2R	4228389	4229388	1000	*	VT13509	TRUE	FALSE	FALSE	FALSE	TRUE	TRUE	FALSE	TRUE	FALSE	14	0	26	3	0	0	84	4	8	7	0.533333333333333	0.954545454545455
chr2R	4430214	4431213	1000	*	VT13615	FALSE	FALSE	FALSE	FALSE	FALSE	TRUE	FALSE	FALSE	FALSE	4	0	19	10	2	0	0	1	0	2	1	1
chr2R	4532314	4533313	1000	*	VT13666	FALSE	TRUE	FALSE	FALSE	TRUE	TRUE	FALSE	TRUE	FALSE	5	28	14	66	2	24	18	6	18	14	0.5625	0.75
chr2R	4685264	4686263	1000	*	sns	FALSE	FALSE	TRUE	FALSE	TRUE	TRUE	TRUE	FALSE	FALSE	35942	11	426608	103	142100	17	5510	18	15260	84	0.994525547445255	0.996743849493488
chr2R	5025639	5026638	1000	*	CG8788	FALSE	FALSE	TRUE	TRUE	TRUE	TRUE	TRUE	FALSE	FALSE	10673	158	17724	174	1483	39	1587	1036	1333	184	0.878707976268952	0.605032405642394
chr2R	5378039	5379038	1000	*	VT14105	FALSE	TRUE	FALSE	FALSE	TRUE	TRUE	FALSE	TRUE	FALSE	34	9	25	38	3	9	179	55	47	21	0.691176470588235	0.764957264957265
chr2R	5398989	5399988	1000	*	VT14117	TRUE	FALSE	FALSE	FALSE	TRUE	TRUE	FALSE	TRUE	FALSE	4	12	11	37	1	2	19	3	1	0	1	0.863636363636364
chr2R	5400939	5401938	1000	*	VT14118	TRUE	FALSE	FALSE	FALSE	FALSE	TRUE	FALSE	FALSE	FALSE	9	6	29	20	1	0	26	1	3	2	0.6	0.962962962962963
chr2R	5549464	5550463	1000	*	VT14200	TRUE	FALSE	FALSE	FALSE	TRUE	TRUE	FALSE	TRUE	FALSE	4	1	60	33	3	9	5	4	0	15	1	0.555555555555556
chr2R	5555739	5556738	1000	*	VT14204	TRUE	FALSE	FALSE	FALSE	TRUE	TRUE	FALSE	TRUE	FALSE	14	1	8	7	0	0	0	3	0	13	1	1
chr2R	5572864	5573863	1000	*	VT14213	FALSE	TRUE	FALSE	FALSE	TRUE	TRUE	TRUE	FALSE	FALSE	5	8	21	10	3	0	1	158	2	14	0.875	0.993710691823899
chr2R	5714389	5715388	1000	*	CG1625_801bp_CRM	FALSE	FALSE	TRUE	FALSE	FALSE	FALSE	FALSE	FALSE	FALSE	5	281	43	4327	5	107	5	20	16	67	0.807228915662651	0.8
chr2R	5807639	5808638	1000	*	VT14329	TRUE	FALSE	FALSE	TRUE	FALSE	FALSE	FALSE	FALSE	FALSE	171	107	2172	696	271	167	7	219	0	134	1	0.969026548672566
chr2R	5836789	5837788	1000	*	VT14345	TRUE	FALSE	FALSE	FALSE	FALSE	TRUE	FALSE	FALSE	FALSE	21	13	34	65	1	2	4	45	11	53	0.828125	0.918367346938776
chr2R	5861089	5862088	1000	*	eve_32Bsu	FALSE	FALSE	FALSE	FALSE	TRUE	FALSE	TRUE	FALSE	FALSE	194	609	39	49	2	4	187	287	4	7	0.636363636363636	0.605485232067511
chr2R	5866289	5867288	1000	*	eve_1.7-lacZ	FALSE	FALSE	TRUE	FALSE	FALSE	FALSE	FALSE	FALSE	FALSE	286714	175	36092	59	6048	8	29028	29	1636	12	0.992718446601942	0.999001961661562
chr2R	6043164	6044163	1000	*	VT14459	TRUE	FALSE	FALSE	FALSE	FALSE	TRUE	FALSE	FALSE	FALSE	43	14	105	33	2	3	3	10	6	25	0.806451612903226	0.769230769230769
chr2R	6098839	6099838	1000	*	VT14484	FALSE	FALSE	TRUE	FALSE	TRUE	TRUE	FALSE	TRUE	FALSE	0	256	11	2034	0	102	14	47	30	74	0.711538461538462	0.770491803278688
chr2R	6104289	6105288	1000	*	VT14487	TRUE	FALSE	FALSE	FALSE	FALSE	TRUE	FALSE	FALSE	FALSE	2	4	11	30	0	4	1	3	9	19	0.678571428571429	0.75
chr2R	6110639	6111638	1000	*	VT14490	TRUE	FALSE	FALSE	FALSE	FALSE	TRUE	FALSE	FALSE	FALSE	417	190	2233	600	101	33	1	12	3	4	0.571428571428571	0.923076923076923
chr2R	6115114	6116113	1000	*	VT14493	FALSE	FALSE	TRUE	FALSE	TRUE	TRUE	TRUE	FALSE	FALSE	11	6288	160	47149	1	3800	0	118	20	802	0.975669099756691	1
chr2R	6123214	6124213	1000	*	VT14498	TRUE	FALSE	FALSE	FALSE	FALSE	TRUE	FALSE	FALSE	FALSE	15	3	68	28	2	4	4	3	32	24	0.571428571428571	0.571428571428571
chr2R	6203064	6204063	1000	*	Ndg	TRUE	FALSE	FALSE	FALSE	TRUE	FALSE	TRUE	FALSE	FALSE	32	8	220	31	32	2	26	7	75	7	0.914634146341463	0.787878787878788
chr2R	6325239	6326238	1000	*	VT14603	FALSE	FALSE	TRUE	FALSE	TRUE	FALSE	FALSE	TRUE	FALSE	328890	52	347664	190	22355	5	3773	25	10439	27	0.997420217848271	0.993417588204318
chr2R	6328539	6329538	1000	*	VT14605	TRUE	FALSE	FALSE	FALSE	FALSE	TRUE	FALSE	FALSE	FALSE	8	14	23	16	3	7	37	14	19	14	0.575757575757576	0.725490196078431
chr2R	6352839	6353838	1000	*	VT14617	FALSE	FALSE	FALSE	TRUE	FALSE	FALSE	FALSE	FALSE	FALSE	115	114	111	26	2	2	52	547	11	48	0.813559322033898	0.913188647746244
chr2R	6424789	6425788	1000	*	lola_CRM20	TRUE	FALSE	FALSE	FALSE	FALSE	FALSE	FALSE	FALSE	FALSE	130	304	403	1318	17	78	113	1347	167	797	0.826763485477178	0.922602739726027
chr2R	6468739	6469738	1000	*	Unspecified_404	TRUE	FALSE	FALSE	TRUE	FALSE	FALSE	FALSE	FALSE	FALSE	85	972	89	422	20	33	350	533	42	36	0.538461538461538	0.603624009060023
chr2R	6571989	6572988	1000	*	VT14716	TRUE	FALSE	FALSE	FALSE	FALSE	TRUE	FALSE	FALSE	FALSE	0	0	14	5	0	1	10	0	33	0	1	1
chr2R	6579064	6580063	1000	*	VT14720	TRUE	FALSE	FALSE	FALSE	TRUE	TRUE	FALSE	TRUE	FALSE	38	15	652	275	40	7	17	5	138	91	0.602620087336245	0.772727272727273
chr2R	6718364	6719363	1000	*	VT14788	TRUE	FALSE	FALSE	TRUE	FALSE	FALSE	FALSE	FALSE	FALSE	3	39	0	21	1	0	9	9	2	0	1	0.5
chr2R	7086714	7087713	1000	*	VT14981	TRUE	FALSE	FALSE	TRUE	TRUE	TRUE	TRUE	FALSE	FALSE	288	179	139	633	23	165	512	186	146	245	0.626598465473146	0.73352435530086
chr2R	7106764	7107763	1000	*	VT14989	FALSE	FALSE	TRUE	FALSE	FALSE	TRUE	FALSE	FALSE	FALSE	9650	58	11309	162	1047	3	801	29	682	22	0.96875	0.965060240963855
chr2R	7279914	7280913	1000	*	VT15086	TRUE	FALSE	FALSE	FALSE	TRUE	TRUE	FALSE	TRUE	FALSE	0	12	4	33	2	4	2	338	1	78	0.987341772151899	0.994117647058824
chr2R	7413039	7414038	1000	*	en_intron	TRUE	FALSE	FALSE	TRUE	TRUE	FALSE	TRUE	FALSE	FALSE	55	53	431	192	11	12	3	487	6	232	0.974789915966387	0.993877551020408
chr2R	7422489	7423488	1000	*	VT15160	FALSE	TRUE	FALSE	TRUE	TRUE	TRUE	FALSE	TRUE	FALSE	9	3	70	40	9	3	12	5	23	5	0.821428571428571	0.705882352941177
chr2R	7424514	7425513	1000	*	VT15161	FALSE	TRUE	FALSE	FALSE	TRUE	TRUE	FALSE	TRUE	FALSE	28	15	17	35	0	3	8	18	4	10	0.714285714285714	0.692307692307692
chr2R	7452814	7453813	1000	*	VT15177	FALSE	TRUE	FALSE	FALSE	FALSE	TRUE	FALSE	FALSE	FALSE	22	27	45	177	0	0	4	13	19	66	0.776470588235294	0.764705882352941
chr2R	7462764	7463763	1000	*	VT15183	FALSE	FALSE	FALSE	FALSE	FALSE	TRUE	FALSE	FALSE	FALSE	4	4	227	81	3	3	3	21	11	43	0.796296296296296	0.875
chr2R	7517189	7518188	1000	*	CG9005	TRUE	FALSE	FALSE	FALSE	FALSE	FALSE	FALSE	FALSE	FALSE	5	175	29	643	2	131	13	593	23	179	0.886138613861386	0.978547854785479
chr2R	7585664	7586663	1000	*	VT15243	FALSE	FALSE	FALSE	FALSE	TRUE	TRUE	FALSE	TRUE	FALSE	3	1	5	1	0	0	53	0	10	0	1	1
chr2R	7596489	7597488	1000	*	VT15249	FALSE	TRUE	FALSE	FALSE	TRUE	TRUE	FALSE	TRUE	FALSE	2	1	9	4	0	0	0	1	0	0	NA	1
chr2R	7606284	7607283	1000	*	VT15255	TRUE	FALSE	FALSE	FALSE	TRUE	TRUE	FALSE	TRUE	FALSE	14	3	26	8	2	0	95	1	10	7	0.588235294117647	0.989583333333333
chr2R	7610639	7611638	1000	*	VT15257	TRUE	FALSE	FALSE	FALSE	FALSE	TRUE	FALSE	FALSE	FALSE	45	7	78	33	4	1	88	1	19	5	0.791666666666667	0.98876404494382
chr2R	7681339	7682338	1000	*	ths_Neu4_early_embryonic_NR	TRUE	FALSE	FALSE	TRUE	FALSE	FALSE	FALSE	FALSE	FALSE	187	45	88	31	8	6	380	34	15	2	0.882352941176471	0.917874396135266
chr2R	8087839	8088838	1000	*	GJ757	FALSE	FALSE	TRUE	FALSE	FALSE	FALSE	FALSE	FALSE	FALSE	29	5130088	78	7361176	7	912512	41	6443	30	5386	0.994460856720827	0.993676742751388
chr2R	8431864	8432863	1000	*	fra	TRUE	FALSE	FALSE	FALSE	TRUE	TRUE	TRUE	FALSE	FALSE	61	17	251	89	13	5	235	2	106	8	0.929824561403509	0.991561181434599
chr2R	8489389	8490388	1000	*	VT15731	TRUE	FALSE	FALSE	FALSE	FALSE	TRUE	FALSE	FALSE	FALSE	3	2	38	4	4	0	43	0	10	2	0.833333333333333	1
chr2R	8566689	8567688	1000	*	VT15777	FALSE	FALSE	TRUE	FALSE	TRUE	TRUE	FALSE	TRUE	FALSE	9	2500	45	5521	0	308	5	397	9	2157	0.99584487534626	0.987562189054726
chr2R	8588989	8589988	1000	*	VT15787	FALSE	FALSE	FALSE	FALSE	FALSE	TRUE	FALSE	FALSE	FALSE	0	2	2	6	3	0	1	4	1	2	0.666666666666667	0.8
chr2R	8611469	8612468	1000	*	VT15796	TRUE	FALSE	FALSE	FALSE	TRUE	TRUE	FALSE	TRUE	FALSE	4	2	20	22	0	2	7	0	19	0	1	1
chr2R	8656939	8657938	1000	*	VT15822	FALSE	TRUE	FALSE	FALSE	FALSE	TRUE	FALSE	FALSE	FALSE	1	0	13	21	0	0	0	5	0	3	1	1
chr2R	8672439	8673438	1000	*	sca_1501bp_CRM	TRUE	FALSE	FALSE	FALSE	FALSE	FALSE	FALSE	FALSE	FALSE	44	13	41	48	2	0	1485	2	174	5	0.972067039106145	0.998655010087424
chr2R	8757214	8758213	1000	*	GJ818	FALSE	FALSE	TRUE	FALSE	FALSE	FALSE	FALSE	FALSE	FALSE	134950	77	158112	180	16051	5	27968	19	21658	4	0.999815344843505	0.999321113374066
chr2R	8777939	8778938	1000	*	vg_5341	TRUE	FALSE	FALSE	FALSE	FALSE	FALSE	FALSE	FALSE	FALSE	4	5	27	1	1	0	0	0	12	4	0.75	NA
chr2R	8783439	8784438	1000	*	vg_quadrant	TRUE	FALSE	FALSE	FALSE	FALSE	FALSE	FALSE	FALSE	FALSE	38	16	184	23	15	1	54	9	30	4	0.882352941176471	0.857142857142857
chr2R	8955269	8956268	1000	*	VT15972	TRUE	FALSE	FALSE	FALSE	TRUE	TRUE	FALSE	TRUE	FALSE	2	13	12	27	3	2	0	2	3	0	1	1
chr2R	9235339	9236338	1000	*	VT16124	TRUE	FALSE	FALSE	TRUE	TRUE	TRUE	FALSE	TRUE	FALSE	6	9	21	12	4	2	4	1	4	0	1	0.8
chr2R	9393364	9394363	1000	*	VT16206	FALSE	FALSE	TRUE	TRUE	TRUE	TRUE	FALSE	TRUE	FALSE	33632	752	62472	1175	11057	184	33260	360	17338	115	0.993410874921217	0.989292088042832
chr2R	9449114	9450113	1000	*	Unspecified_HC_29	FALSE	FALSE	FALSE	FALSE	FALSE	FALSE	FALSE	FALSE	FALSE	9	6	4	5	0	0	9	6	8	4	0.666666666666667	0.6
chr2R	9521789	9522788	1000	*	VT16267	TRUE	FALSE	FALSE	FALSE	FALSE	TRUE	FALSE	FALSE	FALSE	43	6	62	12	21	0	35	7	13	8	0.619047619047619	0.833333333333333
chr2R	9849689	9850688	1000	*	VT16423	TRUE	FALSE	FALSE	FALSE	FALSE	TRUE	FALSE	FALSE	FALSE	331	129	511	263	133	116	65	14	25	52	0.675324675324675	0.822784810126582
chr2R	10097764	10098763	1000	*	Sox15_regionB	TRUE	FALSE	FALSE	FALSE	FALSE	FALSE	FALSE	FALSE	FALSE	4	2	10	1	0	0	1	12	2	0	1	0.923076923076923
chr2R	10130789	10131788	1000	*	CG8503	FALSE	FALSE	TRUE	FALSE	TRUE	TRUE	TRUE	FALSE	FALSE	41715	104	79096	2089	20736	597	598	13	1865	119	0.940020161290323	0.978723404255319
chr2R	10143089	10144088	1000	*	CG8531_upstreamCRM	FALSE	FALSE	TRUE	FALSE	FALSE	FALSE	FALSE	FALSE	FALSE	4665	110997	12836	365538	1700	38867	3252	9923	2606	10909	0.807177210506844	0.753168880455408
chr2R	10205939	10206938	1000	*	VT16604	TRUE	FALSE	FALSE	FALSE	TRUE	TRUE	FALSE	TRUE	FALSE	38	4	49	12	13	5	396	0	32	4	0.888888888888889	1
chr2R	10209614	10210613	1000	*	VT16606	TRUE	FALSE	FALSE	FALSE	FALSE	TRUE	FALSE	FALSE	FALSE	46	2	37	4	0	0	272	4	15	9	0.625	0.985507246376812
chr2R	10265991	10266990	1000	*	VT16645	TRUE	FALSE	FALSE	FALSE	FALSE	TRUE	FALSE	FALSE	FALSE	2	0	5	3	0	0	2	3	4	0	1	0.6
chr2R	10270589	10271588	1000	*	VT16648	TRUE	FALSE	FALSE	TRUE	TRUE	TRUE	FALSE	TRUE	FALSE	37	6	181	7	4	0	3	5	7	2	0.777777777777778	0.625
chr2R	10275461	10276460	1000	*	VT16650	FALSE	TRUE	FALSE	TRUE	FALSE	FALSE	FALSE	FALSE	FALSE	0	1	0	4	0	4	1	0	0	0	NA	1
chr2R	10318089	10319088	1000	*	phyl_1126bp_CRM	TRUE	FALSE	FALSE	FALSE	FALSE	FALSE	FALSE	FALSE	FALSE	426	1034	296	657	50	200	1147	787	359	249	0.590460526315789	0.593071354705274
chr2R	10341114	10342113	1000	*	VT16682	TRUE	FALSE	FALSE	TRUE	TRUE	TRUE	FALSE	TRUE	FALSE	8	2	7	9	3	0	10	5	11	4	0.733333333333333	0.666666666666667
chr2R	10665039	10666038	1000	*	kn_CMR276	TRUE	FALSE	FALSE	FALSE	FALSE	FALSE	FALSE	FALSE	FALSE	3	3	7	21	1	6	0	66	10	32	0.761904761904762	1
chr2R	10677964	10678963	1000	*	VT16846	TRUE	FALSE	FALSE	FALSE	TRUE	TRUE	FALSE	TRUE	FALSE	3	12	34	21	6	7	7	74	12	30	0.714285714285714	0.91358024691358
chr2R	10688514	10689513	1000	*	VT16852	TRUE	FALSE	FALSE	FALSE	TRUE	TRUE	FALSE	TRUE	FALSE	3	3	7	1	3	0	13	2	17	7	0.708333333333333	0.866666666666667
chr2R	10692339	10693338	1000	*	VT16854	TRUE	FALSE	FALSE	FALSE	TRUE	TRUE	FALSE	TRUE	FALSE	0	6	2	8	0	8	1	2	1	0	1	0.666666666666667
chr2R	10959889	10960888	1000	*	VT16989	FALSE	TRUE	FALSE	FALSE	FALSE	TRUE	FALSE	FALSE	FALSE	5	5	5	3	0	0	0	0	5	0	1	NA
chr2R	11384339	11385338	1000	*	VT17195	FALSE	FALSE	TRUE	FALSE	FALSE	TRUE	FALSE	FALSE	FALSE	14	1534	17	3269	0	89	5	961	3	708	0.9957805907173	0.994824016563147
chr2R	11400539	11401538	1000	*	VT17202	FALSE	FALSE	TRUE	FALSE	FALSE	TRUE	FALSE	FALSE	FALSE	181	7	321	21	13	1	39	9	20	6	0.769230769230769	0.8125
chr2R	11531839	11532838	1000	*	VT17270	TRUE	FALSE	FALSE	FALSE	FALSE	TRUE	FALSE	FALSE	FALSE	0	16	2	21	0	5	0	2	2	0	1	1
chr2R	11709914	11710913	1000	*	VT17372	TRUE	FALSE	FALSE	FALSE	TRUE	TRUE	FALSE	TRUE	FALSE	8	4	10	13	4	2	38	89	2	8	0.8	0.700787401574803
chr2R	11716014	11717013	1000	*	VT17375	TRUE	FALSE	FALSE	FALSE	FALSE	TRUE	FALSE	FALSE	FALSE	0	1	4	3	2	1	0	7	0	7	1	1
chr2R	11722214	11723213	1000	*	Poxn_9	FALSE	FALSE	TRUE	FALSE	FALSE	FALSE	FALSE	FALSE	FALSE	0	1361	8	14254	0	635	11	303	4	2130	0.998125585754452	0.964968152866242
chr2R	11773814	11774813	1000	*	sli_1.5_BH	TRUE	FALSE	FALSE	FALSE	FALSE	FALSE	FALSE	FALSE	FALSE	35	1362	29	930	5	48	58	435	87	86	0.502890173410405	0.882352941176471
chr2R	11777539	11778538	1000	*	sli_0.9_NC	FALSE	FALSE	TRUE	FALSE	FALSE	FALSE	FALSE	FALSE	FALSE	62	97597	254	122892	13	9571	33	23260	15	16220	0.999076070218663	0.998583265358691
chr2R	11797389	11798388	1000	*	VT17416	TRUE	FALSE	FALSE	FALSE	TRUE	TRUE	TRUE	FALSE	FALSE	55	15	308	77	14	18	5	457	3	178	0.983425414364641	0.989177489177489
chr2R	12070039	12071038	1000	*	VT17559	FALSE	FALSE	TRUE	TRUE	TRUE	TRUE	FALSE	FALSE	FALSE	982	68	1731	283	107	2	199	20	66	2	0.970588235294118	0.908675799086758
chr2R	12256261	12257260	1000	*	VT17646	FALSE	TRUE	FALSE	FALSE	TRUE	TRUE	FALSE	TRUE	FALSE	4	1	8	5	0	0	0	5	1	5	0.833333333333333	1
chr2R	12273839	12274838	1000	*	VT17657	FALSE	FALSE	TRUE	FALSE	FALSE	TRUE	FALSE	FALSE	FALSE	1159	8	7284	26	121	6	2258	13	2037	14	0.993174061433447	0.994275649493615
chr2R	12281439	12282438	1000	*	VT17661	TRUE	FALSE	FALSE	TRUE	TRUE	TRUE	FALSE	TRUE	FALSE	10	1	25	4	0	0	7	3	3	1	0.75	0.7
chr2R	12283039	12284038	1000	*	VT17662	TRUE	FALSE	FALSE	FALSE	TRUE	TRUE	FALSE	TRUE	FALSE	10	1	25	5	1	0	5	0	1	0	1	1
chr2R	12310864	12311863	1000	*	VT17676	TRUE	FALSE	FALSE	FALSE	FALSE	TRUE	FALSE	FALSE	FALSE	30	6	69	24	0	0	21	1	2	0	1	0.954545454545455
chr2R	12524364	12525363	1000	*	VT17792	TRUE	FALSE	FALSE	FALSE	TRUE	TRUE	FALSE	TRUE	FALSE	5	48	9	28	4	0	1	34	0	1	1	0.971428571428571
chr2R	13168564	13169563	1000	*	VT18130	TRUE	FALSE	FALSE	FALSE	FALSE	TRUE	FALSE	FALSE	FALSE	17	5	86	77	9	8	23	1	46	2	0.958333333333333	0.958333333333333
chr2R	13345489	13346488	1000	*	VT18224	FALSE	FALSE	TRUE	FALSE	TRUE	TRUE	FALSE	FALSE	FALSE	4645	715	12502	1213	2287	194	1861	619	1570	436	0.782652043868395	0.750403225806452
chr2R	13363314	13364313	1000	*	CG6520_CRM7	FALSE	FALSE	TRUE	FALSE	FALSE	FALSE	FALSE	FALSE	FALSE	38	2306	317	40098	11	3651	48	3201	38	6174	0.993882807469414	0.98522622345337
chr2R	13644339	13645338	1000	*	Unspecified_965	FALSE	FALSE	TRUE	FALSE	FALSE	TRUE	FALSE	FALSE	FALSE	3462	29	24414	81	2236	40	427	37	493	19	0.962890625	0.920258620689655
chr2R	13732214	13733213	1000	*	VT18427	TRUE	FALSE	FALSE	FALSE	FALSE	TRUE	FALSE	FALSE	FALSE	5	7	5	12	1	3	60	8	36	0	1	0.882352941176471
chr2R	13783839	13784838	1000	*	VT18451	TRUE	FALSE	FALSE	TRUE	FALSE	FALSE	FALSE	FALSE	FALSE	10	16	13	1	0	1	2	2	1	0	1	0.5
chr2R	13787689	13788688	1000	*	VT18453	TRUE	FALSE	FALSE	FALSE	TRUE	TRUE	FALSE	TRUE	FALSE	9	52	8	190	0	7	3	1	1	2	0.666666666666667	0.75
chr2R	13814289	13815288	1000	*	VT18467	FALSE	FALSE	FALSE	FALSE	FALSE	TRUE	FALSE	FALSE	FALSE	2	0	9	0	0	0	1	0	0	0	NA	1
chr2R	14098064	14099063	1000	*	CG30114_1426	FALSE	FALSE	FALSE	FALSE	TRUE	FALSE	TRUE	FALSE	FALSE	34	68	169	429	8	15	76	82	66	95	0.590062111801242	0.518987341772152
chr2R	14178689	14179688	1000	*	cluster_at_55C_CE8016	TRUE	FALSE	FALSE	TRUE	FALSE	FALSE	FALSE	FALSE	FALSE	279	132	91	108	4	0	73	282	23	80	0.776699029126214	0.794366197183099
chr2R	14228389	14229388	1000	*	VT18685	TRUE	FALSE	FALSE	FALSE	TRUE	TRUE	FALSE	TRUE	FALSE	41	49	112	173	7	19	34	285	22	158	0.877777777777778	0.893416927899687
chr2R	14231329	14232328	1000	*	VT18687	TRUE	FALSE	FALSE	FALSE	TRUE	TRUE	FALSE	TRUE	FALSE	15	55	83	252	19	26	8	193	27	50	0.649350649350649	0.960199004975124
chr2R	14557464	14558463	1000	*	edl_MaeEBS2	TRUE	FALSE	FALSE	FALSE	FALSE	FALSE	FALSE	FALSE	FALSE	11	63	43	346	7	36	18	480	16	249	0.939622641509434	0.963855421686747
chr2R	14881489	14882488	1000	*	VT19012	TRUE	FALSE	FALSE	FALSE	TRUE	TRUE	FALSE	TRUE	FALSE	7	1	4	7	0	0	0	0	3	2	0.6	NA
chr2R	14883824	14884823	1000	*	VT19013	TRUE	FALSE	FALSE	TRUE	FALSE	FALSE	FALSE	FALSE	FALSE	2	1	13	1	0	0	2	0	2	0	1	1
chr2R	14909489	14910488	1000	*	VT19026	FALSE	FALSE	FALSE	FALSE	TRUE	TRUE	FALSE	TRUE	FALSE	3	2	3	5	0	0	0	0	0	0	NA	NA
chr2R	14995139	14996138	1000	*	VT19073	TRUE	FALSE	FALSE	FALSE	FALSE	TRUE	FALSE	FALSE	FALSE	4	0	3	7	0	0	1	1	1	0	1	0.5
chr2R	15004489	15005488	1000	*	VT19078	TRUE	FALSE	FALSE	FALSE	TRUE	TRUE	FALSE	TRUE	FALSE	153	6	49	2	1	0	157	5	11	3	0.785714285714286	0.969135802469136
chr2R	15158189	15159188	1000	*	Unspecified_1070	TRUE	FALSE	FALSE	FALSE	TRUE	TRUE	TRUE	FALSE	FALSE	93	373	295	1081	63	237	108	183	181	316	0.635814889336016	0.628865979381443
chr2R	15160389	15161388	1000	*	Unspecified_HC_11	TRUE	FALSE	FALSE	FALSE	FALSE	FALSE	FALSE	FALSE	FALSE	42	2	9	8	3	0	17	10	2	11	0.846153846153846	0.62962962962963
chr2R	15422764	15423763	1000	*	VT19297	TRUE	FALSE	FALSE	FALSE	TRUE	TRUE	FALSE	TRUE	FALSE	0	19	5	43	0	2	6	39	1	48	0.979591836734694	0.866666666666667
chr2R	15431814	15432813	1000	*	VT19303	TRUE	FALSE	FALSE	FALSE	TRUE	TRUE	FALSE	TRUE	FALSE	1	19	16	69	0	18	6	56	0	47	1	0.903225806451613
chr2R	15456839	15457838	1000	*	VT19317	TRUE	FALSE	FALSE	FALSE	TRUE	TRUE	FALSE	TRUE	FALSE	19	58	31	198	0	25	37	66	11	33	0.75	0.640776699029126
chr2R	15477814	15478813	1000	*	VT19329	TRUE	FALSE	FALSE	FALSE	TRUE	TRUE	FALSE	TRUE	FALSE	2	27	12	61	0	9	0	71	0	56	1	1
chr2R	15510139	15511138	1000	*	VT19346	TRUE	FALSE	FALSE	FALSE	TRUE	TRUE	FALSE	TRUE	FALSE	6	53	11	120	1	22	3	95	11	44	0.8	0.969387755102041
chr2R	15511489	15512488	1000	*	VT19347	TRUE	FALSE	FALSE	FALSE	FALSE	TRUE	FALSE	FALSE	FALSE	1	24	6	64	3	13	1	54	2	42	0.954545454545455	0.981818181818182
chr2R	15548764	15549763	1000	*	miR-309-6_8-miR	FALSE	FALSE	FALSE	TRUE	FALSE	FALSE	FALSE	FALSE	FALSE	246	8428	9	32	0	6	88	20448	0	54	1	0.995714842228282
chr2R	15589164	15590163	1000	*	Obp56c_prom	FALSE	FALSE	FALSE	FALSE	FALSE	FALSE	FALSE	FALSE	FALSE	1	0	6	5	0	1	2	0	0	4	1	1
chr2R	15689539	15690538	1000	*	VT19419	FALSE	FALSE	FALSE	FALSE	TRUE	TRUE	FALSE	TRUE	FALSE	8	1	22	4	11	11	698	3	314	2	0.993670886075949	0.995720399429387
chr2R	15701014	15702013	1000	*	Obp56h_prom	FALSE	TRUE	FALSE	FALSE	FALSE	FALSE	FALSE	FALSE	FALSE	2	0	6	2	1	0	8	9	1	9	0.9	0.529411764705882
chr2R	16300784	16301783	1000	*	VT19735	FALSE	TRUE	FALSE	FALSE	TRUE	TRUE	FALSE	TRUE	FALSE	2	1	6	9	0	0	0	0	0	0	NA	NA
chr2R	16336489	16337488	1000	*	VT19755	TRUE	FALSE	FALSE	FALSE	TRUE	TRUE	FALSE	TRUE	FALSE	4	0	5	4	2	1	2	2	12	0	1	0.5
chr2R	16830739	16831738	1000	*	Act57B_-539/+2	FALSE	FALSE	TRUE	FALSE	TRUE	TRUE	TRUE	FALSE	FALSE	511475	82	2145183	1633	177602	818	1734	64	23858	246	0.989794225024892	0.96440489432703
chr2R	16849439	16850438	1000	*	Unspecified_HC_14	FALSE	TRUE	FALSE	FALSE	FALSE	FALSE	FALSE	FALSE	FALSE	8	8	5	0	0	0	15	5	4	0	1	0.75
chr2R	16885147	16886146	1000	*	Unspecified_1195	FALSE	FALSE	TRUE	FALSE	FALSE	FALSE	FALSE	FALSE	FALSE	99	18	336	154	62	14	203	9	193	13	0.936893203883495	0.957547169811321
chr2R	16988814	16989813	1000	*	VT20119	FALSE	FALSE	TRUE	TRUE	TRUE	TRUE	FALSE	FALSE	FALSE	5404	66	18490	537	3337	48	21053	1447	17602	745	0.959393906360713	0.935688888888889
chr2R	16989264	16990263	1000	*	VT20120	FALSE	FALSE	TRUE	FALSE	TRUE	TRUE	FALSE	TRUE	FALSE	5416	13	18568	97	3337	6	21147	86	17631	52	0.997059322513148	0.99594970093722
chr2R	17003164	17004163	1000	*	VT20128	TRUE	FALSE	FALSE	FALSE	FALSE	TRUE	FALSE	FALSE	FALSE	5	0	13	10	1	1	94	0	27	0	1	1
chr2R	17070339	17071338	1000	*	tud_promoter	FALSE	FALSE	TRUE	FALSE	FALSE	FALSE	FALSE	FALSE	FALSE	13593	6	41782	39	4945	0	19141	35	10880	19	0.998256720800073	0.998174801835628
chr2R	17320364	17321363	1000	*	VT20297	TRUE	FALSE	FALSE	FALSE	TRUE	TRUE	FALSE	TRUE	FALSE	6	114	23	133	4	20	5	157	0	29	1	0.969135802469136
chr2R	17574714	17575713	1000	*	Tbp_pDRE-wt	FALSE	FALSE	TRUE	FALSE	FALSE	FALSE	FALSE	FALSE	FALSE	5276	9277	439	17718	23	1458	73	2954	0	1646	1	0.97588371324744
chr2R	17742864	17743863	1000	*	VT20515	FALSE	TRUE	FALSE	FALSE	TRUE	TRUE	FALSE	TRUE	FALSE	15	11	45	45	6	9	1	1	10	22	0.6875	0.5
chr2R	18007464	18008463	1000	*	Vrp1_intronicCRM	FALSE	FALSE	TRUE	FALSE	FALSE	FALSE	FALSE	FALSE	FALSE	23	147	400	1689	98	982	18	178	207	137	0.601744186046512	0.908163265306122
chr2R	18168589	18169588	1000	*	VT20740	TRUE	FALSE	FALSE	TRUE	TRUE	TRUE	FALSE	TRUE	FALSE	43	5	243	34	12	1	43	0	43	0	1	1
chr2R	18293239	18294238	1000	*	VT20803	TRUE	FALSE	FALSE	FALSE	FALSE	TRUE	FALSE	FALSE	FALSE	4	2	12	7	2	1	14	33	5	16	0.761904761904762	0.702127659574468
chr2R	18295539	18296538	1000	*	VT20804	FALSE	FALSE	TRUE	TRUE	TRUE	TRUE	TRUE	FALSE	FALSE	33635	110	42112	219	6793	43	5276	436	1777	218	0.890726817042606	0.923669467787115
chr2R	18298664	18299663	1000	*	Mes4_promoter	FALSE	FALSE	TRUE	FALSE	FALSE	FALSE	FALSE	FALSE	FALSE	16439	29601	13261	39598	1402	5555	26033	2941	7296	1469	0.832401597261837	0.89849520259543
chr2R	18345189	18346188	1000	*	VT20834	TRUE	FALSE	FALSE	TRUE	TRUE	TRUE	FALSE	TRUE	FALSE	4	3	6	4	0	0	6	12	2	0	1	0.666666666666667
chr2R	18821264	18822263	1000	*	CG3788_CRM18	FALSE	FALSE	TRUE	FALSE	FALSE	FALSE	FALSE	FALSE	FALSE	1352	35634	3405	19841	157	1335	459	986	276	590	0.681293302540416	0.682352941176471
chr2R	18940614	18941613	1000	*	GJ1911	FALSE	TRUE	FALSE	FALSE	TRUE	FALSE	TRUE	FALSE	FALSE	39	16	173	8	54	5	16	25	52	18	0.742857142857143	0.609756097560976
chr2R	19472089	19473088	1000	*	VT21428	TRUE	FALSE	FALSE	FALSE	TRUE	TRUE	FALSE	TRUE	FALSE	166	13	559	138	50	10	1678	3	505	4	0.992141453831041	0.998215348007139
chr2R	19683347	19684346	1000	*	VT21541	TRUE	FALSE	FALSE	FALSE	FALSE	TRUE	FALSE	FALSE	FALSE	5	4	5	14	0	3	0	1	0	1	1	1
chr2R	19875039	19876038	1000	*	Phm_mesoderm	FALSE	FALSE	TRUE	TRUE	FALSE	FALSE	FALSE	FALSE	FALSE	574	31206	428	81421	62	13865	71	1895	57	2739	0.979613733905579	0.963886063072228
chr2R	19947414	19948413	1000	*	GJ2036	FALSE	FALSE	TRUE	FALSE	FALSE	FALSE	FALSE	FALSE	FALSE	729309	63	1120900	188	116023	20	1918	210	2595	399	0.866733466933868	0.901315789473684
chr2R	20196639	20197638	1000	*	betaTub60D_beta3-14/vm1_NR	TRUE	FALSE	FALSE	FALSE	TRUE	TRUE	TRUE	FALSE	FALSE	29	6	769	185	203	34	41	3	172	24	0.877551020408163	0.931818181818182
chr2R	20200289	20201288	1000	*	VT21810	FALSE	FALSE	FALSE	FALSE	FALSE	TRUE	FALSE	FALSE	FALSE	1	4	17	437	0	33	21	1	66	0	1	0.954545454545455
chr2R	20208839	20209838	1000	*	VT21815	FALSE	TRUE	FALSE	FALSE	FALSE	TRUE	FALSE	FALSE	FALSE	45	10	72	11	6	0	19	4	23	11	0.676470588235294	0.826086956521739
chr2R	20212539	20213538	1000	*	VT21817	FALSE	FALSE	FALSE	FALSE	FALSE	TRUE	FALSE	FALSE	FALSE	5	1	20	9	0	0	2	1	7	3	0.7	0.666666666666667
chr2R	20274464	20275463	1000	*	VT21844	TRUE	FALSE	FALSE	FALSE	FALSE	TRUE	FALSE	FALSE	FALSE	0	2	7	4	0	0	1	0	0	1	1	1
chr2R	20604014	20605013	1000	*	VT22015	TRUE	FALSE	FALSE	FALSE	TRUE	TRUE	FALSE	TRUE	FALSE	1	12	13	31	1	6	3	24	4	14	0.777777777777778	0.888888888888889
chr2R	20608039	20609038	1000	*	VT22018	TRUE	FALSE	FALSE	FALSE	TRUE	TRUE	FALSE	TRUE	FALSE	2	1	7	13	0	4	8	11	0	3	1	0.578947368421053
chr2R	20609689	20610688	1000	*	VT22019	TRUE	FALSE	FALSE	TRUE	FALSE	FALSE	FALSE	FALSE	FALSE	74	3	13	3	29	0	21	18	0	7	1	0.538461538461538
chr2R	20631289	20632288	1000	*	VT22027	FALSE	FALSE	TRUE	TRUE	TRUE	TRUE	FALSE	TRUE	FALSE	12327	642	20878	1184	3672	133	39257	261	40661	118	0.997106353760514	0.99339541474771
chr2R	20690289	20691288	1000	*	Dll_304	FALSE	TRUE	FALSE	FALSE	FALSE	FALSE	FALSE	FALSE	FALSE	15	8	31	5	1	0	55	8	10	4	0.714285714285714	0.873015873015873
chr2R	20710814	20711813	1000	*	VT22077	FALSE	FALSE	TRUE	FALSE	FALSE	TRUE	FALSE	FALSE	FALSE	39	17	73	64	7	9	178	1	39	2	0.951219512195122	0.994413407821229
chr2R	20745664	20746663	1000	*	VT22096	FALSE	FALSE	FALSE	FALSE	FALSE	TRUE	FALSE	FALSE	FALSE	0	3	5	10	5	0	5	11	2	2	0.5	0.6875
chr2R	20807614	20808613	1000	*	VT22121	TRUE	FALSE	FALSE	FALSE	FALSE	TRUE	FALSE	FALSE	FALSE	6	11	62	40	3	0	52	1	29	1	0.966666666666667	0.981132075471698
chr2R	20938114	20939113	1000	*	VT22194	TRUE	FALSE	FALSE	FALSE	TRUE	TRUE	FALSE	TRUE	FALSE	19	50	91	602	6	64	11	22	2	66	0.970588235294118	0.666666666666667
chr2R	20952789	20953788	1000	*	VT22203	FALSE	FALSE	FALSE	FALSE	TRUE	FALSE	FALSE	TRUE	FALSE	13	3	7	7	1	0	82	64	35	22	0.614035087719298	0.561643835616438
chr2R	20955689	20956688	1000	*	VT22205	FALSE	TRUE	FALSE	FALSE	TRUE	TRUE	FALSE	TRUE	FALSE	52	20	167	65	15	8	41	21	47	14	0.770491803278688	0.661290322580645
chr2R	21006239	21007238	1000	*	VT22229	TRUE	FALSE	FALSE	FALSE	TRUE	TRUE	FALSE	TRUE	FALSE	3	9	15	7	4	1	3	3	2	0	1	0.5
chr2R	21011914	21012913	1000	*	VT22233	TRUE	FALSE	FALSE	FALSE	FALSE	TRUE	FALSE	FALSE	FALSE	1	3	11	13	0	0	8	8	17	13	0.566666666666667	0.5
chr2R	21020864	21021863	1000	*	VT22238	TRUE	FALSE	FALSE	FALSE	TRUE	TRUE	FALSE	TRUE	FALSE	1	4	15	16	0	0	0	2	4	5	0.555555555555556	1
chr2R	21054589	21055588	1000	*	VT22247	FALSE	FALSE	TRUE	FALSE	FALSE	TRUE	FALSE	FALSE	FALSE	66	3	241	6	1	1	64	2	217	5	0.977477477477477	0.96969696969697
chr2R	21075364	21076363	1000	*	VT22259	FALSE	FALSE	TRUE	FALSE	FALSE	TRUE	FALSE	FALSE	FALSE	85	14224	144	26845	6	573	28	214	6	271	0.978339350180505	0.884297520661157
chr2R	21093464	21094463	1000	*	VT22269	FALSE	FALSE	TRUE	FALSE	FALSE	TRUE	FALSE	FALSE	FALSE	588	39	1295	28	52	2	61	22	41	6	0.872340425531915	0.734939759036145
chr2R	21110189	21111188	1000	*	Kr_CD1_NR	TRUE	FALSE	FALSE	TRUE	FALSE	FALSE	FALSE	FALSE	FALSE	15	47	7	21	0	1	40	14	3	0	1	0.740740740740741
chr2R	21119714	21120713	1000	*	VT22283	TRUE	FALSE	FALSE	FALSE	FALSE	TRUE	FALSE	FALSE	FALSE	17	24	9	13	2	0	35	30	1	1	0.5	0.538461538461538
chr2R	21128939	21129938	1000	*	VT22289	TRUE	FALSE	FALSE	FALSE	FALSE	TRUE	FALSE	FALSE	FALSE	1	1	16	5	0	0	4	3	13	1	0.928571428571429	0.571428571428571
chr2R	21130414	21131413	1000	*	VT22290	TRUE	FALSE	FALSE	FALSE	TRUE	TRUE	FALSE	TRUE	FALSE	6	16	13	31	0	2	22	115	10	67	0.87012987012987	0.839416058394161
chr3L	380261	381260	1000	*	VT23465	TRUE	FALSE	FALSE	FALSE	TRUE	TRUE	FALSE	TRUE	FALSE	134	65	128	60	1	0	14	10	5	2	0.714285714285714	0.583333333333333
chr3L	380814	381813	1000	*	VT23466	TRUE	FALSE	FALSE	FALSE	TRUE	TRUE	FALSE	TRUE	FALSE	1189	22	2146	18	235	1	332	3	143	1	0.993055555555556	0.991044776119403
chr3L	394339	395338	1000	*	trh_trh45	FALSE	FALSE	FALSE	FALSE	FALSE	FALSE	FALSE	FALSE	FALSE	0	7	26	32	0	1	1	0	0	0	NA	1
chr3L	396539	397538	1000	*	trh_trh47	FALSE	TRUE	FALSE	FALSE	FALSE	FALSE	FALSE	FALSE	FALSE	0	12	7	10	8	0	3	4	1	3	0.75	0.571428571428571
chr3L	415939	416938	1000	*	trh_trh66	FALSE	TRUE	FALSE	FALSE	FALSE	FALSE	FALSE	FALSE	FALSE	7	3	70	32	8	0	11	3	10	5	0.666666666666667	0.785714285714286
chr3L	545714	546713	1000	*	VT23555	FALSE	FALSE	TRUE	FALSE	TRUE	FALSE	FALSE	TRUE	FALSE	2380	14	13869	28	1501	2	422	7	508	4	0.9921875	0.983682983682984
chr3L	639989	640988	1000	*	ban_br-C12	TRUE	FALSE	FALSE	FALSE	FALSE	FALSE	FALSE	FALSE	FALSE	713	622	1618	1293	155	216	1697	1667	2395	861	0.735565110565111	0.504458977407848
chr3L	640989	641988	1000	*	ban_br-1.2	TRUE	FALSE	FALSE	FALSE	FALSE	FALSE	FALSE	FALSE	FALSE	1722	218	713	350	75	10	982	155	563	64	0.89792663476874	0.863676341248901
chr3L	725014	726013	1000	*	Unspecified_BN5-lf	FALSE	TRUE	FALSE	FALSE	FALSE	FALSE	FALSE	FALSE	FALSE	35	19	1017	218	127	24	66	38	389	63	0.860619469026549	0.634615384615385
chr3L	726139	727138	1000	*	Unspecified_BN5-rt	FALSE	TRUE	FALSE	FALSE	FALSE	FALSE	FALSE	FALSE	FALSE	124	65	381	472	40	38	175	572	322	118	0.731818181818182	0.765729585006693
chr3L	903689	904688	1000	*	nerfin-1_fragment2	FALSE	FALSE	FALSE	FALSE	FALSE	FALSE	FALSE	FALSE	FALSE	8	1	128	24	4	0	2	10	17	39	0.696428571428571	0.833333333333333
chr3L	904389	905388	1000	*	nerfin-1_fragment3	FALSE	FALSE	FALSE	FALSE	FALSE	FALSE	FALSE	FALSE	FALSE	8	16	103	311	1	13	3	12	12	42	0.777777777777778	0.8
chr3L	905114	906113	1000	*	nerfin-1_fragment4	FALSE	FALSE	FALSE	FALSE	FALSE	FALSE	FALSE	FALSE	FALSE	14	11	265	87	13	4	94	42	132	37	0.781065088757396	0.691176470588235
chr3L	993439	994438	1000	*	VT23784	FALSE	FALSE	TRUE	FALSE	TRUE	TRUE	FALSE	TRUE	FALSE	4846	1	9162	1	269	0	416	9	61	1	0.983870967741935	0.978823529411765
chr3L	1058064	1059063	1000	*	VT23814	TRUE	FALSE	FALSE	FALSE	TRUE	TRUE	FALSE	TRUE	FALSE	12	5	44	24	1	0	6	3	21	2	0.91304347826087	0.666666666666667
chr3L	1078339	1079338	1000	*	VT23825	TRUE	FALSE	FALSE	FALSE	TRUE	TRUE	FALSE	TRUE	FALSE	6	3	15	10	0	3	2	2	0	1	1	0.5
chr3L	1170239	1171238	1000	*	bab2_bab2_+2	TRUE	FALSE	FALSE	FALSE	FALSE	FALSE	FALSE	FALSE	FALSE	8	36	165	229	6	62	1	212	3	315	0.990566037735849	0.995305164319249
chr3L	1460464	1461463	1000	*	VT24024	TRUE	FALSE	FALSE	FALSE	TRUE	FALSE	FALSE	TRUE	FALSE	4	18	15	16	0	1	31	50	0	8	1	0.617283950617284
chr3L	1466089	1467088	1000	*	VT24027	TRUE	FALSE	FALSE	FALSE	FALSE	TRUE	FALSE	FALSE	FALSE	103	10	242	81	28	1	1679	0	402	2	0.995049504950495	1
chr3L	1533839	1534838	1000	*	VT24056	FALSE	FALSE	TRUE	FALSE	FALSE	TRUE	FALSE	FALSE	FALSE	7	26091	13	45819	2	8927	58	1783	78	606	0.885964912280702	0.968495382944052
chr3L	1627939	1628938	1000	*	VT24098	FALSE	FALSE	TRUE	FALSE	TRUE	TRUE	FALSE	TRUE	FALSE	70	70770	543	398893	17	12168	51	1251	28	3776	0.992639327024185	0.960829493087558
chr3L	1628914	1629913	1000	*	VT24099	FALSE	FALSE	TRUE	FALSE	FALSE	TRUE	FALSE	FALSE	FALSE	9	199	10	815	0	26	11	160	5	506	0.990215264187867	0.935672514619883
chr3L	2114339	2115338	1000	*	Ket-2	FALSE	FALSE	TRUE	FALSE	TRUE	TRUE	TRUE	FALSE	FALSE	4	103	58	1198	28	531	15	26	120	134	0.52755905511811	0.634146341463415
chr3L	2117964	2118963	1000	*	Ket-3	TRUE	FALSE	FALSE	FALSE	TRUE	TRUE	TRUE	FALSE	FALSE	3	10	12	62	1	38	1	10	2	45	0.957446808510638	0.909090909090909
chr3L	2553064	2554063	1000	*	Spn_369bp_CRM	TRUE	FALSE	FALSE	FALSE	FALSE	FALSE	FALSE	FALSE	FALSE	11	1510	61	1093	5	19	64	111	54	86	0.614285714285714	0.634285714285714
chr3L	2759164	2760163	1000	*	VT24648	TRUE	FALSE	FALSE	FALSE	FALSE	TRUE	FALSE	FALSE	FALSE	0	3	8	28	0	0	3	91	0	27	1	0.968085106382979
chr3L	3058764	3059763	1000	*	SVM-CRM_#3775	TRUE	FALSE	FALSE	TRUE	TRUE	TRUE	TRUE	FALSE	FALSE	59	138	316	822	41	107	170	568	157	338	0.682828282828283	0.769647696476965
chr3L	3942389	3943388	1000	*	VT25263	FALSE	FALSE	TRUE	FALSE	FALSE	TRUE	FALSE	FALSE	FALSE	114	16986	290	15572	2	185	9	257	28	1622	0.983030303030303	0.966165413533835
chr3L	3983314	3984313	1000	*	scrt_sD	FALSE	FALSE	TRUE	FALSE	FALSE	FALSE	FALSE	FALSE	FALSE	2008	19	22944	69	1000	1	1712	216	1811	680	0.727017262143717	0.887966804979253
chr3L	4013739	4014738	1000	*	fd64A	FALSE	TRUE	FALSE	FALSE	TRUE	TRUE	TRUE	FALSE	FALSE	2	6	6	11	0	3	0	1	0	3	1	1
chr3L	4085464	4086463	1000	*	VT25342	FALSE	FALSE	TRUE	FALSE	FALSE	TRUE	FALSE	FALSE	FALSE	2	5096	3	8056	0	48	1	7	0	9	1	0.875
chr3L	4377064	4378063	1000	*	VT25493	TRUE	FALSE	FALSE	FALSE	FALSE	TRUE	FALSE	FALSE	FALSE	0	6	7	22	0	0	11	3	0	0	NA	0.785714285714286
chr3L	4428789	4429788	1000	*	nAcRbeta-64B_P-171	FALSE	FALSE	TRUE	FALSE	FALSE	FALSE	FALSE	FALSE	FALSE	1096	2	2689	7	35	5	72	3	272	2	0.992700729927007	0.96
chr3L	4430764	4431763	1000	*	VT25526	TRUE	FALSE	FALSE	TRUE	TRUE	TRUE	FALSE	TRUE	FALSE	5	15	22	65	0	0	3	1	9	4	0.692307692307692	0.75
chr3L	4696989	4697988	1000	*	Unspecified_HC_08	FALSE	FALSE	TRUE	FALSE	FALSE	FALSE	FALSE	FALSE	FALSE	4763	32	83	3	3	0	844	8	13	1	0.928571428571429	0.990610328638498
chr3L	4854484	4855483	1000	*	VT25739	FALSE	TRUE	FALSE	FALSE	TRUE	TRUE	FALSE	TRUE	FALSE	2	2	19	6	0	0	4	0	4	0	1	1
chr3L	4858114	4859113	1000	*	VT25741	FALSE	FALSE	FALSE	FALSE	TRUE	TRUE	FALSE	TRUE	FALSE	1	11	11	36	5	3	0	0	5	1	0.833333333333333	NA
chr3L	4944714	4945713	1000	*	VT25786	TRUE	FALSE	FALSE	FALSE	TRUE	TRUE	FALSE	TRUE	FALSE	4	4	14	47	0	6	0	6	3	24	0.888888888888889	1
chr3L	4966839	4967838	1000	*	VT25799	TRUE	FALSE	FALSE	FALSE	TRUE	TRUE	FALSE	TRUE	FALSE	6	9	11	31	1	10	0	4	0	8	1	1
chr3L	5268389	5269388	1000	*	VT25948	TRUE	FALSE	FALSE	TRUE	TRUE	TRUE	FALSE	FALSE	FALSE	27	163	35	123	0	0	24	37	3	3	0.5	0.60655737704918
chr3L	5607564	5608563	1000	*	VT26120	FALSE	TRUE	FALSE	FALSE	TRUE	TRUE	FALSE	TRUE	FALSE	216	5	101	16	7	1	4	1	0	0	NA	0.8
chr3L	5609214	5610213	1000	*	VT26121	FALSE	TRUE	FALSE	FALSE	FALSE	TRUE	FALSE	FALSE	FALSE	58	4	16	49	0	20	117	28	32	6	0.842105263157895	0.806896551724138
chr3L	5643964	5644963	1000	*	VT26140	TRUE	FALSE	FALSE	FALSE	TRUE	TRUE	FALSE	TRUE	FALSE	6	2	8	8	0	4	315	1	31	0	1	0.996835443037975
chr3L	5698714	5699713	1000	*	VT26168	TRUE	FALSE	FALSE	FALSE	FALSE	TRUE	FALSE	FALSE	FALSE	10	1	30	9	4	0	0	1	9	1	0.9	1
chr3L	5828589	5829588	1000	*	vn_neurogenic_ectoderm	TRUE	FALSE	FALSE	TRUE	TRUE	FALSE	FALSE	TRUE	FALSE	223	353	14	125	3	22	15	236	1	54	0.981818181818182	0.940239043824701
chr3L	5966439	5967438	1000	*	VT26319	TRUE	FALSE	FALSE	FALSE	TRUE	TRUE	TRUE	FALSE	FALSE	25	35	149	192	3	24	19	2669	9	937	0.990486257928118	0.992931547619048
chr3L	6000414	6001413	1000	*	VT26338	TRUE	FALSE	FALSE	FALSE	FALSE	TRUE	FALSE	FALSE	FALSE	5	4	6	4	0	0	1	0	0	0	NA	1
chr3L	6005839	6006838	1000	*	VT26340	TRUE	FALSE	FALSE	FALSE	TRUE	TRUE	FALSE	TRUE	FALSE	0	3	2	3	2	0	4	0	0	0	NA	1
chr3L	6112939	6113938	1000	*	VT26397	TRUE	FALSE	FALSE	FALSE	TRUE	TRUE	FALSE	TRUE	FALSE	6	20	27	22	3	0	0	15	6	1	0.857142857142857	1
chr3L	6645689	6646688	1000	*	VT26663	FALSE	TRUE	FALSE	FALSE	FALSE	TRUE	FALSE	FALSE	FALSE	4	0	2	1	0	0	0	0	5	3	0.625	NA
chr3L	6702489	6703488	1000	*	VT26693	FALSE	FALSE	FALSE	FALSE	FALSE	TRUE	FALSE	FALSE	FALSE	2	2	1	0	0	1	4	0	1	0	1	1
chr3L	6712214	6713213	1000	*	ple_995bp_wound_response_element	FALSE	FALSE	TRUE	FALSE	FALSE	FALSE	FALSE	FALSE	FALSE	1	722	5	1787	1	7	0	141	4	121	0.968	1
chr3L	6757414	6758413	1000	*	vvl_vvl1+2	FALSE	TRUE	FALSE	FALSE	FALSE	FALSE	FALSE	FALSE	FALSE	23	16	64	29	2	1	19	57	16	8	0.666666666666667	0.75
chr3L	6777569	6778568	1000	*	vvl_dfr_autoregulatory	FALSE	FALSE	FALSE	FALSE	FALSE	FALSE	FALSE	FALSE	FALSE	1	3	36	55	2	1	10	11	12	13	0.52	0.523809523809524
chr3L	6782664	6783663	1000	*	vvl_484-5prime	FALSE	FALSE	TRUE	FALSE	FALSE	FALSE	FALSE	FALSE	FALSE	10300	265	134589	2230	4500	47	8872	149	12044	219	0.982141400962244	0.983482984148099
chr3L	6789964	6790963	1000	*	VT26733	FALSE	TRUE	FALSE	FALSE	FALSE	TRUE	FALSE	FALSE	FALSE	6	2	43	39	2	0	19	7	69	12	0.851851851851852	0.730769230769231
chr3L	6811014	6812013	1000	*	vvl_vvlds1.7	FALSE	TRUE	FALSE	FALSE	FALSE	FALSE	FALSE	FALSE	FALSE	4	1	53	5	4	0	6	5	49	13	0.790322580645161	0.545454545454545
chr3L	6813814	6814813	1000	*	VT26747	FALSE	TRUE	FALSE	FALSE	TRUE	FALSE	FALSE	TRUE	FALSE	12	8	78	9	5	0	98	37	20	5	0.8	0.725925925925926
chr3L	6815489	6816488	1000	*	vvl_vvl-41	FALSE	TRUE	FALSE	FALSE	FALSE	FALSE	FALSE	FALSE	FALSE	7	179	50	208	2	5	12	9	4	4	0.5	0.571428571428571
chr3L	6838689	6839688	1000	*	VT26761	FALSE	TRUE	FALSE	FALSE	TRUE	TRUE	FALSE	TRUE	FALSE	1	9	6	120	1	0	13	18	9	40	0.816326530612245	0.580645161290323
chr3L	6874214	6875213	1000	*	VT26778	FALSE	FALSE	FALSE	FALSE	FALSE	TRUE	FALSE	FALSE	FALSE	1	0	7	4	0	2	2	1	5	1	0.833333333333333	0.666666666666667
chr3L	6876164	6877163	1000	*	VT26779	FALSE	FALSE	FALSE	FALSE	TRUE	TRUE	FALSE	TRUE	FALSE	1	1	4	3	2	1	0	0	0	3	1	NA
chr3L	6892139	6893138	1000	*	VT26784	FALSE	TRUE	FALSE	FALSE	FALSE	TRUE	FALSE	FALSE	FALSE	8	1	7	3	1	0	5	0	15	1	0.9375	1
chr3L	6894114	6895113	1000	*	VT26785	FALSE	TRUE	FALSE	FALSE	FALSE	FALSE	FALSE	FALSE	FALSE	3	3	19	9	0	2	1	0	16	4	0.8	1
chr3L	6968714	6969713	1000	*	VT26829	FALSE	FALSE	TRUE	FALSE	FALSE	TRUE	FALSE	FALSE	FALSE	14	855	13	458	1	12	7	264	10	67	0.87012987012987	0.974169741697417
chr3L	7515189	7516188	1000	*	CG32372	TRUE	FALSE	FALSE	FALSE	TRUE	FALSE	TRUE	FALSE	FALSE	24	5	26	7	17	2	88	4	27	0	1	0.956521739130435
chr3L	7601664	7602663	1000	*	VT27166	TRUE	FALSE	FALSE	FALSE	TRUE	TRUE	FALSE	FALSE	FALSE	9	11	34	35	2	0	5	0	19	5	0.791666666666667	1
chr3L	7811314	7812313	1000	*	VT27251	TRUE	FALSE	FALSE	FALSE	FALSE	TRUE	FALSE	FALSE	FALSE	14	14	49	49	0	6	0	15	0	37	1	1
chr3L	7847489	7848488	1000	*	VT27269	FALSE	FALSE	TRUE	FALSE	FALSE	TRUE	FALSE	FALSE	FALSE	36	42130	470	280514	5	14591	11	7852	15	10986	0.998636487592037	0.99860104285896
chr3L	7933864	7934863	1000	*	VT27311	FALSE	TRUE	FALSE	FALSE	FALSE	TRUE	FALSE	FALSE	FALSE	1	1	5	2	0	0	8	1	2	1	0.666666666666667	0.888888888888889
chr3L	7936039	7937038	1000	*	VT27312	FALSE	TRUE	FALSE	TRUE	TRUE	TRUE	FALSE	TRUE	FALSE	2	5	4	10	0	1	3	7	4	6	0.6	0.7
chr3L	7951389	7952388	1000	*	VT27320	FALSE	TRUE	FALSE	FALSE	TRUE	TRUE	FALSE	TRUE	FALSE	9	7	15	23	2	0	1	1	2	2	0.5	0.5
chr3L	7957961	7958960	1000	*	VT27324	FALSE	TRUE	FALSE	FALSE	TRUE	TRUE	FALSE	TRUE	FALSE	0	0	1	3	0	0	1	2	0	2	1	0.666666666666667
chr3L	8021839	8022838	1000	*	nmo_754bp_CRM	TRUE	FALSE	FALSE	FALSE	FALSE	FALSE	FALSE	FALSE	FALSE	171	4	320	23	70	1	691	0	170	4	0.977011494252874	1
chr3L	8658464	8659463	1000	*	h_h7FA	FALSE	TRUE	FALSE	TRUE	FALSE	FALSE	FALSE	FALSE	FALSE	19	301	4	13	2	0	33	30	1	9	0.9	0.523809523809524
chr3L	8663739	8664738	1000	*	h_stripe1	FALSE	TRUE	FALSE	TRUE	FALSE	FALSE	FALSE	FALSE	FALSE	20	53	5	14	1	0	28	52	1	3	0.75	0.65
chr3L	8673789	8674788	1000	*	VT27685	FALSE	FALSE	FALSE	FALSE	FALSE	FALSE	FALSE	FALSE	FALSE	6	2	3	7	0	0	46	4	5	2	0.714285714285714	0.92
chr3L	8680339	8681338	1000	*	h_stripe0	FALSE	TRUE	FALSE	TRUE	FALSE	FALSE	FALSE	FALSE	FALSE	83	24	10	22	0	2	4	1	1	2	0.666666666666667	0.8
chr3L	8694764	8695763	1000	*	VT27698	FALSE	TRUE	FALSE	FALSE	TRUE	TRUE	FALSE	TRUE	FALSE	1	0	7	9	0	0	5	1	4	4	0.5	0.833333333333333
chr3L	8697814	8698813	1000	*	VT27700	FALSE	TRUE	FALSE	FALSE	TRUE	TRUE	FALSE	TRUE	FALSE	31	7	144	18	11	0	9	14	37	85	0.69672131147541	0.608695652173913
chr3L	8762464	8763463	1000	*	VT27732	TRUE	FALSE	FALSE	FALSE	TRUE	TRUE	FALSE	TRUE	FALSE	2	1	12	4	3	0	4	1	25	0	1	0.8
chr3L	8769164	8770163	1000	*	VT27736	TRUE	FALSE	FALSE	FALSE	FALSE	TRUE	FALSE	FALSE	FALSE	46	13	124	46	7	0	3	1	17	2	0.894736842105263	0.75
chr3L	8996139	8997138	1000	*	Doc3_7731	FALSE	FALSE	FALSE	FALSE	TRUE	FALSE	TRUE	FALSE	FALSE	37	51	64	78	12	31	67	16	54	17	0.76056338028169	0.807228915662651
chr3L	9009864	9010863	1000	*	Doc2_7739	TRUE	FALSE	FALSE	FALSE	TRUE	FALSE	TRUE	FALSE	FALSE	12	605	55	517	4	46	95	687	24	163	0.871657754010695	0.878516624040921
chr3L	9022539	9023538	1000	*	Doc_DocF4s1	FALSE	TRUE	FALSE	FALSE	FALSE	FALSE	FALSE	FALSE	FALSE	70	65	3	66	4	2	12	6	4	10	0.714285714285714	0.666666666666667
chr3L	9023739	9024738	1000	*	Doc1_7750	FALSE	TRUE	FALSE	FALSE	TRUE	FALSE	TRUE	FALSE	FALSE	346	257	224	243	23	33	29	292	6	116	0.950819672131147	0.909657320872274
chr3L	9031889	9032888	1000	*	Doc1_7753	FALSE	TRUE	FALSE	FALSE	TRUE	FALSE	TRUE	FALSE	FALSE	173	579	124	124	18	36	86	104	18	20	0.526315789473684	0.547368421052632
chr3L	9166214	9167213	1000	*	VT27941	TRUE	FALSE	FALSE	FALSE	FALSE	TRUE	FALSE	FALSE	FALSE	2	8	11	17	0	1	2	1	0	0	NA	0.666666666666667
chr3L	9189464	9190463	1000	*	VT27954	FALSE	TRUE	FALSE	FALSE	TRUE	FALSE	FALSE	TRUE	FALSE	3	2	4	1	0	0	0	1	0	0	NA	1
chr3L	9541589	9542588	1000	*	VT28140	TRUE	FALSE	FALSE	FALSE	TRUE	TRUE	FALSE	TRUE	FALSE	5	2	49	6	0	2	3	0	13	1	0.928571428571429	1
chr3L	9796814	9797813	1000	*	VT28266	FALSE	FALSE	TRUE	TRUE	FALSE	FALSE	FALSE	FALSE	FALSE	3138	1162608	536	567178	133	284416	67	9580	1	139	0.992857142857143	0.993054835700218
chr3L	9843314	9844313	1000	*	VT28289	TRUE	FALSE	FALSE	TRUE	TRUE	TRUE	FALSE	TRUE	FALSE	7	30	35	93	0	11	2	250	19	103	0.844262295081967	0.992063492063492
chr3L	9960989	9961988	1000	*	Nc_dronc_0.52kb	FALSE	FALSE	TRUE	FALSE	FALSE	FALSE	FALSE	FALSE	FALSE	60359	36979	93383	31680	2617	1401	3159	2318	8906	2259	0.797671294223018	0.57677560708417
chr3L	10162839	10163838	1000	*	VT28455	TRUE	FALSE	FALSE	FALSE	FALSE	TRUE	FALSE	FALSE	FALSE	6	5	13	14	2	0	0	1	0	0	NA	1
chr3L	10270364	10271363	1000	*	VT28514	FALSE	TRUE	FALSE	FALSE	TRUE	TRUE	FALSE	TRUE	FALSE	1	0	12	3	0	4	1	7	2	1	0.666666666666667	0.875
chr3L	10328414	10329413	1000	*	VT28547	FALSE	TRUE	FALSE	FALSE	TRUE	TRUE	FALSE	TRUE	FALSE	40	71	71	764	3	45	35	110	13	97	0.881818181818182	0.758620689655172
chr3L	10330114	10331113	1000	*	VT28548	FALSE	TRUE	FALSE	FALSE	TRUE	TRUE	FALSE	TRUE	FALSE	6	1	12	12	1	0	21	15	7	4	0.636363636363636	0.583333333333333
chr3L	10334239	10335238	1000	*	VT28551	FALSE	TRUE	FALSE	FALSE	FALSE	TRUE	FALSE	FALSE	FALSE	1	10	11	20	0	3	5	0	6	0	1	1
chr3L	10343914	10344913	1000	*	VT28556	TRUE	FALSE	FALSE	FALSE	FALSE	TRUE	FALSE	FALSE	FALSE	5	2	26	7	4	0	2	5	8	24	0.75	0.714285714285714
chr3L	10986964	10987963	1000	*	VT28913	FALSE	FALSE	TRUE	FALSE	FALSE	TRUE	FALSE	FALSE	FALSE	3	9	125	142	6	14	7	51	1	80	0.987654320987654	0.879310344827586
chr3L	11244664	11245663	1000	*	VT29056	FALSE	FALSE	TRUE	FALSE	TRUE	TRUE	FALSE	TRUE	FALSE	305164	1105	522358	4347	28575	291	42893	423	62711	415	0.99342584671926	0.990234555360606
chr3L	11504039	11505038	1000	*	Sgs3	FALSE	FALSE	FALSE	FALSE	FALSE	FALSE	FALSE	FALSE	FALSE	1	0	0	1	0	0	1	0	0	3	1	1
chr3L	11529789	11530788	1000	*	VT29202	TRUE	FALSE	FALSE	FALSE	TRUE	TRUE	FALSE	TRUE	FALSE	5	19	54	102	1	13	1	59	3	31	0.911764705882353	0.983333333333333
chr3L	11532164	11533163	1000	*	VT29203	TRUE	FALSE	FALSE	FALSE	FALSE	TRUE	FALSE	FALSE	FALSE	10	23	35	101	0	16	0	109	0	63	1	1
chr3L	11532864	11533863	1000	*	VT29204	TRUE	FALSE	FALSE	FALSE	TRUE	TRUE	FALSE	TRUE	FALSE	9	16	54	72	1	4	2	116	18	94	0.839285714285714	0.983050847457627
chr3L	11815439	11816438	1000	*	VT29343	FALSE	FALSE	TRUE	FALSE	TRUE	TRUE	FALSE	TRUE	FALSE	133965	800	449990	455	49146	445	6689	22	6866	5	0.999272303885897	0.996721800029802
chr3L	12114814	12115813	1000	*	VT29489	TRUE	FALSE	FALSE	FALSE	TRUE	TRUE	FALSE	TRUE	FALSE	2364	1085	14965	3338	664	276	9	661	4	264	0.985074626865672	0.986567164179105
chr3L	12268161	12269160	1000	*	VT29570	TRUE	FALSE	FALSE	TRUE	TRUE	TRUE	FALSE	TRUE	FALSE	2	56	32	163	1	26	3	177	5	40	0.888888888888889	0.983333333333333
chr3L	12283364	12284363	1000	*	VT29579	FALSE	FALSE	FALSE	TRUE	TRUE	FALSE	FALSE	TRUE	FALSE	1	1	19	40	0	1	7	3	9	3	0.75	0.7
chr3L	12292707	12293706	1000	*	VT29583	FALSE	FALSE	FALSE	FALSE	TRUE	TRUE	FALSE	TRUE	FALSE	1	5	3	5	0	0	0	1	1	0	1	1
chr3L	12299114	12300113	1000	*	VT29587	FALSE	TRUE	FALSE	FALSE	TRUE	TRUE	FALSE	TRUE	FALSE	7	3	6	1	0	0	0	0	0	1	1	NA
chr3L	12306864	12307863	1000	*	CG32105_cooc164	FALSE	TRUE	FALSE	FALSE	FALSE	FALSE	FALSE	FALSE	FALSE	2	0	10	22	0	0	2	0	0	7	1	1
chr3L	12596014	12597013	1000	*	VT29755	FALSE	TRUE	FALSE	TRUE	FALSE	TRUE	FALSE	FALSE	FALSE	24	2	90	11	30	2	8	23	5	5	0.5	0.741935483870968
chr3L	12608789	12609788	1000	*	VT29762	TRUE	FALSE	FALSE	FALSE	TRUE	FALSE	FALSE	TRUE	FALSE	16	0	216	11	43	2	97	6	212	21	0.909871244635193	0.941747572815534
chr3L	12614964	12615963	1000	*	VT29765	FALSE	FALSE	FALSE	FALSE	TRUE	TRUE	FALSE	TRUE	FALSE	0	3	0	6	2	2	12	0	20	1	0.952380952380952	1
chr3L	12662814	12663813	1000	*	VT29790	FALSE	TRUE	FALSE	TRUE	TRUE	TRUE	FALSE	TRUE	FALSE	47	24	138	39	8	2	17	14	10	9	0.526315789473684	0.548387096774194
chr3L	12676089	12677088	1000	*	VT29798	FALSE	TRUE	FALSE	TRUE	TRUE	TRUE	FALSE	FALSE	FALSE	19	13	66	32	4	3	170	41	21	3	0.875	0.805687203791469
chr3L	12682591	12683590	1000	*	VT29801	FALSE	TRUE	FALSE	FALSE	FALSE	TRUE	FALSE	FALSE	FALSE	4	150	65	722	1	14	9	18	15	85	0.85	0.666666666666667
chr3L	12704164	12705163	1000	*	VT29811	FALSE	FALSE	FALSE	FALSE	TRUE	TRUE	FALSE	TRUE	FALSE	0	2	7	2	0	0	50	1	43	3	0.934782608695652	0.980392156862745
chr3L	12707389	12708388	1000	*	VT29813	FALSE	TRUE	FALSE	FALSE	FALSE	TRUE	FALSE	FALSE	FALSE	2	12	14	24	3	2	19	3	91	10	0.900990099009901	0.863636363636364
chr3L	12794429	12795428	1000	*	Unspecified_4405	TRUE	FALSE	FALSE	FALSE	TRUE	TRUE	TRUE	FALSE	FALSE	50	180	272	1178	46	142	99	185	208	283	0.576374745417515	0.651408450704225
chr3L	13238089	13239088	1000	*	VT30091	TRUE	FALSE	FALSE	FALSE	TRUE	TRUE	FALSE	TRUE	FALSE	13	2	23	19	4	2	13	1	10	0	1	0.928571428571429
chr3L	13623839	13624838	1000	*	VT30290	TRUE	FALSE	FALSE	FALSE	FALSE	TRUE	FALSE	FALSE	FALSE	1	20	26	94	0	34	1	19	0	22	1	0.95
chr3L	13631589	13632588	1000	*	VT30294	TRUE	FALSE	FALSE	FALSE	TRUE	TRUE	FALSE	TRUE	FALSE	2	7	1	26	0	4	2	31	1	16	0.941176470588235	0.939393939393939
chr3L	13637089	13638088	1000	*	VT30297	TRUE	FALSE	FALSE	FALSE	FALSE	TRUE	FALSE	FALSE	FALSE	12	12	4	29	1	9	5	21	0	13	1	0.807692307692308
chr3L	13648089	13649088	1000	*	VT30303	TRUE	FALSE	FALSE	FALSE	TRUE	TRUE	FALSE	TRUE	FALSE	2	2	20	17	4	2	1	21	0	17	1	0.954545454545455
chr3L	13649314	13650313	1000	*	VT30304	TRUE	FALSE	FALSE	TRUE	TRUE	TRUE	FALSE	FALSE	FALSE	3	18	20	153	0	16	9	91	2	49	0.96078431372549	0.91
chr3L	13653264	13654263	1000	*	VT30306	TRUE	FALSE	FALSE	FALSE	TRUE	TRUE	TRUE	FALSE	FALSE	3	5	43	26	3	2	4	59	23	39	0.629032258064516	0.936507936507937
chr3L	13663984	13664983	1000	*	VT30312	TRUE	FALSE	FALSE	FALSE	FALSE	TRUE	FALSE	FALSE	FALSE	4	9	9	29	2	3	0	5	0	19	1	1
chr3L	13691339	13692338	1000	*	VT30327	TRUE	FALSE	FALSE	FALSE	TRUE	TRUE	FALSE	TRUE	FALSE	4	6	6	19	1	2	10	5	12	2	0.857142857142857	0.666666666666667
chr3L	14112939	14113938	1000	*	VT30530	TRUE	FALSE	FALSE	FALSE	TRUE	TRUE	FALSE	TRUE	FALSE	3	12	24	54	1	5	1	2	9	4	0.692307692307692	0.666666666666667
chr3L	14117239	14118238	1000	*	VT30532	TRUE	FALSE	FALSE	FALSE	FALSE	TRUE	FALSE	FALSE	FALSE	2	5	16	7	1	0	36	4	139	29	0.827380952380952	0.9
chr3L	14121814	14122813	1000	*	VT30534	TRUE	FALSE	FALSE	FALSE	TRUE	TRUE	FALSE	TRUE	FALSE	4	4	44	32	8	4	4	2	12	5	0.705882352941177	0.666666666666667
chr3L	14138139	14139138	1000	*	VT30543	FALSE	TRUE	FALSE	FALSE	TRUE	TRUE	FALSE	TRUE	FALSE	11	4	13	16	0	0	3	14	11	9	0.55	0.823529411764706
chr3L	14138764	14139763	1000	*	VT30544	FALSE	TRUE	FALSE	FALSE	TRUE	TRUE	FALSE	TRUE	FALSE	2	3	15	13	1	0	5	16	5	12	0.705882352941177	0.761904761904762
chr3L	14142989	14143988	1000	*	Unspecified_HC_10	FALSE	TRUE	FALSE	FALSE	FALSE	FALSE	FALSE	FALSE	FALSE	135	646	53	514	3	34	129	114	67	99	0.596385542168675	0.530864197530864
chr3L	14160614	14161613	1000	*	VT30556	FALSE	TRUE	FALSE	FALSE	TRUE	TRUE	FALSE	TRUE	FALSE	12	3	10	2	0	0	3	0	0	2	1	1
chr3L	14170714	14171713	1000	*	D_D51	TRUE	FALSE	FALSE	FALSE	FALSE	FALSE	FALSE	FALSE	FALSE	486	160	111	61	8	4	173	19	75	21	0.78125	0.901041666666667
chr3L	14173639	14174638	1000	*	VT30563	FALSE	TRUE	FALSE	FALSE	TRUE	FALSE	FALSE	TRUE	FALSE	14	3	5	9	1	0	9	10	2	13	0.866666666666667	0.526315789473684
chr3L	14545014	14546013	1000	*	Unspecified_4515	FALSE	TRUE	FALSE	FALSE	FALSE	FALSE	FALSE	FALSE	FALSE	23	102	137	303	9	38	353	675	885	606	0.593561368209256	0.656614785992218
chr3L	14755014	14756013	1000	*	VT30872	FALSE	FALSE	TRUE	FALSE	TRUE	TRUE	FALSE	TRUE	FALSE	51067	155	56719	631	6200	112	1727	64	1895	92	0.9536990437846	0.964265773310999
chr3L	15037889	15038888	1000	*	ind_GN1.6	TRUE	FALSE	FALSE	FALSE	FALSE	FALSE	FALSE	FALSE	FALSE	1	48	3	27	4	6	26	14	9	1	0.9	0.65
chr3L	15216439	15217438	1000	*	Unspecified_HC_23	FALSE	TRUE	FALSE	FALSE	FALSE	FALSE	FALSE	FALSE	FALSE	49	40	85	54	9	1	91	65	68	31	0.686868686868687	0.583333333333333
chr3L	15329139	15330138	1000	*	VT31169	FALSE	FALSE	TRUE	FALSE	TRUE	TRUE	FALSE	TRUE	FALSE	372501	113	865979	337	101997	66	14054	356	17706	199	0.98888578609327	0.97529493407356
chr3L	15657047	15658046	1000	*	VT31353	FALSE	TRUE	FALSE	FALSE	FALSE	TRUE	FALSE	FALSE	FALSE	13	0	18	11	0	1	2	7	5	6	0.545454545454545	0.777777777777778
chr3L	15839889	15840888	1000	*	CG32150_PE	FALSE	FALSE	FALSE	FALSE	FALSE	FALSE	FALSE	FALSE	FALSE	8	63	46	176	0	4	46	109	26	29	0.527272727272727	0.703225806451613
chr3L	16005214	16006213	1000	*	mib1_8458	FALSE	FALSE	FALSE	FALSE	TRUE	FALSE	TRUE	FALSE	FALSE	70	110	100	186	10	72	30	38	22	35	0.614035087719298	0.558823529411765
chr3L	16013889	16014888	1000	*	Notum_cooc310	FALSE	FALSE	FALSE	FALSE	FALSE	FALSE	FALSE	FALSE	FALSE	70	72	49	151	4	38	5	48	7	37	0.840909090909091	0.905660377358491
chr3L	16054014	16055013	1000	*	VT31562	TRUE	FALSE	FALSE	FALSE	TRUE	TRUE	TRUE	FALSE	FALSE	21	1	174	1	107	0	175	2	119	24	0.832167832167832	0.988700564971751
chr3L	16469839	16470838	1000	*	argos_aos292	TRUE	FALSE	FALSE	FALSE	FALSE	FALSE	FALSE	FALSE	FALSE	11	80	49	183	4	25	29	110	26	34	0.566666666666667	0.79136690647482
chr3L	16666114	16667113	1000	*	zeta-COP_zetaCOP_prom	FALSE	FALSE	TRUE	FALSE	FALSE	TRUE	FALSE	FALSE	FALSE	211	55816	141	237692	27	29856	31	1929	13	3560	0.996361600895606	0.984183673469388
chr3L	16759914	16760913	1000	*	Unspecified_4725	TRUE	FALSE	FALSE	FALSE	TRUE	TRUE	TRUE	FALSE	FALSE	132	15	566	177	78	17	761	6	372	9	0.976377952755906	0.992177314211212
chr3L	17559364	17560363	1000	*	VT32331	TRUE	FALSE	FALSE	FALSE	FALSE	TRUE	FALSE	FALSE	FALSE	1	12	1	16	0	2	0	0	0	1	1	NA
chr3L	18012414	18013413	1000	*	VT32566	TRUE	FALSE	FALSE	FALSE	FALSE	TRUE	FALSE	FALSE	FALSE	0	1	15	7	0	0	2	0	0	10	1	1
chr3L	18214164	18215163	1000	*	GJ8671	FALSE	TRUE	FALSE	FALSE	FALSE	FALSE	FALSE	FALSE	FALSE	36	41	200	270	53	43	120	307	285	727	0.718379446640316	0.718969555035129
chr3L	18391064	18392063	1000	*	rpr_1.2	FALSE	FALSE	TRUE	FALSE	FALSE	FALSE	FALSE	FALSE	FALSE	37	8174	135	29096	4	1557	47	14443	36	15503	0.997683248600296	0.996756383712905
chr3L	18393889	18394888	1000	*	rpr_4S2	FALSE	TRUE	FALSE	FALSE	FALSE	FALSE	FALSE	FALSE	FALSE	5	11	6	7	0	0	2	5	0	4	1	0.714285714285714
chr3L	18404164	18405163	1000	*	VT32779	FALSE	TRUE	FALSE	FALSE	TRUE	TRUE	FALSE	TRUE	FALSE	3	3	4	7	0	0	2	3	2	4	0.666666666666667	0.6
chr3L	18410524	18411523	1000	*	VT32783	FALSE	TRUE	FALSE	FALSE	TRUE	TRUE	FALSE	TRUE	FALSE	5	3	7	1	0	0	1	0	1	1	0.5	1
chr3L	18615639	18616638	1000	*	VT32888	FALSE	FALSE	TRUE	TRUE	TRUE	TRUE	FALSE	TRUE	FALSE	58795	230	51854	576	4039	37	5307	41	1689	53	0.969575200918484	0.992333582647719
chr3L	18622189	18623188	1000	*	VT32892	TRUE	FALSE	FALSE	FALSE	TRUE	TRUE	FALSE	TRUE	FALSE	94	7	270	27	56	0	290	40	164	26	0.863157894736842	0.878787878787879
chr3L	18659939	18660938	1000	*	VT32913	FALSE	FALSE	TRUE	FALSE	TRUE	FALSE	FALSE	TRUE	FALSE	5039	5	7606	18	450	1	407	7	288	15	0.95049504950495	0.983091787439614
chr3L	18746664	18747663	1000	*	VT32957	FALSE	FALSE	TRUE	FALSE	FALSE	TRUE	FALSE	FALSE	FALSE	74	492	181	689	3	17	20	9	93	30	0.75609756097561	0.689655172413793
chr3L	18750014	18751013	1000	*	VT32959	TRUE	FALSE	FALSE	FALSE	FALSE	TRUE	FALSE	FALSE	FALSE	2	16	10	35	0	0	3	8	13	8	0.619047619047619	0.727272727272727
chr3L	18774439	18775438	1000	*	VT32968	TRUE	FALSE	FALSE	FALSE	FALSE	TRUE	FALSE	FALSE	FALSE	13	14	33	39	1	1	3	0	6	1	0.857142857142857	1
chr3L	18780439	18781438	1000	*	VT32972	TRUE	FALSE	FALSE	FALSE	FALSE	TRUE	FALSE	FALSE	FALSE	2	5	4	10	1	1	7	4	4	0	1	0.636363636363636
chr3L	18814391	18815390	1000	*	Cat_catalase_Lac-Z	FALSE	FALSE	TRUE	FALSE	FALSE	FALSE	FALSE	FALSE	FALSE	4193	111	9032	337	329	13	552	182	255	68	0.789473684210526	0.752043596730245
chr3L	19036414	19037413	1000	*	nkd_8756	TRUE	FALSE	FALSE	FALSE	TRUE	FALSE	TRUE	FALSE	FALSE	165	797	580	799	24	147	276	1763	193	380	0.663176265270506	0.864639529180971
chr3L	19184639	19185638	1000	*	SVM-CRM_#4906	TRUE	FALSE	FALSE	FALSE	TRUE	TRUE	TRUE	FALSE	FALSE	3	0	7	39	0	4	2	1	5	5	0.5	0.666666666666667
chr3L	19693339	19694338	1000	*	VT33451	FALSE	FALSE	FALSE	FALSE	FALSE	TRUE	FALSE	FALSE	FALSE	23	49	132	91	1	3	0	5	3	16	0.842105263157895	1
chr3L	19770114	19771113	1000	*	VT33487	TRUE	FALSE	FALSE	FALSE	FALSE	TRUE	FALSE	FALSE	FALSE	9	10	14	23	0	2	11	48	10	80	0.888888888888889	0.813559322033898
chr3L	20274114	20275113	1000	*	VT33729	TRUE	FALSE	FALSE	TRUE	TRUE	TRUE	FALSE	TRUE	FALSE	2	11	2	16	1	1	11	99	5	9	0.642857142857143	0.9
chr3L	20275814	20276813	1000	*	VT33730	TRUE	FALSE	FALSE	FALSE	TRUE	TRUE	FALSE	TRUE	FALSE	6	19	8	18	0	3	11	70	6	29	0.828571428571429	0.864197530864197
chr3L	20285889	20286888	1000	*	VT33735	TRUE	FALSE	FALSE	TRUE	TRUE	TRUE	FALSE	FALSE	FALSE	204	52	28	28	3	1	21	148	31	33	0.515625	0.875739644970414
chr3L	20395389	20396388	1000	*	trbl_CRM8	FALSE	FALSE	TRUE	FALSE	FALSE	FALSE	FALSE	FALSE	FALSE	480	1896	192	592	22	104	299	618	132	240	0.645161290322581	0.673936750272628
chr3L	20639314	20640313	1000	*	VT33907	FALSE	TRUE	FALSE	FALSE	TRUE	TRUE	FALSE	TRUE	FALSE	12	8	46	40	0	7	4	2	2	5	0.714285714285714	0.666666666666667
chr3L	20641314	20642313	1000	*	VT33908	FALSE	TRUE	FALSE	FALSE	TRUE	FALSE	FALSE	TRUE	FALSE	1	0	1	3	0	0	1	1	0	0	NA	0.5
chr3L	20663247	20664246	1000	*	VT33921	FALSE	TRUE	FALSE	FALSE	TRUE	FALSE	FALSE	TRUE	FALSE	5	4	1	2	1	0	2	4	0	0	NA	0.666666666666667
chr3L	20671314	20672313	1000	*	kni_AE19	FALSE	TRUE	FALSE	FALSE	FALSE	FALSE	FALSE	FALSE	FALSE	2	4	5	9	1	0	13	7	6	9	0.6	0.65
chr3L	20684239	20685238	1000	*	VT33932	FALSE	FALSE	FALSE	FALSE	FALSE	TRUE	FALSE	FALSE	FALSE	2	24	4	16	0	0	5	47	2	23	0.92	0.903846153846154
chr3L	20700539	20701538	1000	*	kni_L2	FALSE	TRUE	FALSE	FALSE	FALSE	FALSE	FALSE	FALSE	FALSE	2	61	6	23	0	0	0	28	0	1	1	1
chr3L	20782064	20783063	1000	*	Six4_D-six4-III-GFP	TRUE	FALSE	FALSE	FALSE	TRUE	FALSE	TRUE	FALSE	FALSE	11	30	13	24	5	18	138	199	268	75	0.78134110787172	0.590504451038576
chr3L	21083714	21084713	1000	*	ko_2.2G-lacZ	TRUE	FALSE	FALSE	FALSE	FALSE	FALSE	FALSE	FALSE	FALSE	0	3	10	9	0	1	3	9	2	8	0.8	0.75
chr3L	21317414	21318413	1000	*	VT34256	TRUE	FALSE	FALSE	FALSE	FALSE	TRUE	FALSE	FALSE	FALSE	4	0	8	4	0	0	0	2	0	2	1	1
chr3L	21446189	21447188	1000	*	Syx7_8977	FALSE	TRUE	FALSE	FALSE	TRUE	FALSE	TRUE	FALSE	FALSE	11	2	26	32	4	6	7	6	10	31	0.75609756097561	0.538461538461538
chr3L	21464639	21465638	1000	*	croc_7kb3prime	FALSE	TRUE	FALSE	FALSE	FALSE	FALSE	FALSE	FALSE	FALSE	7	10	11	11	1	1	21	11	5	3	0.625	0.65625
chr3L	21577514	21578513	1000	*	VT34389	FALSE	TRUE	FALSE	FALSE	TRUE	TRUE	FALSE	TRUE	FALSE	1	6	9	22	0	0	185	106	49	50	0.505050505050505	0.63573883161512
chr3L	21586989	21587988	1000	*	VT34395	TRUE	FALSE	FALSE	FALSE	TRUE	TRUE	FALSE	TRUE	FALSE	10	7	25	14	0	0	69	69	4	12	0.75	0.5
chr3L	22025314	22026313	1000	*	VT34615	FALSE	TRUE	FALSE	TRUE	TRUE	TRUE	FALSE	TRUE	FALSE	9	23	5	7	2	0	22	10	1	0	1	0.6875
chr3L	22044014	22045013	1000	*	VT34626	TRUE	FALSE	FALSE	FALSE	TRUE	TRUE	TRUE	FALSE	FALSE	33	6	146	16	59	1	1	3	3	3	0.5	0.75
chr3L	22047639	22048638	1000	*	VT34628	TRUE	FALSE	FALSE	FALSE	TRUE	TRUE	FALSE	TRUE	FALSE	27	4	22	2	2	0	7	1	6	1	0.857142857142857	0.875
chr3L	22103589	22104588	1000	*	VT34654	FALSE	TRUE	FALSE	FALSE	FALSE	TRUE	FALSE	FALSE	FALSE	0	1	15	8	3	0	2	0	3	5	0.625	1
chr3L	22382864	22383863	1000	*	VT34796	TRUE	FALSE	FALSE	FALSE	FALSE	TRUE	FALSE	FALSE	FALSE	8	37	73	79	1	20	0	364	0	115	1	1
chr3L	22387664	22388663	1000	*	VT34799	TRUE	FALSE	FALSE	FALSE	TRUE	TRUE	FALSE	TRUE	FALSE	6	150	56	291	2	72	3	490	2	123	0.984	0.993914807302231
chr3L	22400039	22401038	1000	*	VT34806	FALSE	FALSE	TRUE	FALSE	FALSE	FALSE	FALSE	FALSE	FALSE	332	52728	1248	111831	66	21432	152	21706	210	27537	0.992431614228565	0.993046024338915
chr3R	107614	108613	1000	*	VT36267	FALSE	FALSE	TRUE	FALSE	TRUE	TRUE	FALSE	TRUE	FALSE	845	27	1598	62	14	3	39	5	82	19	0.811881188118812	0.886363636363636
chr3R	122589	123588	1000	*	VT36274	TRUE	FALSE	FALSE	FALSE	FALSE	TRUE	FALSE	FALSE	FALSE	16	11	50	49	0	3	3	2	0	3	1	0.6
chr3R	173689	174688	1000	*	hkb_ventral_element_plus_NR	FALSE	TRUE	FALSE	TRUE	FALSE	FALSE	FALSE	FALSE	FALSE	58	263	17	89	0	5	90	62	12	8	0.6	0.592105263157895
chr3R	666189	667188	1000	*	VT36543	FALSE	TRUE	FALSE	FALSE	TRUE	FALSE	FALSE	TRUE	FALSE	89	29	15	5	0	0	447	185	24	15	0.615384615384615	0.707278481012658
chr3R	823014	824013	1000	*	VT36615	TRUE	FALSE	FALSE	FALSE	TRUE	TRUE	FALSE	TRUE	FALSE	13	7	71	36	2	5	35	8	23	21	0.522727272727273	0.813953488372093
chr3R	1149214	1150213	1000	*	VT36777	FALSE	FALSE	TRUE	FALSE	FALSE	TRUE	FALSE	FALSE	FALSE	6	6830	18	16293	2	755	132	3779	36	5642	0.99365973934484	0.966249041165942
chr3R	1157439	1158438	1000	*	VT36782	TRUE	FALSE	FALSE	FALSE	FALSE	TRUE	FALSE	FALSE	FALSE	409	6	17	9	1	0	41	29	5	2	0.714285714285714	0.585714285714286
chr3R	1172114	1173113	1000	*	VT36788	TRUE	FALSE	FALSE	FALSE	FALSE	TRUE	FALSE	FALSE	FALSE	8	17	7	28	0	0	5	2	0	2	1	0.714285714285714
chr3R	1178014	1179013	1000	*	VT36791	FALSE	FALSE	FALSE	FALSE	TRUE	FALSE	FALSE	TRUE	FALSE	2	6	7	16	0	4	0	120	1	48	0.979591836734694	1
chr3R	1215864	1216863	1000	*	kkv_WE1	TRUE	FALSE	FALSE	FALSE	FALSE	FALSE	FALSE	FALSE	FALSE	2	4	17	14	0	0	13	16	4	17	0.80952380952381	0.551724137931034
chr3R	1542214	1543213	1000	*	cas_csc-8	FALSE	FALSE	TRUE	FALSE	FALSE	FALSE	FALSE	FALSE	FALSE	6	3624	122	69356	1	1398	4	3045	4	4756	0.999159663865546	0.998688094457199
chr3R	1543439	1544438	1000	*	cas_csc-7b	FALSE	TRUE	FALSE	FALSE	FALSE	FALSE	FALSE	FALSE	FALSE	5	5	21	17	2	2	3	8	3	4	0.571428571428571	0.727272727272727
chr3R	1932214	1933213	1000	*	Obp83cd_Obp83c_prom	FALSE	TRUE	FALSE	FALSE	FALSE	FALSE	FALSE	FALSE	FALSE	36	7	21	12	1	0	107	5	1	3	0.75	0.955357142857143
chr3R	1938089	1939088	1000	*	Obp83ef_Obp83f_prom	FALSE	FALSE	TRUE	FALSE	FALSE	FALSE	FALSE	FALSE	FALSE	12	36	25	63	0	3	31	10	85	20	0.80952380952381	0.75609756097561
chr3R	2021789	2022788	1000	*	VT37216	FALSE	FALSE	FALSE	FALSE	FALSE	TRUE	FALSE	FALSE	FALSE	2	2	7	6	4	6	0	0	0	0	NA	NA
chr3R	2193714	2194713	1000	*	CG10286_upstreamCRM	FALSE	FALSE	TRUE	FALSE	FALSE	FALSE	FALSE	FALSE	FALSE	49016	16491	222342	28275	37857	2745	4491	10259	3375	7951	0.702013067278828	0.695525423728814
chr3R	2509114	2510113	1000	*	Edg84A_EDG84LZ	FALSE	FALSE	FALSE	FALSE	FALSE	FALSE	FALSE	FALSE	FALSE	36	0	115	7	6	0	64	1	40	2	0.952380952380952	0.984615384615385
chr3R	2557189	2558188	1000	*	VT37500	TRUE	FALSE	FALSE	FALSE	FALSE	TRUE	FALSE	FALSE	FALSE	4	3	3	14	3	1	1	3	2	9	0.818181818181818	0.75
chr3R	2566964	2567963	1000	*	pb_promoter	FALSE	FALSE	TRUE	FALSE	FALSE	FALSE	FALSE	FALSE	FALSE	1	576	10	4890	3	278	1	193	4	1151	0.996536796536796	0.994845360824742
chr3R	2606214	2607213	1000	*	VT37524	FALSE	FALSE	FALSE	FALSE	TRUE	TRUE	FALSE	TRUE	FALSE	48	37	36	37	0	0	9	43	0	4	1	0.826923076923077
chr3R	2620839	2621838	1000	*	VT37532	TRUE	FALSE	FALSE	FALSE	TRUE	TRUE	FALSE	TRUE	FALSE	12	5	31	11	1	0	197	6	44	10	0.814814814814815	0.970443349753695
chr3R	2623514	2624513	1000	*	VT37534	TRUE	FALSE	FALSE	FALSE	TRUE	TRUE	FALSE	TRUE	FALSE	32	0	44	0	5	0	171	0	31	1	0.96875	1
chr3R	2666039	2667038	1000	*	VT37556	TRUE	FALSE	FALSE	FALSE	FALSE	TRUE	FALSE	FALSE	FALSE	12	9	144	54	3	7	5	69	0	44	1	0.932432432432432
chr3R	2687164	2688163	1000	*	VT37568	FALSE	TRUE	FALSE	FALSE	TRUE	TRUE	FALSE	TRUE	FALSE	24	65	34	246	4	9	56	24	11	24	0.685714285714286	0.7
chr3R	2689464	2690463	1000	*	ftz_zebra_element	FALSE	FALSE	TRUE	TRUE	TRUE	FALSE	TRUE	FALSE	FALSE	491118	327	130942	125	10976	10	17268	148	2504	2	0.999201915403033	0.991502067064768
chr3R	2719347	2720346	1000	*	VT37586	FALSE	FALSE	FALSE	FALSE	TRUE	TRUE	FALSE	TRUE	FALSE	114	62	281	186	18	4	286	230	158	94	0.626984126984127	0.554263565891473
chr3R	2959284	2960283	1000	*	VT37721	FALSE	FALSE	FALSE	TRUE	TRUE	TRUE	FALSE	TRUE	FALSE	6	2	80	20	4	0	7	4	6	12	0.666666666666667	0.636363636363636
chr3R	2963439	2964438	1000	*	VT37724	TRUE	FALSE	FALSE	FALSE	TRUE	TRUE	FALSE	TRUE	FALSE	2	4	9	60	2	5	68	40	26	50	0.657894736842105	0.62962962962963
chr3R	3090064	3091063	1000	*	VT37797	TRUE	FALSE	FALSE	FALSE	FALSE	TRUE	FALSE	FALSE	FALSE	1	1	10	5	0	1	3	0	1	0	1	1
chr3R	3700189	3701188	1000	*	VT38119	TRUE	FALSE	FALSE	FALSE	TRUE	TRUE	FALSE	TRUE	FALSE	2	2	0	5	0	4	0	0	0	1	1	NA
chr3R	3703764	3704763	1000	*	VT38121	TRUE	FALSE	FALSE	FALSE	FALSE	TRUE	FALSE	FALSE	FALSE	0	8	1	5	0	0	0	1	0	0	NA	1
chr3R	3754514	3755513	1000	*	VT38149	TRUE	FALSE	FALSE	FALSE	FALSE	TRUE	FALSE	FALSE	FALSE	0	16	9	21	0	3	3	2	0	7	1	0.6
chr3R	3790214	3791213	1000	*	VT38168	TRUE	FALSE	FALSE	TRUE	TRUE	FALSE	TRUE	FALSE	FALSE	5	2	9	2	1	0	12	8	12	33	0.733333333333333	0.6
chr3R	3975514	3976513	1000	*	VT38260	TRUE	FALSE	FALSE	FALSE	TRUE	TRUE	FALSE	TRUE	FALSE	12	47	25	133	0	6	31	175	21	79	0.79	0.849514563106796
chr3R	4097389	4098388	1000	*	VT38329	FALSE	TRUE	FALSE	FALSE	TRUE	TRUE	FALSE	TRUE	FALSE	7	6	22	11	0	0	3	1	4	1	0.8	0.75
chr3R	4100414	4101413	1000	*	VT38331	FALSE	TRUE	FALSE	FALSE	TRUE	FALSE	FALSE	TRUE	FALSE	4	0	15	0	0	0	5	15	2	4	0.666666666666667	0.75
chr3R	4107564	4108563	1000	*	VT38334	FALSE	TRUE	FALSE	FALSE	TRUE	TRUE	FALSE	TRUE	FALSE	30	2	14	5	0	0	5	2	5	0	1	0.714285714285714
chr3R	4159164	4160163	1000	*	Poxm_upstreamCRM	FALSE	FALSE	TRUE	FALSE	FALSE	FALSE	FALSE	FALSE	FALSE	7	848	79	7167	16	2244	8	757	5	1899	0.997373949579832	0.989542483660131
chr3R	4197189	4198188	1000	*	VT38385	TRUE	FALSE	FALSE	FALSE	TRUE	TRUE	FALSE	TRUE	FALSE	0	3	2	3	0	0	0	12	3	14	0.823529411764706	1
chr3R	4515039	4516038	1000	*	VT38545	FALSE	FALSE	FALSE	TRUE	TRUE	TRUE	FALSE	TRUE	FALSE	14	57	11	46	1	3	64	108	10	10	0.5	0.627906976744186
chr3R	4526239	4527238	1000	*	hb_lateDm1.0-lacZ	FALSE	TRUE	FALSE	TRUE	FALSE	FALSE	FALSE	FALSE	FALSE	76	37	23	13	1	0	34	55	4	4	0.5	0.617977528089888
chr3R	4530914	4531913	1000	*	hb_HG4-5	FALSE	TRUE	FALSE	FALSE	FALSE	FALSE	FALSE	FALSE	FALSE	11	4	14	16	0	0	0	6	1	1	0.5	1
chr3R	4614064	4615063	1000	*	VT38602	TRUE	FALSE	FALSE	FALSE	FALSE	TRUE	FALSE	FALSE	FALSE	8	52	44	202	5	22	12	24	74	47	0.611570247933884	0.666666666666667
chr3R	4850289	4851288	1000	*	neur_809bp_CRM	TRUE	FALSE	FALSE	FALSE	FALSE	FALSE	FALSE	FALSE	FALSE	469	1111	604	1437	69	108	201	1865	190	354	0.650735294117647	0.9027105517909
chr3R	4882489	4883488	1000	*	CG11033_2700	TRUE	FALSE	FALSE	FALSE	TRUE	FALSE	TRUE	FALSE	FALSE	7	16	35	61	2	117	211	969	100	1520	0.938271604938272	0.821186440677966
chr3R	4963689	4964688	1000	*	VT38777	TRUE	FALSE	FALSE	FALSE	FALSE	TRUE	FALSE	FALSE	FALSE	16	41	63	119	10	24	1	153	0	122	1	0.993506493506494
chr3R	4968689	4969688	1000	*	VT38779	TRUE	FALSE	FALSE	FALSE	TRUE	TRUE	FALSE	TRUE	FALSE	2	13	21	58	1	9	4	76	1	51	0.980769230769231	0.95
chr3R	4972064	4973063	1000	*	VT38781	TRUE	FALSE	FALSE	TRUE	TRUE	TRUE	FALSE	FALSE	FALSE	6	24	18	76	1	11	14	88	7	42	0.857142857142857	0.862745098039216
chr3R	4996714	4997713	1000	*	VT38795	TRUE	FALSE	FALSE	FALSE	TRUE	TRUE	FALSE	TRUE	FALSE	5	22	4	61	0	6	0	143	0	50	1	1
chr3R	5034061	5035060	1000	*	VT38815	TRUE	FALSE	FALSE	FALSE	TRUE	TRUE	FALSE	TRUE	FALSE	5	26	43	56	5	8	2	278	4	92	0.958333333333333	0.992857142857143
chr3R	5045764	5046763	1000	*	VT38822	TRUE	FALSE	FALSE	TRUE	TRUE	TRUE	FALSE	TRUE	FALSE	10	28	22	83	0	14	4	244	6	47	0.886792452830189	0.983870967741935
chr3R	5089239	5090238	1000	*	sage_1.2upstream	FALSE	FALSE	TRUE	FALSE	FALSE	FALSE	FALSE	FALSE	FALSE	28	892	135	18005	11	398	47	77	29	265	0.901360544217687	0.620967741935484
chr3R	5284814	5285813	1000	*	CG9363_CG9363CRM1	FALSE	FALSE	TRUE	FALSE	FALSE	FALSE	FALSE	FALSE	FALSE	2	217	6	1078	0	8	28	14	59	166	0.737777777777778	0.666666666666667
chr3R	5313114	5314113	1000	*	VT38964	TRUE	FALSE	FALSE	FALSE	TRUE	TRUE	FALSE	TRUE	FALSE	1	6	3	14	0	0	0	2	0	1	1	1
chr3R	5950939	5951938	1000	*	VT39304	FALSE	FALSE	TRUE	FALSE	FALSE	TRUE	FALSE	FALSE	FALSE	7	6146	6	18188	1	412	6	1400	0	2035	1	0.995732574679943
chr3R	6051864	6052863	1000	*	VT39356	FALSE	FALSE	TRUE	FALSE	FALSE	TRUE	FALSE	FALSE	FALSE	750	14	1429	24	24	0	67	14	251	2	0.992094861660079	0.827160493827161
chr3R	6178364	6179363	1000	*	Unspecified_2000	TRUE	FALSE	FALSE	TRUE	TRUE	FALSE	TRUE	FALSE	FALSE	477	45	171	56	18	6	1405	103	327	26	0.926345609065156	0.931697612732096
chr3R	6264414	6265413	1000	*	VT39457	FALSE	TRUE	FALSE	FALSE	FALSE	TRUE	FALSE	FALSE	FALSE	3	3	6	12	0	0	1	0	2	0	1	1
chr3R	6274114	6275113	1000	*	VT39462	FALSE	TRUE	FALSE	FALSE	TRUE	TRUE	FALSE	TRUE	FALSE	10	1	198	10	5	4	15	4	27	3	0.9	0.789473684210526
chr3R	6274639	6275638	1000	*	VT39463	FALSE	TRUE	FALSE	FALSE	TRUE	TRUE	FALSE	TRUE	FALSE	14	9	216	110	5	5	15	4	26	6	0.8125	0.789473684210526
chr3R	6281929	6282928	1000	*	VT39467	FALSE	TRUE	FALSE	FALSE	TRUE	TRUE	FALSE	TRUE	FALSE	4	4	34	21	7	0	8	10	9	5	0.642857142857143	0.555555555555556
chr3R	6286264	6287263	1000	*	VT39469	FALSE	FALSE	FALSE	FALSE	TRUE	TRUE	FALSE	TRUE	FALSE	4	2	11	10	1	0	9	17	2	16	0.888888888888889	0.653846153846154
chr3R	6317464	6318463	1000	*	VT39487	FALSE	TRUE	FALSE	FALSE	TRUE	TRUE	FALSE	TRUE	FALSE	4	2	7	11	2	2	1	0	3	2	0.6	1
chr3R	6322314	6323313	1000	*	VT39490	FALSE	TRUE	FALSE	FALSE	TRUE	TRUE	FALSE	TRUE	FALSE	1	3	4	4	0	1	0	1	0	0	NA	1
chr3R	6340039	6341038	1000	*	VT39498	TRUE	FALSE	FALSE	FALSE	TRUE	TRUE	FALSE	TRUE	FALSE	8	106	38	347	1	44	0	610	2	164	0.987951807228916	1
chr3R	6350589	6351588	1000	*	VT39504	TRUE	FALSE	FALSE	FALSE	FALSE	TRUE	FALSE	FALSE	FALSE	8	102	34	214	2	61	0	560	7	110	0.94017094017094	1
chr3R	6377389	6378388	1000	*	VT39519	TRUE	FALSE	FALSE	FALSE	TRUE	TRUE	FALSE	TRUE	FALSE	5	72	13	130	0	18	1	388	2	77	0.974683544303797	0.997429305912596
chr3R	6378939	6379938	1000	*	VT39520	TRUE	FALSE	FALSE	FALSE	TRUE	TRUE	FALSE	TRUE	FALSE	2	28	5	31	0	4	8	469	5	98	0.951456310679612	0.983228511530398
chr3R	6386614	6387613	1000	*	VT39525	TRUE	FALSE	FALSE	FALSE	TRUE	TRUE	FALSE	TRUE	FALSE	20	98	168	108	6	10	0	515	8	83	0.912087912087912	1
chr3R	6432914	6433913	1000	*	VT39550	TRUE	FALSE	FALSE	FALSE	FALSE	TRUE	FALSE	FALSE	FALSE	20	165	114	212	2	14	1	2162	4	426	0.990697674418605	0.99953767914933
chr3R	6452014	6453013	1000	*	Unspecified_2045	TRUE	FALSE	FALSE	FALSE	TRUE	FALSE	TRUE	FALSE	FALSE	364	3654	171	515	14	73	336	366	115	146	0.559386973180077	0.521367521367521
chr3R	6456464	6457463	1000	*	VT39563	TRUE	FALSE	FALSE	FALSE	FALSE	TRUE	FALSE	FALSE	FALSE	5	9	16	17	0	0	48	2	95	6	0.940594059405941	0.96
chr3R	6470914	6471913	1000	*	VT39571	FALSE	FALSE	FALSE	FALSE	TRUE	TRUE	FALSE	TRUE	FALSE	63	288	84	273	16	22	274	727	163	298	0.646420824295011	0.726273726273726
chr3R	6473984	6474983	1000	*	VT39573	FALSE	TRUE	FALSE	FALSE	FALSE	TRUE	FALSE	FALSE	FALSE	2	0	3	1	0	0	3	18	0	12	1	0.857142857142857
chr3R	6476664	6477663	1000	*	VT39575	FALSE	TRUE	FALSE	FALSE	TRUE	TRUE	FALSE	TRUE	FALSE	3	1	8	11	0	0	15	11	3	3	0.5	0.576923076923077
chr3R	6576464	6577463	1000	*	Takr86C_NKD-180-beta-gal	FALSE	FALSE	TRUE	FALSE	FALSE	FALSE	FALSE	FALSE	FALSE	0	583	7	528	0	21	0	11793	1	3931	0.999745676500509	1
chr3R	6618914	6619913	1000	*	CG14687_downtreamCRM	FALSE	FALSE	FALSE	FALSE	FALSE	FALSE	FALSE	FALSE	FALSE	25	77	62	111	15	16	40	63	71	35	0.669811320754717	0.611650485436893
chr3R	7233514	7234513	1000	*	VT39979	FALSE	FALSE	TRUE	FALSE	TRUE	FALSE	FALSE	TRUE	FALSE	27868	14	39145	72	5161	6	1015	401	305	96	0.760598503740648	0.71680790960452
chr3R	7274889	7275888	1000	*	VT40001	TRUE	FALSE	FALSE	FALSE	FALSE	TRUE	FALSE	FALSE	FALSE	10	5	20	15	2	3	64	1	18	1	0.947368421052632	0.984615384615385
chr3R	7300589	7301588	1000	*	VT40015	FALSE	TRUE	FALSE	FALSE	TRUE	TRUE	FALSE	TRUE	FALSE	3	1	2	11	0	0	3	0	6	1	0.857142857142857	1
chr3R	7335764	7336763	1000	*	VT40034	FALSE	TRUE	FALSE	FALSE	TRUE	FALSE	FALSE	TRUE	FALSE	1	1	3	5	0	0	0	0	0	0	NA	NA
chr3R	8265189	8266188	1000	*	desat1_pPRR(RC)	FALSE	FALSE	TRUE	FALSE	FALSE	FALSE	FALSE	FALSE	FALSE	27692	42	102162	36	12907	7	1968	14	3782	17	0.995525138194262	0.992936427850656
chr3R	8385314	8386313	1000	*	VT40564	TRUE	FALSE	FALSE	FALSE	FALSE	TRUE	FALSE	FALSE	FALSE	2	5	10	9	0	0	0	0	0	0	NA	NA
chr3R	8447839	8448838	1000	*	VT40599	FALSE	FALSE	FALSE	FALSE	FALSE	TRUE	FALSE	FALSE	FALSE	1	3	3	0	0	0	0	6	0	11	1	1
chr3R	8653539	8654538	1000	*	VT40709	FALSE	TRUE	FALSE	FALSE	FALSE	TRUE	FALSE	FALSE	FALSE	6	1	7	6	0	0	0	0	0	0	NA	NA
chr3R	8890639	8891638	1000	*	VT40840	TRUE	FALSE	FALSE	FALSE	TRUE	TRUE	FALSE	TRUE	FALSE	97	9	221	14	9	0	32	19	20	11	0.645161290322581	0.627450980392157
chr3R	8894464	8895463	1000	*	VT40842	TRUE	FALSE	FALSE	FALSE	TRUE	TRUE	FALSE	TRUE	FALSE	15	307	18	62	5	3	1	25	8	4	0.666666666666667	0.961538461538462
chr3R	8895514	8896513	1000	*	sim_mesectoderm	TRUE	FALSE	FALSE	TRUE	TRUE	FALSE	FALSE	TRUE	FALSE	15	35	8	6	0	1	31	18	20	0	1	0.63265306122449
chr3R	8899939	8900938	1000	*	VT40845	TRUE	FALSE	FALSE	FALSE	FALSE	TRUE	FALSE	FALSE	FALSE	161	9	177	16	25	6	256	7	33	2	0.942857142857143	0.973384030418251
chr3R	9043064	9044063	1000	*	VT40917	FALSE	FALSE	FALSE	FALSE	FALSE	TRUE	FALSE	FALSE	FALSE	8	3	12	6	0	0	0	0	0	0	NA	NA
chr3R	9118714	9119713	1000	*	WntD	FALSE	FALSE	TRUE	TRUE	TRUE	FALSE	TRUE	FALSE	FALSE	5	6750	9	1486	4	97	9	13255	4	877	0.995459704880817	0.999321471652593
chr3R	9207964	9208963	1000	*	GJ3071	FALSE	FALSE	TRUE	FALSE	FALSE	FALSE	FALSE	FALSE	FALSE	788	96	1003	76	84	12	1175	945	350	409	0.538866930171278	0.554245283018868
chr3R	9265514	9266513	1000	*	VT41032	FALSE	TRUE	FALSE	TRUE	TRUE	TRUE	FALSE	FALSE	FALSE	2	13	4	8	0	0	13	15	0	5	1	0.535714285714286
chr3R	9277761	9278760	1000	*	VT41039	TRUE	FALSE	FALSE	FALSE	TRUE	TRUE	FALSE	TRUE	FALSE	30	1	179	21	38	3	5	2	13	5	0.722222222222222	0.714285714285714
chr3R	9526314	9527313	1000	*	Unspecified_HC_49	FALSE	FALSE	TRUE	FALSE	FALSE	FALSE	FALSE	FALSE	FALSE	278	98	17	7	0	0	21	43	0	2	1	0.671875
chr3R	9653214	9654213	1000	*	Mst87F_-607/+21	FALSE	FALSE	TRUE	FALSE	FALSE	FALSE	FALSE	FALSE	FALSE	0	4	4	31	0	9	1	11	3	3	0.5	0.916666666666667
chr3R	9707714	9708713	1000	*	VT41274	FALSE	TRUE	FALSE	FALSE	FALSE	TRUE	FALSE	FALSE	FALSE	68	40	18	6	3	0	75	56	9	10	0.526315789473684	0.572519083969466
chr3R	9711189	9712188	1000	*	VT41276	FALSE	TRUE	FALSE	FALSE	TRUE	TRUE	FALSE	FALSE	FALSE	4	8	3	4	0	0	0	2	0	0	NA	1
chr3R	9731139	9732138	1000	*	VT41286	FALSE	FALSE	FALSE	FALSE	TRUE	TRUE	FALSE	TRUE	FALSE	9	2	39	26	0	1	17	0	36	2	0.947368421052632	1
chr3R	9732807	9733806	1000	*	VT41287	FALSE	TRUE	FALSE	FALSE	TRUE	TRUE	FALSE	TRUE	FALSE	4	2	5	12	0	0	3	2	3	4	0.571428571428571	0.6
chr3R	9737514	9738513	1000	*	VT41290	FALSE	TRUE	FALSE	TRUE	TRUE	TRUE	FALSE	TRUE	FALSE	27	1	6	8	3	0	45	4	0	2	1	0.918367346938776
chr3R	9749591	9750590	1000	*	VT41297	FALSE	TRUE	FALSE	FALSE	TRUE	TRUE	FALSE	TRUE	FALSE	8	1	61	22	3	3	2	0	4	2	0.666666666666667	1
chr3R	9751264	9752263	1000	*	VT41298	FALSE	TRUE	FALSE	FALSE	TRUE	TRUE	TRUE	FALSE	FALSE	6	1	4	11	0	0	0	3	0	2	1	1
chr3R	9757964	9758963	1000	*	VT41301	FALSE	TRUE	FALSE	FALSE	TRUE	TRUE	FALSE	TRUE	FALSE	1	17	17	52	0	0	2	4	4	2	0.666666666666667	0.666666666666667
chr3R	9817464	9818463	1000	*	VT41331	TRUE	FALSE	FALSE	FALSE	FALSE	TRUE	FALSE	FALSE	FALSE	17	20	68	115	1	20	1	105	0	50	1	0.990566037735849
chr3R	9869864	9870863	1000	*	VT41362	FALSE	FALSE	FALSE	FALSE	FALSE	TRUE	FALSE	FALSE	FALSE	0	2	1	17	0	0	0	3222	0	734	1	1
chr3R	9887689	9888688	1000	*	VT41373	TRUE	FALSE	FALSE	FALSE	FALSE	TRUE	FALSE	FALSE	FALSE	20	23	61	165	10	16	18	2	48	11	0.813559322033898	0.9
chr3R	9933739	9934738	1000	*	Or88a_GAL4	FALSE	FALSE	TRUE	FALSE	FALSE	FALSE	FALSE	FALSE	FALSE	1	5977	19	42034	1	3574	5	2621	39	10162	0.996176845407313	0.998095963442498
chr3R	10151714	10152713	1000	*	VT41498	FALSE	FALSE	TRUE	FALSE	TRUE	TRUE	FALSE	TRUE	FALSE	31	5856	146	12445	8	1116	22	1653	29	2133	0.986586493987049	0.986865671641791
chr3R	10423564	10424563	1000	*	stumps_hbr_early	TRUE	FALSE	FALSE	TRUE	FALSE	FALSE	FALSE	FALSE	FALSE	144	58	279	134	33	20	289	2	61	3	0.953125	0.993127147766323
chr3R	10507164	10508163	1000	*	VT41688	TRUE	FALSE	FALSE	FALSE	TRUE	FALSE	FALSE	TRUE	FALSE	17	49	11	59	5	6	77	412	2	43	0.955555555555556	0.842535787321063
chr3R	10508914	10509913	1000	*	VT41689	TRUE	FALSE	FALSE	TRUE	TRUE	FALSE	FALSE	TRUE	FALSE	8	56	9	28	2	1	15	281	0	34	1	0.949324324324324
chr3R	10513714	10514713	1000	*	VT41692	TRUE	FALSE	FALSE	FALSE	FALSE	TRUE	FALSE	FALSE	FALSE	1	16	4	16	2	2	12	268	4	31	0.885714285714286	0.957142857142857
chr3R	10530714	10531713	1000	*	VT41701	TRUE	FALSE	FALSE	FALSE	TRUE	TRUE	FALSE	TRUE	FALSE	0	7	9	26	1	0	2	231	21	100	0.826446280991736	0.991416309012876
chr3R	10532489	10533488	1000	*	VT41702	TRUE	FALSE	FALSE	FALSE	FALSE	TRUE	FALSE	FALSE	FALSE	1	21	6	83	0	14	2	160	3	44	0.936170212765957	0.987654320987654
chr3R	10864814	10865813	1000	*	VT41876	FALSE	FALSE	FALSE	TRUE	TRUE	TRUE	TRUE	FALSE	FALSE	7	20	11	7	0	0	0	4	1	0	1	1
chr3R	10870639	10871638	1000	*	VT41878	FALSE	TRUE	FALSE	FALSE	FALSE	TRUE	FALSE	FALSE	FALSE	1	1	4	9	1	2	3	11	0	3	1	0.785714285714286
chr3R	10876064	10877063	1000	*	VT41881	FALSE	TRUE	FALSE	TRUE	TRUE	TRUE	FALSE	FALSE	FALSE	3	3	2	2	0	0	0	0	0	0	NA	NA
chr3R	10917261	10918260	1000	*	Unspecified_2343	TRUE	FALSE	FALSE	FALSE	TRUE	TRUE	TRUE	FALSE	FALSE	5	27	121	160	11	22	9	85	89	108	0.548223350253807	0.904255319148936
chr3R	11135314	11136313	1000	*	VT42009	FALSE	FALSE	TRUE	FALSE	FALSE	TRUE	FALSE	FALSE	FALSE	79186	6	190307	13	1941	2	37	5	180	10	0.947368421052632	0.880952380952381
chr3R	11136839	11137838	1000	*	Tm2_intronID	FALSE	FALSE	TRUE	FALSE	FALSE	FALSE	FALSE	FALSE	FALSE	941	0	1792	7	24	0	7	0	4	0	1	1
chr3R	11851239	11852238	1000	*	pnr	FALSE	FALSE	TRUE	FALSE	TRUE	FALSE	TRUE	FALSE	FALSE	1885	1	23623	10	7691	1	156	14	944	15	0.984358706986444	0.917647058823529
chr3R	12221814	12222813	1000	*	VT42572	TRUE	FALSE	FALSE	FALSE	TRUE	TRUE	FALSE	TRUE	FALSE	5	13	6	41	0	1	0	18	0	20	1	1
chr3R	12436714	12437713	1000	*	VT42697	FALSE	FALSE	FALSE	TRUE	FALSE	TRUE	FALSE	FALSE	FALSE	3	0	6	5	0	0	6	8	8	3	0.727272727272727	0.571428571428571
chr3R	12487239	12488238	1000	*	VT42724	TRUE	FALSE	FALSE	FALSE	TRUE	TRUE	FALSE	TRUE	FALSE	10	28	40	80	1	13	6	200	16	155	0.906432748538012	0.970873786407767
chr3R	12492961	12493960	1000	*	VT42727	TRUE	FALSE	FALSE	FALSE	FALSE	TRUE	FALSE	FALSE	FALSE	11	36	105	116	11	39	1	246	0	205	1	0.995951417004049
chr3R	12516764	12517763	1000	*	VT42741	TRUE	FALSE	FALSE	FALSE	TRUE	TRUE	TRUE	FALSE	FALSE	71	73	54	139	6	46	206	195	73	118	0.617801047120419	0.513715710723192
chr3R	12526239	12527238	1000	*	Ubx_BRE	FALSE	FALSE	TRUE	TRUE	TRUE	TRUE	TRUE	FALSE	FALSE	558	8262	47	232	3	14	446	381	16	82	0.836734693877551	0.539298669891173
chr3R	12530491	12531490	1000	*	VT42749	TRUE	FALSE	FALSE	FALSE	FALSE	TRUE	FALSE	FALSE	FALSE	374	58	76	186	4	46	909	207	39	67	0.632075471698113	0.814516129032258
chr3R	12533039	12534038	1000	*	VT42750	TRUE	FALSE	FALSE	FALSE	TRUE	TRUE	FALSE	TRUE	FALSE	18	10	17	81	5	15	96	123	6	110	0.948275862068966	0.561643835616438
chr3R	12559764	12560763	1000	*	Ubx_basal_promoter	FALSE	FALSE	TRUE	FALSE	FALSE	FALSE	FALSE	FALSE	FALSE	220	14801	445	95536	69	16322	1101	2391	950	4690	0.831560283687943	0.684707903780069
chr3R	12570489	12571488	1000	*	Ubx_2218S	TRUE	FALSE	FALSE	TRUE	TRUE	FALSE	TRUE	FALSE	FALSE	6	126	4	8	0	0	29	352	9	10	0.526315789473684	0.923884514435696
chr3R	12574289	12575288	1000	*	Ubx_BXD-A	FALSE	FALSE	TRUE	FALSE	FALSE	FALSE	FALSE	FALSE	FALSE	10	2515	51	12339	8	1571	23	960	56	3693	0.985062683382235	0.976602238046796
chr3R	12589414	12590413	1000	*	Ubx_PRE_polycomb_response_element	TRUE	FALSE	FALSE	FALSE	FALSE	FALSE	FALSE	FALSE	FALSE	373	100	534	93	85	15	259	914	209	441	0.678461538461538	0.77919863597613
chr3R	12591314	12592313	1000	*	Ubx_pair-rule_(zebra)_like_S2	FALSE	FALSE	TRUE	TRUE	FALSE	FALSE	FALSE	FALSE	FALSE	57	2551	55	894	4	134	40	741	15	137	0.901315789473684	0.948783610755442
chr3R	12598564	12599563	1000	*	Ubx_pbxPB	FALSE	FALSE	TRUE	TRUE	TRUE	FALSE	TRUE	FALSE	FALSE	16	98793	3	5627	0	752	52	1427	6	172	0.966292134831461	0.964841108857336
chr3R	12618339	12619338	1000	*	VT42781	FALSE	TRUE	FALSE	FALSE	FALSE	TRUE	FALSE	FALSE	FALSE	12	40	5	11	0	0	14	41	0	1	1	0.745454545454545
chr3R	12619314	12620313	1000	*	VT42782	FALSE	TRUE	FALSE	FALSE	TRUE	TRUE	FALSE	TRUE	FALSE	193	15	291	59	16	1	9	3	3	2	0.6	0.75
chr3R	12621224	12622223	1000	*	VT42783	FALSE	TRUE	FALSE	FALSE	FALSE	TRUE	FALSE	FALSE	FALSE	5	1	5	4	0	0	5	10	6	9	0.6	0.666666666666667
chr3R	12630739	12631738	1000	*	VT42788	FALSE	FALSE	FALSE	FALSE	TRUE	TRUE	FALSE	TRUE	FALSE	6	7	4	19	2	3	20	10	3	20	0.869565217391304	0.666666666666667
chr3R	12639814	12640813	1000	*	VT42792	TRUE	FALSE	FALSE	FALSE	TRUE	TRUE	TRUE	FALSE	FALSE	5	20	50	65	7	6	11	310	14	187	0.930348258706468	0.965732087227414
chr3R	12641064	12642063	1000	*	VT42793	TRUE	FALSE	FALSE	FALSE	TRUE	TRUE	FALSE	TRUE	FALSE	10	83	18	246	0	29	36	211	6	103	0.944954128440367	0.854251012145749
chr3R	12642814	12643813	1000	*	abd-A_PRE_iab-2	TRUE	FALSE	FALSE	FALSE	FALSE	FALSE	FALSE	FALSE	FALSE	12	36	26	137	4	20	13	199	11	171	0.93956043956044	0.938679245283019
chr3R	12644814	12645813	1000	*	VT42795	TRUE	FALSE	FALSE	FALSE	FALSE	TRUE	FALSE	FALSE	FALSE	20	27	54	106	5	21	12	175	16	99	0.860869565217391	0.935828877005348
chr3R	12647464	12648463	1000	*	VT42796	TRUE	FALSE	FALSE	FALSE	FALSE	TRUE	FALSE	FALSE	FALSE	243	255	83	499	1	105	33	634	0	196	1	0.950524737631184
chr3R	12668089	12669088	1000	*	VT42808	TRUE	FALSE	FALSE	FALSE	TRUE	TRUE	FALSE	TRUE	FALSE	16	6	333	36	19	0	36	275	129	64	0.66839378238342	0.884244372990354
chr3R	12674064	12675063	1000	*	VT42811	TRUE	FALSE	FALSE	FALSE	TRUE	TRUE	FALSE	TRUE	FALSE	420	19575	267	10858	19	480	166	6443	67	1637	0.960680751173709	0.974882735663489
chr3R	12703839	12704838	1000	*	Abd-B_R15	TRUE	FALSE	FALSE	TRUE	TRUE	TRUE	TRUE	FALSE	FALSE	448	251	27	73	7	16	101	118	14	19	0.575757575757576	0.538812785388128
chr3R	12727439	12728438	1000	*	VT42837	TRUE	FALSE	FALSE	TRUE	TRUE	TRUE	FALSE	TRUE	FALSE	37	37	16	25	4	6	38	119	24	47	0.661971830985915	0.75796178343949
chr3R	12738889	12739888	1000	*	VT42844	TRUE	FALSE	FALSE	FALSE	TRUE	TRUE	TRUE	FALSE	FALSE	101	46	109	83	17	21	285	113	149	55	0.730392156862745	0.71608040201005
chr3R	12748839	12749838	1000	*	VT42849	FALSE	FALSE	TRUE	TRUE	TRUE	TRUE	FALSE	TRUE	FALSE	263	6483	451	23461	63	4955	619	934	486	1747	0.782355575459024	0.601416613007083
chr3R	12763414	12764413	1000	*	VT42855	TRUE	FALSE	FALSE	FALSE	TRUE	TRUE	FALSE	TRUE	FALSE	6	52	30	519	3	19	25	22	35	64	0.646464646464647	0.531914893617021
chr3R	12767039	12768038	1000	*	VT42858	TRUE	FALSE	FALSE	FALSE	TRUE	TRUE	FALSE	TRUE	FALSE	15	13	44	65	12	7	35	64	14	26	0.65	0.646464646464647
chr3R	12788964	12789963	1000	*	VT42870	FALSE	FALSE	TRUE	FALSE	TRUE	TRUE	FALSE	TRUE	FALSE	15	170	151	4494	9	397	0	25	3	144	0.979591836734694	1
chr3R	13074614	13075613	1000	*	Unspecified_2565	TRUE	FALSE	FALSE	FALSE	TRUE	TRUE	TRUE	FALSE	FALSE	6	3	20	11	1	0	2	8	8	3	0.727272727272727	0.8
chr3R	13168864	13169863	1000	*	VT43075	TRUE	FALSE	FALSE	FALSE	TRUE	TRUE	FALSE	TRUE	FALSE	5	1	12	9	1	2	0	1	6	24	0.8	1
chr3R	13180589	13181588	1000	*	VT43081	TRUE	FALSE	FALSE	FALSE	TRUE	TRUE	FALSE	TRUE	FALSE	1	2	2	14	0	3	0	0	0	6	1	NA
chr3R	13219814	13220813	1000	*	Unspecified_HC_19	FALSE	FALSE	TRUE	FALSE	FALSE	FALSE	FALSE	FALSE	FALSE	72	29876	14	18374	2	668	266	3527	34	631	0.948872180451128	0.929870814658582
chr3R	13507789	13508788	1000	*	VT43253	FALSE	FALSE	TRUE	FALSE	FALSE	TRUE	FALSE	FALSE	FALSE	23742	38225	58771	72035	10100	8568	2830	2724	1622	2665	0.621646839281549	0.509542671948146
chr3R	13723484	13724483	1000	*	VT43366	TRUE	FALSE	FALSE	FALSE	FALSE	TRUE	FALSE	FALSE	FALSE	6	17	9	28	2	3	0	0	0	1	1	NA
chr3R	13726564	13727563	1000	*	VT43368	FALSE	FALSE	TRUE	FALSE	FALSE	TRUE	FALSE	FALSE	FALSE	4	136	12	265	1	4	2	68	0	71	1	0.971428571428571
chr3R	13760439	13761438	1000	*	VT43386	TRUE	FALSE	FALSE	FALSE	FALSE	TRUE	FALSE	FALSE	FALSE	4	10	8	21	0	0	7	98	3	41	0.931818181818182	0.933333333333333
chr3R	13764291	13765290	1000	*	VT43389	TRUE	FALSE	FALSE	FALSE	FALSE	TRUE	FALSE	FALSE	FALSE	6	7	35	41	0	0	2	0	6	19	0.76	1
chr3R	13787439	13788438	1000	*	VT43401	TRUE	FALSE	FALSE	FALSE	FALSE	TRUE	FALSE	FALSE	FALSE	1	7	27	99	1	2	13	0	49	2	0.96078431372549	1
chr3R	13875589	13876588	1000	*	htl	TRUE	FALSE	FALSE	TRUE	TRUE	TRUE	TRUE	FALSE	FALSE	143	74	158	32	67	8	305	197	245	138	0.639686684073107	0.607569721115538
chr3R	14215414	14216413	1000	*	VT43620	FALSE	FALSE	TRUE	FALSE	FALSE	TRUE	FALSE	FALSE	FALSE	4	602	19	1512	1	24	11	30	1	78	0.987341772151899	0.731707317073171
chr3R	14262414	14263413	1000	*	VT43644	TRUE	FALSE	FALSE	FALSE	TRUE	TRUE	FALSE	TRUE	FALSE	1	0	9	2	0	0	0	13	0	1	1	1
chr3R	14264589	14265588	1000	*	VT43645	TRUE	FALSE	FALSE	FALSE	TRUE	TRUE	FALSE	TRUE	FALSE	14	6	33	12	0	1	4	8	0	0	NA	0.666666666666667
chr3R	14521539	14522538	1000	*	VT43781	FALSE	FALSE	FALSE	FALSE	FALSE	TRUE	FALSE	FALSE	FALSE	5	7	26	19	1	2	0	0	0	1	1	NA
chr3R	14534914	14535913	1000	*	VT43789	TRUE	FALSE	FALSE	FALSE	FALSE	TRUE	FALSE	FALSE	FALSE	1	3	14	14	0	5	0	0	3	4	0.571428571428571	NA
chr3R	14732124	14733123	1000	*	VT43898	FALSE	FALSE	TRUE	FALSE	TRUE	TRUE	TRUE	FALSE	FALSE	24178	147	47127	703	6283	51	7294	282	8317	292	0.966082007201766	0.962777191129884
chr3R	14982039	14983038	1000	*	nos_-85/+97	FALSE	FALSE	TRUE	FALSE	FALSE	FALSE	FALSE	FALSE	FALSE	8627	15953	8915	57934	165	5930	93	2718	126	2413	0.950374163056321	0.966915688367129
chr3R	15595664	15596663	1000	*	VT44347	TRUE	FALSE	FALSE	FALSE	TRUE	TRUE	FALSE	TRUE	FALSE	11	7	39	37	0	0	0	2	6	2	0.75	1
chr3R	15625064	15626063	1000	*	bnl_3728	TRUE	FALSE	FALSE	FALSE	TRUE	FALSE	TRUE	FALSE	FALSE	70	14	94	20	26	2	111	101	90	67	0.573248407643312	0.523584905660377
chr3R	15820889	15821888	1000	*	Hs6st_3748	TRUE	FALSE	FALSE	FALSE	FALSE	FALSE	FALSE	FALSE	FALSE	23	56	24	109	2	6	88	72	10	42	0.807692307692308	0.55
chr3R	16173714	16174713	1000	*	VT44648	FALSE	TRUE	FALSE	FALSE	TRUE	TRUE	FALSE	TRUE	FALSE	9	3	8	3	0	1	1	26	0	0	NA	0.962962962962963
chr3R	16368714	16369713	1000	*	VT44757	FALSE	FALSE	TRUE	TRUE	TRUE	TRUE	FALSE	TRUE	FALSE	224	379	1189	1771	106	85	585	1595	690	760	0.524137931034483	0.731651376146789
chr3R	16521739	16522738	1000	*	VT44836	TRUE	FALSE	FALSE	FALSE	FALSE	TRUE	FALSE	FALSE	FALSE	9	1	7	5	1	0	0	0	4	0	1	NA
chr3R	16778139	16779138	1000	*	VT44977	TRUE	FALSE	FALSE	FALSE	FALSE	TRUE	FALSE	FALSE	FALSE	90	5	344	18	71	6	134	6	101	0	1	0.957142857142857
chr3R	16952714	16953713	1000	*	GJ3828	FALSE	FALSE	TRUE	FALSE	FALSE	FALSE	FALSE	FALSE	FALSE	3146	168629	3829	265034	499	25811	1714	5697	615	4972	0.8899230356184	0.768722169747672
chr3R	17056039	17057038	1000	*	VT45119	FALSE	FALSE	TRUE	TRUE	FALSE	FALSE	FALSE	FALSE	FALSE	3	2	9	12	0	3	288	2	59	0	1	0.993103448275862
chr3R	17207889	17208888	1000	*	tin_tin103B	FALSE	FALSE	FALSE	FALSE	FALSE	TRUE	FALSE	FALSE	FALSE	9	2	41	10	20	5	198	2	45	3	0.9375	0.99
chr3R	17257889	17258888	1000	*	VT45221	TRUE	FALSE	FALSE	FALSE	FALSE	TRUE	FALSE	FALSE	FALSE	1	1	19	32	2	1	0	4	3	5	0.625	1
chr3R	17265564	17266563	1000	*	VT45225	FALSE	FALSE	FALSE	FALSE	FALSE	TRUE	FALSE	FALSE	FALSE	0	3	8	34	1	2	0	22	4	77	0.950617283950617	1
chr3R	17278189	17279188	1000	*	VT45230	FALSE	TRUE	FALSE	FALSE	TRUE	TRUE	FALSE	TRUE	FALSE	2	1	7	51	0	1	2	2	4	4	0.5	0.5
chr3R	17283864	17284863	1000	*	VT45233	FALSE	TRUE	FALSE	FALSE	TRUE	TRUE	FALSE	TRUE	FALSE	24	5	209	31	7	0	41	16	16	7	0.695652173913043	0.719298245614035
chr3R	17295839	17296838	1000	*	VT45240	FALSE	TRUE	FALSE	FALSE	TRUE	TRUE	FALSE	TRUE	FALSE	2	2	40	9	0	1	3	17	3	1	0.75	0.85
chr3R	17326664	17327663	1000	*	C15	TRUE	FALSE	FALSE	FALSE	FALSE	FALSE	FALSE	FALSE	FALSE	6	0	11	10	0	0	47	2	26	7	0.787878787878788	0.959183673469388
chr3R	17376924	17377923	1000	*	VT45283	TRUE	FALSE	FALSE	FALSE	FALSE	TRUE	FALSE	FALSE	FALSE	0	3	9	14	2	4	0	1	1	9	0.9	1
chr3R	17392464	17393463	1000	*	slou_SK10	FALSE	FALSE	FALSE	FALSE	FALSE	FALSE	FALSE	FALSE	FALSE	2	1	5	14	2	0	0	13	3	11	0.785714285714286	1
chr3R	17458039	17459038	1000	*	E2f_p-440E2Fbluc	FALSE	FALSE	TRUE	FALSE	FALSE	FALSE	FALSE	FALSE	FALSE	77	100072	281	295318	22	27824	71	9719	70	23979	0.997089276061375	0.992747701736466
chr3R	17496989	17497988	1000	*	DNApol-alpha180_-233/+45	FALSE	FALSE	TRUE	FALSE	FALSE	FALSE	FALSE	FALSE	FALSE	60	17941	35	16043	1	854	453	4451	19	785	0.97636815920398	0.907626427406199
chr3R	17878614	17879613	1000	*	Unspecified_2893	TRUE	FALSE	FALSE	FALSE	TRUE	TRUE	TRUE	FALSE	FALSE	29	2	90	8	12	2	519	0	109	3	0.973214285714286	1
chr3R	17920314	17921313	1000	*	VT45571	TRUE	FALSE	FALSE	FALSE	FALSE	TRUE	FALSE	FALSE	FALSE	10	3	22	7	0	2	13	1	7	1	0.875	0.928571428571429
chr3R	17934614	17935613	1000	*	VT45579	TRUE	FALSE	FALSE	FALSE	FALSE	TRUE	FALSE	FALSE	FALSE	1	1	1	5	2	0	0	0	5	0	1	NA
chr3R	17965239	17966238	1000	*	VT45594	TRUE	FALSE	FALSE	FALSE	TRUE	TRUE	FALSE	TRUE	FALSE	108	5	185	29	60	13	428	2	91	1	0.989130434782609	0.995348837209302
chr3R	17975989	17976988	1000	*	VT45600	TRUE	FALSE	FALSE	FALSE	TRUE	TRUE	TRUE	FALSE	FALSE	112	24	316	159	50	2	160	1	30	12	0.714285714285714	0.993788819875776
chr3R	17993614	17994613	1000	*	VT45610	TRUE	FALSE	FALSE	FALSE	TRUE	TRUE	FALSE	TRUE	FALSE	18	15	53	37	7	7	388	21	97	7	0.932692307692308	0.948655256723716
chr3R	17996639	17997638	1000	*	VT45612	TRUE	FALSE	FALSE	FALSE	TRUE	TRUE	FALSE	TRUE	FALSE	26	10	53	24	4	2	280	17	74	4	0.948717948717949	0.942760942760943
chr3R	18009814	18010813	1000	*	VT45619	TRUE	FALSE	FALSE	FALSE	TRUE	TRUE	FALSE	TRUE	FALSE	224	5	461	25	44	3	520	29	173	26	0.869346733668342	0.947176684881603
chr3R	18016639	18017638	1000	*	VT45623	TRUE	FALSE	FALSE	FALSE	FALSE	TRUE	FALSE	FALSE	FALSE	36	19	135	82	20	4	365	0	134	0	1	1
chr3R	18044489	18045488	1000	*	VT45637	TRUE	FALSE	FALSE	FALSE	TRUE	TRUE	FALSE	TRUE	FALSE	58	19	203	36	27	2	159	11	54	18	0.75	0.935294117647059
chr3R	18085439	18086438	1000	*	VT45654	TRUE	FALSE	FALSE	FALSE	TRUE	TRUE	FALSE	TRUE	FALSE	42	84	142	139	31	24	102	0	50	23	0.684931506849315	1
chr3R	18452264	18453263	1000	*	loco_Rrk-lacZ	FALSE	FALSE	TRUE	FALSE	FALSE	FALSE	FALSE	FALSE	FALSE	69	1235	319	19484	43	3163	93	2263	267	4363	0.942332613390929	0.960526315789474
chr3R	18714727	18715726	1000	*	VT45982	FALSE	TRUE	FALSE	FALSE	TRUE	TRUE	FALSE	TRUE	FALSE	4	3	10	7	1	1	68	21	3	4	0.571428571428571	0.764044943820225
chr3R	18854839	18855838	1000	*	lmd	FALSE	TRUE	FALSE	FALSE	TRUE	TRUE	TRUE	FALSE	FALSE	2	11	14	371	9	163	2	6	8	12	0.6	0.75
chr3R	18855614	18856613	1000	*	VT46056	FALSE	TRUE	FALSE	FALSE	TRUE	TRUE	TRUE	FALSE	FALSE	2	12	13	172	7	72	2	4	13	25	0.657894736842105	0.666666666666667
chr3R	18872239	18873238	1000	*	VT46064	TRUE	FALSE	FALSE	FALSE	FALSE	TRUE	FALSE	FALSE	FALSE	2	17	8	49	0	5	3	9	2	7	0.777777777777778	0.75
chr3R	18878664	18879663	1000	*	VT46068	FALSE	FALSE	TRUE	TRUE	TRUE	TRUE	FALSE	TRUE	FALSE	84	11591	64	15668	10	1386	21	471	8	545	0.985533453887884	0.957317073170732
chr3R	18960014	18961013	1000	*	hh-PR	TRUE	FALSE	FALSE	FALSE	TRUE	TRUE	TRUE	FALSE	FALSE	12	8	13	47	4	8	16	270	3	87	0.966666666666667	0.944055944055944
chr3R	18970739	18971738	1000	*	hh_gamma1mF4	FALSE	TRUE	FALSE	FALSE	FALSE	FALSE	FALSE	FALSE	FALSE	58	17	445	72	9	1	67	46	67	18	0.788235294117647	0.592920353982301
chr3R	19000589	19001588	1000	*	VT46134	TRUE	FALSE	FALSE	FALSE	TRUE	TRUE	FALSE	TRUE	FALSE	15	6	28	74	4	3	2	3	5	54	0.915254237288136	0.6
chr3R	19024264	19025263	1000	*	VT46144	TRUE	FALSE	FALSE	FALSE	TRUE	TRUE	FALSE	TRUE	FALSE	5	19	34	90	4	13	6	80	10	96	0.905660377358491	0.930232558139535
chr3R	19032614	19033613	1000	*	VT46147	TRUE	FALSE	FALSE	FALSE	TRUE	TRUE	FALSE	TRUE	FALSE	21	46	38	148	3	3	2	22	11	39	0.78	0.916666666666667
chr3R	19135214	19136213	1000	*	VT46202	TRUE	FALSE	FALSE	FALSE	TRUE	TRUE	FALSE	TRUE	FALSE	27	40	64	108	3	25	0	232	6	111	0.948717948717949	1
chr3R	19135939	19136938	1000	*	VT46203	TRUE	FALSE	FALSE	FALSE	FALSE	TRUE	FALSE	FALSE	FALSE	39	46	171	129	15	21	1	91	4	62	0.939393939393939	0.989130434782609
chr3R	19138014	19139013	1000	*	VT46204	TRUE	FALSE	FALSE	FALSE	FALSE	TRUE	FALSE	FALSE	FALSE	13	30	85	168	15	22	4	242	4	120	0.967741935483871	0.983739837398374
chr3R	19167214	19168213	1000	*	VT46220	TRUE	FALSE	FALSE	FALSE	TRUE	TRUE	TRUE	FALSE	FALSE	0	1	7	10	0	1	2	135	1	76	0.987012987012987	0.985401459854015
chr3R	19256714	19257713	1000	*	VT46264	FALSE	FALSE	TRUE	FALSE	FALSE	TRUE	FALSE	FALSE	FALSE	5	465	25	1511	0	98	0	41	0	237	1	1
chr3R	19257689	19258688	1000	*	VT46265	TRUE	FALSE	FALSE	FALSE	TRUE	TRUE	FALSE	TRUE	FALSE	4	0	17	9	0	0	1	0	0	0	NA	1
chr3R	19541339	19542338	1000	*	nau_323	TRUE	FALSE	FALSE	FALSE	FALSE	FALSE	FALSE	FALSE	FALSE	0	1	14	81	0	11	4	6	1	14	0.933333333333333	0.6
chr3R	19684939	19685938	1000	*	snRNA:U1:95Ca_promoter	FALSE	FALSE	FALSE	FALSE	FALSE	FALSE	FALSE	FALSE	FALSE	2	25	8	30	1	1004	22	65826	9	46439	0.999806234929383	0.999665897217835
chr3R	19797189	19798188	1000	*	VT46560	TRUE	FALSE	FALSE	FALSE	TRUE	TRUE	FALSE	TRUE	FALSE	9	1	11	0	4	0	1	0	8	3	0.727272727272727	1
chr3R	20122989	20123988	1000	*	crb	TRUE	FALSE	FALSE	TRUE	TRUE	TRUE	FALSE	TRUE	FALSE	470	24	114	33	2	3	847	93	188	33	0.850678733031674	0.901063829787234
chr3R	20274189	20275188	1000	*	VT46799	TRUE	FALSE	FALSE	FALSE	FALSE	TRUE	FALSE	FALSE	FALSE	0	2	3	9	3	0	0	0	0	0	NA	NA
chr3R	20331239	20332238	1000	*	VT46830	FALSE	TRUE	FALSE	FALSE	TRUE	TRUE	FALSE	TRUE	FALSE	0	0	3	3	0	2	0	1	0	0	NA	1
chr3R	20381839	20382838	1000	*	snRNA:U6:96Ab_promoter	FALSE	FALSE	FALSE	FALSE	FALSE	FALSE	FALSE	FALSE	FALSE	2	4	6	5	7	1	3131	377	1791	73	0.960836909871245	0.892531356898518
chr3R	20584914	20585913	1000	*	Unspecified_HC_33	TRUE	FALSE	FALSE	FALSE	FALSE	FALSE	FALSE	FALSE	FALSE	382	61	210	85	10	2	511	11	76	1	0.987012987012987	0.978927203065134
chr3R	20956564	20957563	1000	*	VT47146	FALSE	FALSE	TRUE	FALSE	FALSE	TRUE	FALSE	FALSE	FALSE	337	39	481	22	23	1	302	319	72	28	0.72	0.513687600644122
chr3R	20996014	20997013	1000	*	VT47166	FALSE	FALSE	TRUE	TRUE	FALSE	FALSE	FALSE	FALSE	FALSE	296	521	20	38	0	0	104	149	8	3	0.727272727272727	0.588932806324111
chr3R	20996989	20997988	1000	*	Unspecified_HC_35	TRUE	FALSE	FALSE	FALSE	FALSE	FALSE	FALSE	FALSE	FALSE	39	1124	6	283	3	6	84	182	2	10	0.833333333333333	0.684210526315789
chr3R	21070814	21071813	1000	*	bam_-799-+4	FALSE	FALSE	TRUE	FALSE	FALSE	FALSE	FALSE	FALSE	FALSE	6	1711	30	2348	3	35	0	132	2	157	0.987421383647799	1
chr3R	21205189	21206188	1000	*	VT47276	TRUE	FALSE	FALSE	FALSE	FALSE	TRUE	FALSE	FALSE	FALSE	2	14	1	51	0	6	0	99	0	32	1	1
chr3R	21282364	21283363	1000	*	VT47318	TRUE	FALSE	FALSE	TRUE	TRUE	TRUE	FALSE	FALSE	FALSE	6	25	21	33	0	1	15	250	4	49	0.924528301886792	0.943396226415094
chr3R	21454889	21455888	1000	*	VT47406	FALSE	TRUE	FALSE	FALSE	TRUE	TRUE	FALSE	TRUE	FALSE	62	242	57	552	6	35	58	58	27	46	0.63013698630137	0.5
chr3R	21808189	21809188	1000	*	VT47599	FALSE	FALSE	TRUE	FALSE	FALSE	TRUE	FALSE	FALSE	FALSE	85391	22	97906	36	11127	2	4239	224	1848	52	0.972631578947368	0.949809545149003
chr3R	21824907	21825906	1000	*	HLHmgamma_HZmgammaKX	FALSE	FALSE	TRUE	FALSE	FALSE	FALSE	FALSE	FALSE	FALSE	25576	32	218959	352	15006	6	16541	61	51390	159	0.996915556072863	0.996325743886279
chr3R	21831514	21832513	1000	*	HLHmbeta	FALSE	FALSE	TRUE	FALSE	FALSE	FALSE	FALSE	FALSE	FALSE	53	4648	684	68188	83	4690	57	11637	305	36261	0.991658918120659	0.995125705489995
chr3R	21849989	21850988	1000	*	m4_HZm4	FALSE	FALSE	TRUE	FALSE	FALSE	FALSE	FALSE	FALSE	FALSE	1038	1197209	1686	3952916	113	348338	102	32607	159	26403	0.994014004969505	0.996881592222324
chr3R	21854964	21855963	1000	*	HLHm5_m5-0.13	FALSE	FALSE	TRUE	FALSE	FALSE	FALSE	FALSE	FALSE	FALSE	151	62426	506	208007	86	23447	38	12729	59	12204	0.995188779254669	0.997023576407927
chr3R	21855939	21856938	1000	*	m5_DE	FALSE	FALSE	FALSE	TRUE	FALSE	FALSE	FALSE	FALSE	FALSE	75	124	303	820	58	137	91	53	182	96	0.654676258992806	0.631944444444444
chr3R	21861614	21862613	1000	*	E(spl)_m8_dl_mel	FALSE	FALSE	TRUE	FALSE	FALSE	FALSE	FALSE	FALSE	FALSE	82	121	358	274	95	35	184	1642	169	2108	0.925779534475187	0.899233296823658
chr3R	21862189	21863188	1000	*	HLHm7_m7-0.5	FALSE	FALSE	TRUE	FALSE	FALSE	FALSE	FALSE	FALSE	FALSE	62004	123	407424	444	47542	47	27922	298	36784	168	0.995453561376921	0.989440113394755
chr3R	21914289	21915288	1000	*	dys_F3.8	TRUE	FALSE	FALSE	FALSE	FALSE	FALSE	FALSE	FALSE	FALSE	3	1	5	2	0	0	3	4	1	2	0.666666666666667	0.571428571428571
chr3R	22281339	22282338	1000	*	VT47848	FALSE	FALSE	TRUE	FALSE	FALSE	TRUE	FALSE	FALSE	FALSE	0	126	0	330	0	1	52	3	23	6	0.793103448275862	0.945454545454545
chr3R	22356664	22357663	1000	*	VT47884	TRUE	FALSE	FALSE	FALSE	FALSE	TRUE	FALSE	FALSE	FALSE	2	3	1	7	0	0	0	0	0	0	NA	NA
chr3R	23244914	23245913	1000	*	VT48335	TRUE	FALSE	FALSE	FALSE	TRUE	TRUE	FALSE	TRUE	FALSE	0	6	5	131	2	7	3	5	23	16	0.58974358974359	0.625
chr3R	23251539	23252538	1000	*	VT48339	TRUE	FALSE	FALSE	FALSE	FALSE	TRUE	FALSE	FALSE	FALSE	0	17	20	118	1	17	7	7	6	41	0.872340425531915	0.5
chr3R	23397314	23398313	1000	*	VT48416	FALSE	FALSE	TRUE	FALSE	FALSE	TRUE	FALSE	FALSE	FALSE	4	25	39	82	0	17	2	225	3	78	0.962962962962963	0.991189427312775
chr3R	23713589	23714588	1000	*	VT48569	TRUE	FALSE	FALSE	FALSE	FALSE	FALSE	FALSE	FALSE	FALSE	1	3	4	9	1	2	0	5	0	4	1	1
chr3R	23870639	23871638	1000	*	VT48655	TRUE	FALSE	FALSE	FALSE	TRUE	TRUE	FALSE	TRUE	FALSE	48	3	99	13	3	0	3	1	1	1	0.5	0.75
chr3R	24200664	24201663	1000	*	VT48827	FALSE	TRUE	FALSE	TRUE	TRUE	FALSE	FALSE	TRUE	FALSE	4	1	15	3	3	1	1	0	3	0	1	1
chr3R	24296561	24297560	1000	*	VT48881	TRUE	FALSE	FALSE	FALSE	FALSE	TRUE	FALSE	FALSE	FALSE	1	1	3	3	2	0	3	0	15	0	1	1
chr3R	24373789	24374788	1000	*	VT48921	FALSE	TRUE	FALSE	FALSE	TRUE	TRUE	FALSE	TRUE	FALSE	36	80	22	162	0	10	38	50	20	34	0.62962962962963	0.568181818181818
chr3R	24377539	24378538	1000	*	VT48923	FALSE	TRUE	FALSE	FALSE	TRUE	TRUE	FALSE	TRUE	FALSE	5	7	24	36	3	7	7	3	50	6	0.892857142857143	0.7
chr3R	24394889	24395888	1000	*	VT48933	FALSE	TRUE	FALSE	FALSE	FALSE	TRUE	FALSE	FALSE	FALSE	12	4	96	23	3	2	9	2	23	13	0.638888888888889	0.818181818181818
chr3R	24418714	24419713	1000	*	VT48946	FALSE	FALSE	FALSE	FALSE	TRUE	TRUE	FALSE	TRUE	FALSE	16	11	132	40	7	3	11	14	33	5	0.868421052631579	0.56
chr3R	24420339	24421338	1000	*	VT48947	FALSE	FALSE	FALSE	FALSE	FALSE	TRUE	FALSE	FALSE	FALSE	9	0	48	5	0	0	7	8	5	11	0.6875	0.533333333333333
chr3R	24457114	24458113	1000	*	GJ4550	TRUE	FALSE	FALSE	FALSE	FALSE	FALSE	FALSE	FALSE	FALSE	41	50	54	84	4	4	159	933	49	136	0.735135135135135	0.854395604395604
chr3R	24636589	24637588	1000	*	wdn_pqp-HN_NR	FALSE	FALSE	TRUE	FALSE	FALSE	FALSE	FALSE	FALSE	FALSE	807	177175	1905	220590	247	18288	127	3663	77	2701	0.972282217422606	0.966490765171504
chr3R	24806514	24807513	1000	*	VT49135	FALSE	TRUE	FALSE	FALSE	FALSE	TRUE	FALSE	FALSE	FALSE	1	3	2	3	0	0	0	0	0	0	NA	NA
chr3R	25019064	25020063	1000	*	VT49248	TRUE	FALSE	FALSE	FALSE	FALSE	TRUE	FALSE	FALSE	FALSE	3	2	8	9	5	0	0	5	3	0	1	1
chr3R	25197814	25198813	1000	*	VT49340	FALSE	TRUE	FALSE	FALSE	TRUE	TRUE	FALSE	TRUE	FALSE	0	5	4	20	2	1	0	3	3	6	0.666666666666667	1
chr3R	25198589	25199588	1000	*	VT49341	FALSE	TRUE	FALSE	FALSE	TRUE	TRUE	FALSE	TRUE	FALSE	1	5	29	25	2	5	2	3	11	7	0.611111111111111	0.6
chr3R	25387939	25388938	1000	*	VT49445	TRUE	FALSE	FALSE	FALSE	TRUE	TRUE	FALSE	TRUE	FALSE	30	2	87	4	6	3	166	0	129	0	1	1
chr3R	25492589	25493588	1000	*	VT49502	FALSE	FALSE	TRUE	TRUE	TRUE	TRUE	FALSE	TRUE	FALSE	37	89	722	1192	20	54	26	32	43	96	0.690647482014389	0.551724137931034
chr3R	25496164	25497163	1000	*	VT49505	FALSE	FALSE	TRUE	FALSE	TRUE	TRUE	FALSE	TRUE	FALSE	91	398	878	4786	35	260	60	32	87	98	0.52972972972973	0.652173913043478
chr3R	25596364	25597363	1000	*	VT49563	TRUE	FALSE	FALSE	TRUE	TRUE	TRUE	FALSE	TRUE	FALSE	22	5	30	2	3	0	185	52	89	61	0.593333333333333	0.780590717299578
chr3R	25607314	25608313	1000	*	VT49570	TRUE	FALSE	FALSE	FALSE	TRUE	TRUE	FALSE	TRUE	FALSE	18	9	70	45	2	10	79	9	54	28	0.658536585365854	0.897727272727273
chr3R	25719539	25720538	1000	*	CG31038_intronicCRM	TRUE	FALSE	FALSE	FALSE	FALSE	FALSE	FALSE	FALSE	FALSE	12	7	177	38	22	2	20	2	35	24	0.593220338983051	0.909090909090909
chr3R	25809364	25810363	1000	*	VT49668	TRUE	FALSE	FALSE	FALSE	FALSE	TRUE	FALSE	FALSE	FALSE	78	5	140	15	3	2	19	1	16	3	0.842105263157895	0.95
chr3R	25864914	25865913	1000	*	Sry-beta_-117	FALSE	FALSE	TRUE	FALSE	FALSE	FALSE	FALSE	FALSE	FALSE	16075	92041	13672	91295	1268	10715	4127	1634	1873	421	0.816477768090671	0.716368685992015
chr3R	25889164	25890163	1000	*	VT49719	TRUE	FALSE	FALSE	TRUE	TRUE	TRUE	FALSE	TRUE	FALSE	19	16	60	28	8	0	163	16	88	19	0.822429906542056	0.910614525139665
chr3R	25891389	25892388	1000	*	VT49720	TRUE	FALSE	FALSE	FALSE	TRUE	TRUE	FALSE	TRUE	FALSE	36	5	191	16	5	1	149	17	62	3	0.953846153846154	0.897590361445783
chr3R	26218964	26219963	1000	*	VT49899	FALSE	TRUE	FALSE	FALSE	TRUE	TRUE	FALSE	TRUE	FALSE	3	1	3	4	0	0	4	3	1	0	1	0.571428571428571
chr3R	26291564	26292563	1000	*	PH4alpha	FALSE	FALSE	TRUE	FALSE	TRUE	FALSE	TRUE	FALSE	FALSE	69222	10	212239	86	61654	26	29823	213	29218	312	0.989434473416864	0.992908509788254
chr3R	26301739	26302738	1000	*	spdo_spdoCRM4	FALSE	FALSE	TRUE	FALSE	FALSE	FALSE	FALSE	FALSE	FALSE	3713	11	82882	212	7301	14	3392	40	20309	257	0.987503646795682	0.988344988344988
chr3R	26315264	26316263	1000	*	PH4alphaSG2_SG2-885	FALSE	FALSE	TRUE	FALSE	FALSE	FALSE	FALSE	FALSE	FALSE	289	3	3819	27	66	2	24	15	162	50	0.764150943396226	0.615384615384615
chr3R	26347639	26348638	1000	*	VT49976	TRUE	FALSE	FALSE	FALSE	FALSE	TRUE	FALSE	FALSE	FALSE	0	0	14	3	5	0	0	0	0	0	NA	NA
chr3R	26580289	26581288	1000	*	Unspecified_3407	FALSE	TRUE	FALSE	TRUE	TRUE	FALSE	TRUE	FALSE	FALSE	16	75	9	34	0	11	77	146	14	15	0.517241379310345	0.654708520179372
chr3R	26583114	26584113	1000	*	VT50106	FALSE	TRUE	FALSE	FALSE	TRUE	TRUE	FALSE	TRUE	FALSE	5	9	30	23	3	3	14	17	27	8	0.771428571428571	0.548387096774194
chr3R	26584214	26585213	1000	*	VT50107	FALSE	TRUE	FALSE	TRUE	TRUE	TRUE	FALSE	TRUE	FALSE	79	2	474	48	21	1	9	4	40	18	0.689655172413793	0.692307692307692
chr3R	26647489	26648488	1000	*	VT50140	FALSE	FALSE	TRUE	FALSE	FALSE	TRUE	FALSE	FALSE	FALSE	139	23	1762	284	31	8	198	6	415	24	0.945330296127563	0.970588235294118
chr3R	26670839	26671838	1000	*	VT50152	FALSE	TRUE	FALSE	FALSE	TRUE	TRUE	FALSE	TRUE	FALSE	146	68	7	5	4	0	23	20	5	2	0.714285714285714	0.534883720930233
chr3R	26674889	26675888	1000	*	tll_K10	FALSE	TRUE	FALSE	TRUE	FALSE	FALSE	FALSE	FALSE	FALSE	51	81	6	3	0	0	4	17	2	0	1	0.80952380952381
chr3R	26676214	26677213	1000	*	tll_TM	FALSE	TRUE	FALSE	TRUE	FALSE	FALSE	FALSE	FALSE	FALSE	13	5	5	0	0	0	9	10	1	1	0.5	0.526315789473684
chr3R	26677214	26678213	1000	*	tll_P3	FALSE	FALSE	TRUE	TRUE	FALSE	FALSE	FALSE	FALSE	FALSE	55377	141	30279	105	660	1	2307	122	774	41	0.949693251533742	0.949773569370111
chr3R	26680639	26681638	1000	*	VT50157	FALSE	FALSE	FALSE	TRUE	TRUE	TRUE	FALSE	TRUE	FALSE	13	15	12	10	0	1	119	88	30	13	0.697674418604651	0.57487922705314
chr3R	26681914	26682913	1000	*	VT50158	FALSE	TRUE	FALSE	TRUE	TRUE	TRUE	FALSE	TRUE	FALSE	42	6	10	2	0	5	2	6	2	0	1	0.75
chr3R	26744389	26745388	1000	*	VT50192	TRUE	FALSE	FALSE	FALSE	TRUE	TRUE	FALSE	TRUE	FALSE	14	36	13	54	3	2	90	19	47	12	0.796610169491525	0.825688073394495
chr3R	26749289	26750288	1000	*	VT50195	TRUE	FALSE	FALSE	FALSE	TRUE	TRUE	FALSE	TRUE	FALSE	29	15	130	86	4	2	45	0	52	6	0.896551724137931	1
chr3R	26757539	26758538	1000	*	VT50199	FALSE	FALSE	FALSE	FALSE	TRUE	TRUE	FALSE	TRUE	FALSE	4	4	7	10	5	5	3	2	11	0	1	0.6
chr3R	26759414	26760413	1000	*	VT50200	FALSE	FALSE	FALSE	FALSE	TRUE	TRUE	FALSE	TRUE	FALSE	0	2	13	0	2	0	3	1	2	0	1	0.75
chr3R	26829914	26830913	1000	*	VT50235	TRUE	FALSE	FALSE	FALSE	TRUE	TRUE	FALSE	TRUE	FALSE	0	7	6	11	0	0	0	2	0	0	NA	1
chr3R	26835414	26836413	1000	*	VT50238	TRUE	FALSE	FALSE	FALSE	TRUE	TRUE	FALSE	TRUE	FALSE	6	7	14	17	4	3	0	7	0	3	1	1
chr3R	26911764	26912763	1000	*	VT50273	FALSE	TRUE	FALSE	FALSE	FALSE	TRUE	FALSE	FALSE	FALSE	0	4	12	9	1	0	0	0	3	0	1	NA
chr3R	26989439	26990438	1000	*	VT50314	TRUE	FALSE	FALSE	FALSE	FALSE	TRUE	FALSE	FALSE	FALSE	0	0	6	6	0	0	0	0	0	1	1	NA
chr3R	27018589	27019588	1000	*	Unspecified_HC_22	FALSE	FALSE	TRUE	FALSE	FALSE	FALSE	FALSE	FALSE	FALSE	193299	2325	1776	46	61	1	9444	6	43	1	0.977272727272727	0.999365079365079
chr3R	27113161	27114160	1000	*	VT50384	FALSE	TRUE	FALSE	TRUE	FALSE	TRUE	FALSE	FALSE	FALSE	2	1	2	3	0	0	4	0	1	2	0.666666666666667	1
chr3R	27571189	27572188	1000	*	VT50620	FALSE	FALSE	TRUE	FALSE	FALSE	TRUE	FALSE	FALSE	FALSE	294	1415538	205	598668	14	55307	1352	7714	505	8934	0.946498569763746	0.85087138760203
chr3R	27663239	27664238	1000	*	VT50669	TRUE	FALSE	FALSE	TRUE	FALSE	FALSE	FALSE	FALSE	FALSE	56	54	221	162	15	5	11	86	2	10	0.833333333333333	0.88659793814433
chr3R	27812289	27813288	1000	*	VT50742	FALSE	FALSE	TRUE	FALSE	TRUE	TRUE	FALSE	TRUE	FALSE	6248	7	10606	17	2102	2	57	2	356	24	0.936842105263158	0.966101694915254
chr4	617939	618938	1000	*	VT51707	FALSE	FALSE	FALSE	TRUE	TRUE	TRUE	FALSE	TRUE	FALSE	81	57	26	28	0	5	909	118	127	29	0.814102564102564	0.885102239532619
chr4	730839	731838	1000	*	ey_5D11	TRUE	FALSE	FALSE	FALSE	FALSE	FALSE	FALSE	FALSE	FALSE	8	6	32	11	1	0	0	33	7	5	0.583333333333333	1
chr4	733339	734338	1000	*	VT51763	TRUE	FALSE	FALSE	FALSE	TRUE	TRUE	FALSE	TRUE	FALSE	39	19	83	39	2	0	10	59	11	57	0.838235294117647	0.855072463768116
chr4	1001389	1002388	1000	*	toy_EEP	FALSE	TRUE	FALSE	FALSE	FALSE	FALSE	FALSE	FALSE	FALSE	17	26	18	23	0	1	82	83	34	64	0.653061224489796	0.503030303030303
chr4	1008764	1009763	1000	*	toy_R9A02	FALSE	TRUE	FALSE	FALSE	FALSE	FALSE	FALSE	FALSE	FALSE	21	21	18	44	0	1	1	5	0	12	1	0.833333333333333
chr4	1015639	1016638	1000	*	VT51885	TRUE	FALSE	FALSE	FALSE	TRUE	TRUE	TRUE	FALSE	FALSE	14	18	10	4	0	1	76	15	18	1	0.947368421052632	0.835164835164835
chr4	1106814	1107813	1000	*	sv_paxD	FALSE	TRUE	FALSE	FALSE	FALSE	FALSE	FALSE	FALSE	FALSE	7	82	9	631	0	18	10	9	12	36	0.75	0.526315789473684
chrX	231139	232138	1000	*	VT54783	FALSE	FALSE	TRUE	FALSE	FALSE	TRUE	FALSE	FALSE	FALSE	54	0	284	7	4	1	4	10	22	4	0.846153846153846	0.714285714285714
chrX	310964	311963	1000	*	VT54824	TRUE	FALSE	FALSE	FALSE	TRUE	TRUE	FALSE	TRUE	FALSE	14	3	10	23	0	0	32	69	8	7	0.533333333333333	0.683168316831683
chrX	312614	313613	1000	*	VT54825	TRUE	FALSE	FALSE	FALSE	TRUE	FALSE	FALSE	FALSE	FALSE	23	7	37	42	2	2	16	15	7	11	0.611111111111111	0.516129032258065
chrX	336839	337838	1000	*	VT54835	TRUE	FALSE	FALSE	FALSE	FALSE	TRUE	FALSE	FALSE	FALSE	1	3	0	0	0	0	2	2	1	2	0.666666666666667	0.5
chrX	354214	355213	1000	*	ase_F:560	FALSE	FALSE	TRUE	FALSE	FALSE	FALSE	FALSE	FALSE	FALSE	5261	8	76226	310	3825	3	1428	4	9065	21	0.99768875192604	0.997206703910615
chrX	357661	358660	1000	*	VT54845	TRUE	FALSE	FALSE	TRUE	TRUE	TRUE	FALSE	FALSE	FALSE	28	10	100	30	3	0	42	13	47	14	0.770491803278688	0.763636363636364
chrX	491964	492963	1000	*	VT54912	TRUE	FALSE	FALSE	FALSE	FALSE	TRUE	FALSE	FALSE	FALSE	4	8	7	23	0	17	406	4	76	8	0.904761904761905	0.990243902439024
chrX	503764	504763	1000	*	VT54918	TRUE	FALSE	FALSE	FALSE	TRUE	TRUE	FALSE	TRUE	FALSE	1	10	9	20	0	2	0	218	1	74	0.986666666666667	1
chrX	1484039	1485038	1000	*	VT55395	TRUE	FALSE	FALSE	FALSE	TRUE	TRUE	FALSE	TRUE	FALSE	2	7	18	9	0	0	1	4	0	2	1	0.8
chrX	1487539	1488538	1000	*	VT55397	TRUE	FALSE	FALSE	FALSE	TRUE	TRUE	FALSE	TRUE	FALSE	6	8	62	44	5	0	4	19	58	14	0.805555555555556	0.826086956521739
chrX	1488839	1489838	1000	*	VT55398	TRUE	FALSE	FALSE	FALSE	TRUE	TRUE	FALSE	TRUE	FALSE	10	26	18	60	2	3	1	8	0	9	1	0.888888888888889
chrX	1540139	1541138	1000	*	VT55422	TRUE	FALSE	FALSE	FALSE	TRUE	TRUE	FALSE	TRUE	FALSE	27	7	89	30	3	2	1	22	6	18	0.75	0.956521739130435
chrX	1546214	1547213	1000	*	VT55425	TRUE	FALSE	FALSE	FALSE	TRUE	TRUE	FALSE	TRUE	FALSE	9	10	80	69	1	9	7	17	22	3	0.88	0.708333333333333
chrX	2038239	2039238	1000	*	Pgd_-421.lacZ	FALSE	FALSE	TRUE	FALSE	FALSE	FALSE	FALSE	FALSE	FALSE	43	7	21	7	1	0	12	17	4	6	0.6	0.586206896551724
chrX	2322564	2323563	1000	*	gt_-1_construct	FALSE	FALSE	TRUE	TRUE	FALSE	FALSE	FALSE	FALSE	FALSE	72	17997	37	6206	5	364	17	9091	2	517	0.996146435452794	0.998133509003074
chrX	2326614	2327613	1000	*	VT55792	FALSE	TRUE	FALSE	TRUE	TRUE	FALSE	FALSE	TRUE	FALSE	36	28	13	18	1	1	24	38	25	9	0.735294117647059	0.612903225806452
chrX	2328614	2329613	1000	*	VT55793	FALSE	TRUE	FALSE	TRUE	TRUE	TRUE	FALSE	TRUE	FALSE	38	6	12	16	1	4	7	15	4	5	0.555555555555556	0.681818181818182
chrX	2418189	2419188	1000	*	VT55839	TRUE	FALSE	FALSE	FALSE	FALSE	TRUE	FALSE	FALSE	FALSE	1	9	7	28	1	0	2	8	1	4	0.8	0.8
chrX	2432314	2433313	1000	*	VT55847	TRUE	FALSE	FALSE	FALSE	FALSE	TRUE	FALSE	FALSE	FALSE	0	3	3	7	0	0	4	1	6	9	0.6	0.8
chrX	2436014	2437013	1000	*	VT55849	TRUE	FALSE	FALSE	FALSE	TRUE	TRUE	TRUE	FALSE	FALSE	83	17	69	40	9	5	0	5	7	7	0.5	1
chrX	2868539	2869538	1000	*	Unspecified_6874	TRUE	FALSE	FALSE	FALSE	TRUE	TRUE	TRUE	FALSE	FALSE	3	48	8	698	1	202	1	11	16	44	0.733333333333333	0.916666666666667
chrX	2992814	2993813	1000	*	kirre_-1.0	FALSE	FALSE	TRUE	FALSE	FALSE	FALSE	FALSE	FALSE	FALSE	1238	19	20004	232	3007	28	213	0	2245	7	0.996891651865009	1
chrX	3035814	3036813	1000	*	VT56150	TRUE	FALSE	FALSE	FALSE	TRUE	TRUE	TRUE	FALSE	FALSE	101	20	219	85	40	2	512	51	175	43	0.802752293577982	0.909413854351687
chrX	3245139	3246138	1000	*	Unspecified_BN106-sm	FALSE	TRUE	FALSE	FALSE	FALSE	FALSE	FALSE	FALSE	FALSE	48	49	145	65	21	14	19	26	23	8	0.741935483870968	0.577777777777778
chrX	3274039	3275038	1000	*	dm_Myc1-NRE	TRUE	FALSE	FALSE	FALSE	FALSE	FALSE	FALSE	FALSE	FALSE	94	6	368	60	58	1	335	5	123	1	0.991935483870968	0.985294117647059
chrX	4082839	4083838	1000	*	VT56651	TRUE	FALSE	FALSE	TRUE	TRUE	TRUE	FALSE	FALSE	FALSE	8	16	64	122	2	15	0	41	4	66	0.942857142857143	1
chrX	4083839	4084838	1000	*	VT56652	TRUE	FALSE	FALSE	FALSE	TRUE	TRUE	FALSE	TRUE	FALSE	6	36	30	124	6	18	20	55	2	41	0.953488372093023	0.733333333333333
chrX	4107089	4108088	1000	*	VT56665	FALSE	FALSE	FALSE	TRUE	TRUE	TRUE	FALSE	TRUE	FALSE	0	13	5	68	0	2	2	2	0	0	NA	0.5
chrX	4309364	4310363	1000	*	VT56768	TRUE	FALSE	FALSE	FALSE	TRUE	TRUE	FALSE	TRUE	FALSE	11	18	104	244	5	8	10	4	54	25	0.683544303797468	0.714285714285714
chrX	4329339	4330338	1000	*	VT56779	TRUE	FALSE	FALSE	FALSE	TRUE	TRUE	FALSE	TRUE	FALSE	2	12	39	17	2	0	21	5	44	1	0.977777777777778	0.807692307692308
chrX	4354191	4355190	1000	*	VT56793	TRUE	FALSE	FALSE	FALSE	TRUE	TRUE	FALSE	TRUE	FALSE	64	18	87	71	5	8	18	2	28	0	1	0.9
chrX	4363664	4364663	1000	*	VT56799	TRUE	FALSE	FALSE	FALSE	TRUE	TRUE	FALSE	TRUE	FALSE	6	22	38	42	1	1	15	3	55	9	0.859375	0.833333333333333
chrX	4423664	4424663	1000	*	VT56830	FALSE	FALSE	TRUE	FALSE	TRUE	TRUE	FALSE	TRUE	FALSE	60	3	227	15	4	0	24	7	111	2	0.982300884955752	0.774193548387097
chrX	4490264	4491263	1000	*	VT56866	TRUE	FALSE	FALSE	FALSE	FALSE	TRUE	FALSE	FALSE	FALSE	9	11	18	9	3	0	66	33	10	15	0.6	0.666666666666667
chrX	4503389	4504388	1000	*	VT56873	TRUE	FALSE	FALSE	FALSE	TRUE	TRUE	FALSE	TRUE	FALSE	23	4	47	12	0	0	10	13	11	8	0.578947368421053	0.565217391304348
chrX	4898114	4899113	1000	*	VT57054	TRUE	FALSE	FALSE	FALSE	FALSE	TRUE	FALSE	FALSE	FALSE	0	4	2	14	0	4	1	1	0	2	1	0.5
chrX	4917289	4918288	1000	*	ovo_E6B1	TRUE	FALSE	FALSE	FALSE	FALSE	FALSE	FALSE	FALSE	FALSE	1	4	4	11	1	0	0	0	0	2	1	NA
chrX	4946614	4947613	1000	*	VT57081	TRUE	FALSE	FALSE	TRUE	TRUE	TRUE	FALSE	TRUE	FALSE	54	26	212	89	18	9	393	53	237	59	0.800675675675676	0.881165919282511
chrX	4949089	4950088	1000	*	VT57083	TRUE	FALSE	FALSE	FALSE	FALSE	TRUE	FALSE	FALSE	FALSE	8	4	39	13	27	0	35	6	17	0	1	0.853658536585366
chrX	4952539	4953538	1000	*	VT57085	TRUE	FALSE	FALSE	FALSE	FALSE	TRUE	FALSE	FALSE	FALSE	12	10	52	30	8	1	80	9	62	1	0.984126984126984	0.898876404494382
chrX	5230639	5231638	1000	*	VT57225	FALSE	TRUE	FALSE	FALSE	FALSE	TRUE	FALSE	FALSE	FALSE	17	3	18	13	0	0	1	0	0	0	NA	1
chrX	5478739	5479738	1000	*	VT57350	FALSE	TRUE	FALSE	FALSE	TRUE	TRUE	FALSE	TRUE	FALSE	6	5	11	8	0	0	1	10	0	5	1	0.909090909090909
chrX	5495964	5496963	1000	*	VT57360	TRUE	FALSE	FALSE	FALSE	FALSE	TRUE	FALSE	FALSE	FALSE	30	14	98	138	4	1	6	0	29	0	1	1
chrX	5506739	5507738	1000	*	VT57365	FALSE	FALSE	FALSE	TRUE	TRUE	TRUE	FALSE	TRUE	FALSE	3	1	13	0	3	0	1	0	4	0	1	1
chrX	5795814	5796813	1000	*	Act5C_-62	FALSE	FALSE	TRUE	FALSE	FALSE	FALSE	FALSE	FALSE	FALSE	7341375	39	5907170	131	352714	7	12280	41	9026	79	0.991323448654585	0.996672348023699
chrX	7150089	7151088	1000	*	cluster_at_7A_CE8005	TRUE	FALSE	FALSE	TRUE	FALSE	FALSE	FALSE	FALSE	FALSE	3	3	52	13	0	1	4	13	5	3	0.625	0.764705882352941
chrX	7159724	7160723	1000	*	Unspecified_HC_58	FALSE	FALSE	TRUE	FALSE	FALSE	FALSE	FALSE	FALSE	FALSE	58	482	556	10208	14	134	26	258	14	381	0.964556962025316	0.908450704225352
chrX	7184439	7185438	1000	*	VT58192	FALSE	FALSE	TRUE	FALSE	TRUE	TRUE	FALSE	TRUE	FALSE	163	405049	242	450748	12	11314	83	1786	97	1075	0.917235494880546	0.955591225254147
chrX	7214464	7215463	1000	*	brk-shadow	TRUE	FALSE	FALSE	TRUE	TRUE	FALSE	FALSE	TRUE	FALSE	262	135	94	165	12	12	162	266	50	235	0.824561403508772	0.621495327102804
chrX	7473489	7474488	1000	*	ct_cutB	FALSE	TRUE	FALSE	FALSE	FALSE	FALSE	FALSE	FALSE	FALSE	2	7	15	30	4	5	12	0	6	0	1	1
chrX	7496807	7497806	1000	*	VT58358	FALSE	TRUE	FALSE	FALSE	TRUE	TRUE	FALSE	TRUE	FALSE	2	3	6	3	0	0	0	1	0	0	NA	1
chrX	7528489	7529488	1000	*	VT58376	TRUE	FALSE	FALSE	FALSE	TRUE	FALSE	FALSE	TRUE	FALSE	10	8	62	190	10	9	36	12	84	2	0.976744186046512	0.75
chrX	7542689	7543688	1000	*	VT58383	TRUE	FALSE	FALSE	FALSE	TRUE	TRUE	FALSE	TRUE	FALSE	39	4	170	23	22	0	27	2	78	2	0.975	0.931034482758621
chrX	7545464	7546463	1000	*	VT58385	TRUE	FALSE	FALSE	FALSE	TRUE	TRUE	FALSE	TRUE	FALSE	12	4	82	36	51	4	12	2	59	17	0.776315789473684	0.857142857142857
chrX	7663864	7664863	1000	*	VT58443	FALSE	FALSE	FALSE	FALSE	FALSE	TRUE	FALSE	FALSE	FALSE	2	2	5	2	0	0	6	25	0	6	1	0.806451612903226
chrX	8199289	8200288	1000	*	VT58695	TRUE	FALSE	FALSE	TRUE	TRUE	FALSE	FALSE	TRUE	FALSE	4	6	3	0	0	0	15	7	0	1	1	0.681818181818182
chrX	8227464	8228463	1000	*	VT58711	TRUE	FALSE	FALSE	FALSE	FALSE	TRUE	FALSE	FALSE	FALSE	14	6	35	14	0	0	1	1	1	7	0.875	0.5
chrX	8260789	8261788	1000	*	VT58730	FALSE	FALSE	FALSE	FALSE	FALSE	TRUE	FALSE	FALSE	FALSE	3	993	7	1987	2	11	0	1139	0	498	1	1
chrX	8552914	8553913	1000	*	VT58876	FALSE	TRUE	FALSE	FALSE	TRUE	TRUE	FALSE	TRUE	FALSE	14	5	9	11	0	0	3	6	0	0	NA	0.666666666666667
chrX	8564789	8565788	1000	*	VT58883	FALSE	TRUE	FALSE	FALSE	TRUE	TRUE	FALSE	TRUE	FALSE	5	8	7	122	0	2	2	4	5	6	0.545454545454545	0.666666666666667
chrX	8616989	8617988	1000	*	VT58912	FALSE	FALSE	FALSE	FALSE	TRUE	TRUE	FALSE	TRUE	FALSE	2	1	3	9	0	0	3	7	3	11	0.785714285714286	0.7
chrX	8618589	8619588	1000	*	VT58913	FALSE	FALSE	FALSE	FALSE	TRUE	TRUE	FALSE	TRUE	FALSE	27	18	25	23	1	1	6	6	2	7	0.777777777777778	0.5
chrX	8674464	8675463	1000	*	VT58942	TRUE	FALSE	FALSE	FALSE	FALSE	TRUE	FALSE	FALSE	FALSE	14	28	21	105	0	21	0	58	1	24	0.96	1
chrX	8778814	8779813	1000	*	VT59000	TRUE	FALSE	FALSE	FALSE	FALSE	TRUE	FALSE	FALSE	FALSE	2	15	7	58	1	3	0	20	1	12	0.923076923076923	1
chrX	8781239	8782238	1000	*	VT59001	TRUE	FALSE	FALSE	FALSE	TRUE	TRUE	FALSE	TRUE	FALSE	0	61	3	122	0	6	1	22	0	28	1	0.956521739130435
chrX	9014214	9015213	1000	*	VT59129	FALSE	FALSE	FALSE	FALSE	FALSE	TRUE	FALSE	FALSE	FALSE	10	12	8	28	6	1	1	29	5	20	0.8	0.966666666666667
chrX	9584069	9585068	1000	*	btd_Ss-Ns	FALSE	FALSE	FALSE	TRUE	TRUE	FALSE	TRUE	FALSE	FALSE	3	117	1	8	0	2	10	2	0	0	NA	0.833333333333333
chrX	9596864	9597863	1000	*	VT59420	FALSE	TRUE	FALSE	FALSE	TRUE	TRUE	FALSE	TRUE	FALSE	5	3	16	6	5	0	12	2	13	1	0.928571428571429	0.857142857142857
chrX	9598064	9599063	1000	*	VT59421	FALSE	TRUE	FALSE	FALSE	TRUE	TRUE	FALSE	TRUE	FALSE	9	3	108	7	1	0	28	3	3	7	0.7	0.903225806451613
chrX	9626914	9627913	1000	*	VT59436	TRUE	FALSE	FALSE	FALSE	TRUE	TRUE	FALSE	TRUE	FALSE	16	7	77	68	5	2	27	1	44	4	0.916666666666667	0.964285714285714
chrX	9650939	9651938	1000	*	VT59447	FALSE	FALSE	FALSE	FALSE	TRUE	TRUE	TRUE	FALSE	FALSE	10	4	10	5	4	0	5	2	11	0	1	0.714285714285714
chrX	9652264	9653263	1000	*	VT59448	FALSE	TRUE	FALSE	FALSE	TRUE	TRUE	FALSE	TRUE	FALSE	3	9	23	27	2	1	11	2	11	1	0.916666666666667	0.846153846153846
chrX	10141089	10142088	1000	*	VT59696	TRUE	FALSE	FALSE	TRUE	FALSE	TRUE	FALSE	FALSE	FALSE	6	11	10	22	0	0	0	1	0	5	1	1
chrX	11748564	11749563	1000	*	ATP7_5DAG4	FALSE	FALSE	TRUE	FALSE	FALSE	FALSE	FALSE	FALSE	FALSE	21244	47566	33542	43058	4837	4515	2290	1106	2862	437	0.867535616853592	0.67432273262662
chrX	11896514	11897513	1000	*	VT60538	TRUE	FALSE	FALSE	FALSE	FALSE	TRUE	FALSE	FALSE	FALSE	4	35	15	65	4	4	0	4	0	1	1	1
chrX	12282789	12283788	1000	*	VT60733	FALSE	TRUE	FALSE	FALSE	TRUE	FALSE	FALSE	TRUE	FALSE	1	0	5	4	0	0	0	0	0	0	NA	NA
chrX	13213314	13214313	1000	*	VT61210	TRUE	FALSE	FALSE	FALSE	FALSE	TRUE	FALSE	FALSE	FALSE	0	2	12	25	0	0	5	4	9	2	0.818181818181818	0.555555555555556
chrX	13262114	13263113	1000	*	dmrt11E_10563	FALSE	FALSE	TRUE	FALSE	TRUE	FALSE	TRUE	FALSE	FALSE	4948	28	24545	41	21910	31	799	7	4715	7	0.998517577297755	0.991315136476427
chrX	13527089	13528088	1000	*	VT61373	TRUE	FALSE	FALSE	TRUE	TRUE	TRUE	FALSE	TRUE	FALSE	24	30	64	79	2	1	148	25	48	7	0.872727272727273	0.855491329479769
chrX	13573964	13574963	1000	*	CG12177	FALSE	FALSE	TRUE	TRUE	TRUE	TRUE	TRUE	FALSE	FALSE	46	101469	24	39153	24	9640	216	5437	71	2021	0.966061185468451	0.961790199893862
chrX	13699189	13700188	1000	*	VT61458	TRUE	FALSE	FALSE	FALSE	TRUE	TRUE	FALSE	TRUE	FALSE	150	289	187	330	9	3	577	365	167	95	0.637404580152672	0.612526539278132
chrX	14647114	14648113	1000	*	VT61931	FALSE	TRUE	FALSE	FALSE	TRUE	TRUE	TRUE	FALSE	FALSE	8	6	66	15	13	1	5	27	129	99	0.565789473684211	0.84375
chrX	15000839	15001838	1000	*	VT62096	TRUE	FALSE	FALSE	FALSE	FALSE	TRUE	FALSE	FALSE	FALSE	12	52	12	14	0	0	57	14	15	2	0.882352941176471	0.802816901408451
chrX	15247364	15248363	1000	*	VT62225	TRUE	FALSE	FALSE	FALSE	FALSE	TRUE	FALSE	FALSE	FALSE	8	146	7	143	0	5	8	54	8	52	0.866666666666667	0.870967741935484
chrX	15277291	15278290	1000	*	VT62240	TRUE	FALSE	FALSE	FALSE	TRUE	TRUE	FALSE	TRUE	FALSE	0	9	0	24	0	0	0	2	9	5	0.642857142857143	1
chrX	15540564	15541563	1000	*	sog-shadow	FALSE	TRUE	FALSE	TRUE	FALSE	FALSE	FALSE	FALSE	FALSE	753	51	20	6	0	0	49	38	0	1	1	0.563218390804598
chrX	15711564	15712563	1000	*	VT62449	FALSE	FALSE	TRUE	FALSE	TRUE	TRUE	FALSE	TRUE	FALSE	544	68	16743	1005	1450	119	610	46	3356	272	0.92502756339581	0.929878048780488
chrX	15785639	15786638	1000	*	shi_10749	FALSE	FALSE	TRUE	FALSE	TRUE	FALSE	TRUE	FALSE	FALSE	122575	176	124412	180	13658	4	1216	12	6777	65	0.990499853843905	0.990228013029316
chrX	16038864	16039863	1000	*	VT62592	TRUE	FALSE	FALSE	FALSE	TRUE	TRUE	FALSE	TRUE	FALSE	2	2	10	42	0	2	0	5	0	31	1	1
chrX	16065589	16066588	1000	*	VT62607	FALSE	TRUE	FALSE	FALSE	TRUE	TRUE	FALSE	FALSE	FALSE	7	3	22	14	10	2	0	5	4	6	0.6	1
chrX	16071114	16072113	1000	*	VT62610	FALSE	TRUE	FALSE	FALSE	TRUE	TRUE	FALSE	TRUE	FALSE	3	10	22	16	1	5	22	31	17	7	0.708333333333333	0.584905660377358
chrX	16083629	16084628	1000	*	VT62617	FALSE	FALSE	FALSE	FALSE	TRUE	TRUE	FALSE	TRUE	FALSE	2	1	3	1	0	0	2	10	2	15	0.882352941176471	0.833333333333333
chrX	16096989	16097988	1000	*	VT62624	FALSE	TRUE	FALSE	FALSE	TRUE	FALSE	FALSE	TRUE	FALSE	3	128	32	284	6	78	64	36	31	150	0.828729281767956	0.64
chrX	16101639	16102638	1000	*	VT62627	FALSE	TRUE	FALSE	FALSE	TRUE	TRUE	FALSE	TRUE	FALSE	0	0	3	6	1	3	2	17	2	26	0.928571428571429	0.894736842105263
chrX	16114839	16115838	1000	*	VT62633	FALSE	TRUE	FALSE	TRUE	TRUE	TRUE	FALSE	FALSE	FALSE	31	10	61	19	0	2	27	25	11	3	0.785714285714286	0.519230769230769
chrX	16125014	16126013	1000	*	VT62635	FALSE	TRUE	FALSE	FALSE	TRUE	TRUE	FALSE	TRUE	FALSE	24	4	58	14	3	1	69	27	40	7	0.851063829787234	0.71875
chrX	16703689	16704688	1000	*	VT62915	FALSE	FALSE	FALSE	FALSE	TRUE	TRUE	TRUE	FALSE	FALSE	10	6	8	10	1	3	1	42	3	33	0.916666666666667	0.976744186046512
chrX	16706414	16707413	1000	*	VT62916	TRUE	FALSE	FALSE	FALSE	TRUE	TRUE	TRUE	FALSE	FALSE	7	1	21	14	5	4	3	4	3	5	0.625	0.571428571428571
chrX	17215714	17216713	1000	*	VT63183	TRUE	FALSE	FALSE	FALSE	TRUE	TRUE	FALSE	TRUE	FALSE	47	14	136	13	2	2	6	2	24	0	1	0.75
chrX	17236639	17237638	1000	*	VT63195	FALSE	TRUE	FALSE	FALSE	TRUE	TRUE	FALSE	TRUE	FALSE	2	4	15	14	1	1	38	5	19	1	0.95	0.883720930232558
chrX	17246689	17247688	1000	*	VT63200	FALSE	TRUE	FALSE	FALSE	TRUE	TRUE	FALSE	TRUE	FALSE	3	3	11	22	0	3	11	11	7	10	0.588235294117647	0.5
chrX	17262214	17263213	1000	*	VT63209	FALSE	TRUE	FALSE	FALSE	TRUE	TRUE	FALSE	TRUE	FALSE	3	6	9	12	4	0	9	6	2	3	0.6	0.6
chrX	17654664	17655663	1000	*	VT63418	FALSE	TRUE	FALSE	FALSE	TRUE	TRUE	FALSE	TRUE	FALSE	3	1	10	2	2	1	8	2	9	3	0.75	0.8
chrX	17657139	17658138	1000	*	VT63419	FALSE	TRUE	FALSE	FALSE	FALSE	TRUE	FALSE	FALSE	FALSE	4	3	3	2	0	0	4	3	0	0	NA	0.571428571428571
chrX	18009347	18010346	1000	*	wupA_IRE-0.89	FALSE	FALSE	TRUE	FALSE	FALSE	TRUE	FALSE	FALSE	FALSE	5	657	24	1308	3	15	2	1	2	7	0.777777777777778	0.666666666666667
chrX	18101789	18102788	1000	*	Unspecified_BN119-sm	FALSE	TRUE	FALSE	FALSE	FALSE	FALSE	FALSE	FALSE	FALSE	13	10	43	18	9	11	12	10	34	16	0.68	0.545454545454545
chrX	18659714	18660713	1000	*	VT63955	TRUE	FALSE	FALSE	FALSE	FALSE	FALSE	FALSE	FALSE	FALSE	1	29	17	41	18	68	40	184	2	23	0.92	0.821428571428571
chrX	18660864	18661863	1000	*	VT63956	TRUE	FALSE	FALSE	FALSE	TRUE	TRUE	FALSE	TRUE	FALSE	2	8	1	1	0	18	6	80	1	23	0.958333333333333	0.930232558139535
chrX	19719389	19720388	1000	*	VT64483	FALSE	TRUE	FALSE	FALSE	FALSE	TRUE	FALSE	FALSE	FALSE	5	6	1	8	0	0	3	2	2	0	1	0.6
chrX	19721789	19722788	1000	*	VT64485	FALSE	FALSE	FALSE	FALSE	TRUE	TRUE	FALSE	TRUE	FALSE	18	16	14	40	0	6	5	23	1	8	0.888888888888889	0.821428571428571
chrX	19732539	19733538	1000	*	VT64489	TRUE	FALSE	FALSE	FALSE	TRUE	TRUE	FALSE	TRUE	FALSE	21	34	139	218	13	53	17	646	78	129	0.623188405797101	0.974358974358974
chrX	19791239	19792238	1000	*	VT64515	TRUE	FALSE	FALSE	FALSE	FALSE	TRUE	FALSE	FALSE	FALSE	6	38	53	21	8	4	46	257	66	49	0.573913043478261	0.848184818481848
chrX	20506707	20507706	1000	*	VT64878	FALSE	TRUE	FALSE	FALSE	TRUE	TRUE	FALSE	TRUE	FALSE	0	0	8	2	9	0	0	1	2	0	1	1
chrX	20548964	20549963	1000	*	run_neural_15GG	FALSE	TRUE	FALSE	FALSE	FALSE	FALSE	FALSE	FALSE	FALSE	9	11	8	21	0	2	46	9	11	6	0.647058823529412	0.836363636363636
chrX	20555889	20556888	1000	*	run_stripe3+7	FALSE	TRUE	FALSE	FALSE	FALSE	FALSE	FALSE	FALSE	FALSE	3	104	4	13	1	1	2	0	0	2	1	1
chrX	20991439	20992438	1000	*	VT65130	FALSE	FALSE	FALSE	FALSE	FALSE	TRUE	FALSE	FALSE	FALSE	3	1	4	4	4	2	63	15	50	5	0.909090909090909	0.807692307692308
chrX	21306364	21307363	1000	*	VT65291	TRUE	FALSE	FALSE	FALSE	TRUE	TRUE	FALSE	TRUE	FALSE	12	3	17	11	2	2	9	4	13	2	0.866666666666667	0.692307692307692
chrX	21354714	21355713	1000	*	VT65313	FALSE	FALSE	FALSE	FALSE	TRUE	TRUE	FALSE	TRUE	FALSE	6	3	8	7	0	2	1	1	0	0	NA	0.5
chr2L	8821623	8823742	2120	*	VT4439	FALSE	TRUE	FALSE	FALSE	FALSE	FALSE	FALSE	FALSE	TRUE	14	24	39	32	2	1	9	19	3	14	0.823529411764706	0.678571428571429
chr3R	7303902	7306091	2190	*	VT40017	FALSE	TRUE	FALSE	FALSE	FALSE	FALSE	FALSE	FALSE	TRUE	0	4	12	8	0	0	4	0	0	0	NA	1
chr3L	14255000	14257131	2132	*	VT30610	FALSE	TRUE	FALSE	FALSE	FALSE	FALSE	FALSE	FALSE	TRUE	4	2	12	8	2	0	0	1	0	5	1	1
chr2R	6439670	6441780	2111	*	VT14660	FALSE	TRUE	FALSE	FALSE	FALSE	FALSE	FALSE	FALSE	TRUE	6	105	6	104	1	4	116	4	39	11	0.78	0.966666666666667
chr2R	6439670	6441780	2111	*	VT14660	FALSE	TRUE	FALSE	FALSE	FALSE	FALSE	FALSE	FALSE	TRUE	6	105	6	104	1	4	116	4	39	11	0.78	0.966666666666667
chr3R	24812965	24815159	2195	*	VT49139	FALSE	TRUE	FALSE	FALSE	FALSE	FALSE	FALSE	FALSE	TRUE	8	7	28	10	1	0	0	8	0	3	1	1
chr3R	15545038	15547162	2125	*	VT44322	FALSE	TRUE	FALSE	FALSE	FALSE	FALSE	FALSE	FALSE	TRUE	2015	7	3484	9	1	0	0	0	1	0	1	NA
chr2L	21810238	21812371	2134	*	VT11128	FALSE	TRUE	FALSE	FALSE	FALSE	FALSE	FALSE	FALSE	TRUE	8	11	25	14	2	0	54	34	6	1	0.857142857142857	0.613636363636364
chr3L	1108200	1110320	2121	*	VT23842	FALSE	TRUE	FALSE	FALSE	FALSE	FALSE	FALSE	FALSE	TRUE	13	7	28	22	17	3	25	3	16	4	0.8	0.892857142857143
chrX	18192212	18194323	2112	*	VT63710	FALSE	TRUE	FALSE	FALSE	FALSE	FALSE	FALSE	FALSE	TRUE	10	11	19	23	5	7	9	6	25	39	0.609375	0.6
chr2L	3996500	3998763	2264	*	VT2064	FALSE	TRUE	FALSE	FALSE	FALSE	FALSE	FALSE	FALSE	TRUE	7	7	16	9	0	0	3	0	1	0	1	1
chr3R	13352560	13354710	2151	*	VT43167	FALSE	TRUE	FALSE	FALSE	FALSE	FALSE	FALSE	FALSE	TRUE	14	2	20	11	1	0	0	2	0	0	NA	1
chr3R	13354308	13356403	2096	*	VT43168	FALSE	TRUE	FALSE	FALSE	FALSE	FALSE	FALSE	FALSE	TRUE	0	3	6	8	1	1	0	4	0	2	1	1
chr2R	18122714	18124856	2143	*	VT20715	FALSE	FALSE	FALSE	FALSE	FALSE	FALSE	FALSE	FALSE	TRUE	7	6	17	8	1	0	3	0	4	2	0.666666666666667	1
chr3R	23827070	23829217	2148	*	VT48631	FALSE	TRUE	FALSE	FALSE	FALSE	FALSE	FALSE	FALSE	TRUE	3	30	4	13	0	2	0	14	0	0	NA	1
chr3R	18687140	18689252	2113	*	VT45969	FALSE	TRUE	FALSE	FALSE	FALSE	FALSE	FALSE	FALSE	TRUE	3	13	13	12	6	3	1	1	0	0	NA	0.5
chr3L	6845760	6847952	2193	*	VT26765	FALSE	TRUE	FALSE	FALSE	FALSE	FALSE	FALSE	FALSE	TRUE	10	10	40	18	1	0	2	3	0	0	NA	0.6
chrX	16079410	16081651	2242	*	VT62615	FALSE	TRUE	FALSE	FALSE	FALSE	FALSE	FALSE	FALSE	TRUE	6	5	42	21	5	4	6	8	42	12	0.777777777777778	0.571428571428571
chr2L	18883141	18885252	2112	*	VT9671	FALSE	TRUE	FALSE	FALSE	FALSE	FALSE	FALSE	FALSE	TRUE	32	21	16	16	0	2	24	23	8	7	0.533333333333333	0.51063829787234
chr3L	6887945	6890147	2203	*	VT26782	FALSE	TRUE	FALSE	FALSE	FALSE	FALSE	FALSE	FALSE	TRUE	10	3	17	18	232	2	126	12	434	13	0.970917225950783	0.91304347826087
chr2R	1636406	1638547	2142	*	VT12250	FALSE	TRUE	FALSE	FALSE	FALSE	FALSE	FALSE	FALSE	TRUE	10	6	15	8	3	0	5	24	9	5	0.642857142857143	0.827586206896552
chr2L	15457005	15459117	2113	*	VT7910	FALSE	TRUE	FALSE	FALSE	FALSE	FALSE	FALSE	FALSE	TRUE	71	39	88	97	28	15	267	90	170	115	0.596491228070175	0.747899159663866
chr2L	15457005	15459117	2113	*	VT7910	FALSE	TRUE	FALSE	FALSE	FALSE	FALSE	FALSE	FALSE	TRUE	71	39	88	97	28	15	267	90	170	115	0.596491228070175	0.747899159663866
chr2L	21878071	21880252	2182	*	VT11164	FALSE	TRUE	FALSE	FALSE	FALSE	FALSE	FALSE	FALSE	TRUE	684	50	89	17	5	8	149	119	15	10	0.6	0.555970149253731
chr3L	6834694	6836817	2124	*	VT26759	FALSE	TRUE	FALSE	FALSE	FALSE	FALSE	FALSE	FALSE	TRUE	5	9	52	59	2	2	8	15	6	27	0.818181818181818	0.652173913043478
chr2R	1634773	1636868	2096	*	VT12249	FALSE	TRUE	FALSE	FALSE	FALSE	FALSE	FALSE	FALSE	TRUE	29	8	24	7	0	0	33	11	10	3	0.769230769230769	0.75
chr2R	4131108	4133238	2131	*	VT13454	FALSE	FALSE	FALSE	FALSE	FALSE	FALSE	FALSE	FALSE	TRUE	27	65	221	334	23	17	42	183	76	262	0.775147928994083	0.813333333333333
chr3L	15163787	15165983	2197	*	VT31084	FALSE	TRUE	FALSE	FALSE	FALSE	FALSE	FALSE	FALSE	TRUE	1	7	16	42	0	2	9	0	6	6	0.5	1
chr3R	23734182	23736383	2202	*	VT48581	FALSE	TRUE	FALSE	FALSE	FALSE	FALSE	FALSE	FALSE	TRUE	12	19	13	64	1	13	0	10	0	3	1	1
chr3R	25395787	25398038	2252	*	VT49449	FALSE	TRUE	FALSE	FALSE	FALSE	FALSE	FALSE	FALSE	TRUE	19	10	35	50	9	1	5	18	0	33	1	0.782608695652174
chr2L	4018544	4020642	2099	*	VT2077	FALSE	TRUE	FALSE	FALSE	FALSE	FALSE	FALSE	FALSE	TRUE	19	19	22	31	1	7	1	2	7	3	0.7	0.666666666666667
chr2L	4018544	4020642	2099	*	VT2077	FALSE	TRUE	FALSE	FALSE	FALSE	FALSE	FALSE	FALSE	TRUE	19	19	22	31	1	7	1	2	7	3	0.7	0.666666666666667
chr3R	8903868	8906054	2187	*	VT40847	FALSE	FALSE	FALSE	FALSE	FALSE	FALSE	FALSE	FALSE	TRUE	4	0	8	10	0	2	17	2	15	0	1	0.894736842105263
chrX	7653219	7655353	2135	*	VT58438	FALSE	TRUE	FALSE	FALSE	FALSE	FALSE	FALSE	FALSE	TRUE	5	9	4	7	1	0	1	38	0	28	1	0.974358974358974
chr3L	21453039	21455219	2181	*	VT34320	FALSE	TRUE	FALSE	FALSE	FALSE	FALSE	FALSE	FALSE	TRUE	37	224	49	770	1	54	49	75	18	132	0.88	0.604838709677419
chr2L	5490712	5492803	2092	*	VT2769	FALSE	TRUE	FALSE	FALSE	FALSE	FALSE	FALSE	FALSE	TRUE	8	4	11	20	0	2	6	1	0	7	1	0.857142857142857
chr2R	16049311	16051620	2310	*	VT19607	FALSE	TRUE	FALSE	FALSE	FALSE	FALSE	FALSE	FALSE	TRUE	16	7	20	11	3	2	66	45	10	25	0.714285714285714	0.594594594594595
chr3L	10894141	10896283	2143	*	VT28863	FALSE	TRUE	FALSE	FALSE	FALSE	FALSE	FALSE	FALSE	TRUE	6	3	12	8	0	0	3	0	0	1	1	1
chr2R	1768153	1770383	2231	*	VT12320	FALSE	FALSE	FALSE	FALSE	FALSE	FALSE	FALSE	FALSE	TRUE	6	7	17	22	0	4	2	6	9	8	0.529411764705882	0.75
chr2R	802377	804477	2101	*	VT11932	FALSE	TRUE	FALSE	FALSE	FALSE	FALSE	FALSE	FALSE	TRUE	4	3	12	19	0	2	6	8	2	4	0.666666666666667	0.571428571428571
chr3R	25487629	25488578	950	*	VT49500	FALSE	TRUE	FALSE	FALSE	FALSE	FALSE	FALSE	FALSE	TRUE	1	2	7	2	0	0	0	3	0	0	NA	1
chrX	7701154	7703298	2145	*	VT58464	FALSE	TRUE	FALSE	FALSE	FALSE	FALSE	FALSE	FALSE	TRUE	9	5	24	8	7	0	0	2	0	3	1	1
chr3R	19193165	19195267	2103	*	VT46233	FALSE	TRUE	FALSE	FALSE	FALSE	FALSE	FALSE	FALSE	TRUE	5	9	13	10	0	1	31	3	4	3	0.571428571428571	0.911764705882353
chr3R	19299874	19302148	2275	*	VT46289	FALSE	TRUE	FALSE	FALSE	FALSE	FALSE	FALSE	FALSE	TRUE	6	3	13	3	1	0	139	16	1	0	1	0.896774193548387
chr3L	20045934	20048065	2132	*	VT33623	FALSE	TRUE	FALSE	FALSE	FALSE	FALSE	FALSE	FALSE	TRUE	2	4	13	15	0	0	1	2	0	0	NA	0.666666666666667
chr3L	12312935	12315075	2141	*	VT29595	FALSE	TRUE	FALSE	FALSE	FALSE	FALSE	FALSE	FALSE	TRUE	10	1	31	15	4	1	2	7	3	2	0.6	0.777777777777778
chr3L	15726954	15729055	2102	*	VT31392	FALSE	TRUE	FALSE	FALSE	FALSE	FALSE	FALSE	FALSE	TRUE	19	20	40	57	5	0	22	5	5	8	0.615384615384615	0.814814814814815
chr2R	1685931	1688537	2607	*	VT12275	FALSE	FALSE	FALSE	FALSE	FALSE	FALSE	FALSE	FALSE	TRUE	5	32	12	57	3	84	3	5	8	2	0.8	0.625
chr2R	17466727	17468889	2163	*	VT20379	FALSE	TRUE	FALSE	FALSE	FALSE	FALSE	FALSE	FALSE	TRUE	5	8	29	21	5	1	22	19	17	15	0.53125	0.536585365853659
chr3L	20044189	20046327	2139	*	VT33622	FALSE	TRUE	FALSE	FALSE	FALSE	FALSE	FALSE	FALSE	TRUE	2	2	5	9	2	2	0	0	0	0	NA	NA
chr3R	16693812	16694919	1108	*	VT44931	FALSE	TRUE	FALSE	FALSE	FALSE	FALSE	FALSE	FALSE	TRUE	2	1	4	1	0	0	3	0	0	0	NA	1
chr3R	22110435	22112676	2242	*	VT47755	FALSE	TRUE	FALSE	FALSE	FALSE	FALSE	FALSE	FALSE	TRUE	2	3	11	8	0	0	58	0	9	1	0.9	1
chr3L	9897631	9899903	2273	*	VT28317	FALSE	FALSE	FALSE	FALSE	FALSE	FALSE	FALSE	FALSE	TRUE	3	10	5	13	1	4	17	1	5	1	0.833333333333333	0.944444444444444
chr2R	20691894	20693990	2097	*	VT22066	FALSE	TRUE	FALSE	FALSE	FALSE	FALSE	FALSE	FALSE	TRUE	9	37	24	67	0	1	29	8	16	5	0.761904761904762	0.783783783783784
chr2R	20691894	20693990	2097	*	VT22066	FALSE	TRUE	FALSE	FALSE	FALSE	FALSE	FALSE	FALSE	TRUE	9	37	24	67	0	1	29	8	16	5	0.761904761904762	0.783783783783784
chr3L	12316499	12318639	2141	*	VT29597	FALSE	TRUE	FALSE	FALSE	FALSE	FALSE	FALSE	FALSE	TRUE	2	4	14	16	1	3	13	13	15	18	0.545454545454545	0.5
chr3R	6905544	6907749	2206	*	VT39804	FALSE	TRUE	FALSE	FALSE	FALSE	FALSE	FALSE	FALSE	TRUE	5	6	12	32	0	1	0	0	1	0	1	NA
chr3R	9619365	9621663	2299	*	VT41227	FALSE	TRUE	FALSE	FALSE	FALSE	FALSE	FALSE	FALSE	TRUE	119	9	366	32	26	2	319	132	363	455	0.556234718826406	0.707317073170732
chr3R	9619365	9621663	2299	*	VT41227	FALSE	TRUE	FALSE	FALSE	FALSE	FALSE	FALSE	FALSE	TRUE	119	9	366	32	26	2	319	132	363	455	0.556234718826406	0.707317073170732
chr3R	9619365	9621663	2299	*	VT41227	FALSE	TRUE	FALSE	FALSE	FALSE	FALSE	FALSE	FALSE	TRUE	119	9	366	32	26	2	319	132	363	455	0.556234718826406	0.707317073170732
chr3R	20988527	20990605	2079	*	VT47162	FALSE	TRUE	FALSE	FALSE	FALSE	FALSE	FALSE	FALSE	TRUE	41	138	11	28	2	3	664	158	34	3	0.918918918918919	0.807785888077859
chr3R	20988527	20990605	2079	*	VT47162	FALSE	TRUE	FALSE	FALSE	FALSE	FALSE	FALSE	FALSE	TRUE	41	138	11	28	2	3	664	158	34	3	0.918918918918919	0.807785888077859
chr2R	10998746	11000857	2112	*	VT17007	FALSE	TRUE	FALSE	FALSE	FALSE	FALSE	FALSE	FALSE	TRUE	6	8	24	23	1	0	1	3	6	4	0.6	0.75
