# Supplementary material for: The degree of enhancer or promoter activity is reflected by the levels and directionality of eRNA transcription
Source: Genes Dev. 2018 Jan 1;32(1):42–57. doi: 10.1101/gad.308619.117 (PMC5828394; doi:10.1101/gad.308619.117)
Supplement: Supplemental Material [file supp_gad.308619.117_Supp_Data_File_S7_meso-CAGE_68hr.bw.zip]

Archive with 3 entries (2 files):
- Supp_Data_File_S7_meso-CAGE_68hr.bw
- __MACOSX/
- __MACOSX/._Supp_Data_File_S7_meso-CAGE_68hr.bw
