# Supplementary material for: The degree of enhancer or promoter activity is reflected by the levels and directionality of eRNA transcription
Source: Genes Dev. 2018 Jan 1;32(1):42–57. doi: 10.1101/gad.308619.117 (PMC5828394; doi:10.1101/gad.308619.117)
Supplement: Supplemental Material [file supp_gad.308619.117_Supp_Data_File_S8_PROcap_68hr_enhancers_CRMs.txt]

seqnames	start	end	width	strand	name	log2_procap
chr2R	5580018	5580218	201	*	297	17.4459524481466
chr2R	9224775	9225101	327	*	632	15.192909219112
chr2R	8223641	8223969	329	*	539	14.3030672138429
chr3L	13106545	13107018	474	*	4425	13.9925843440058
chr3L	1366932	1367225	294	*	3643	13.7642496053672
chrX	5418440	5418766	327	*	7024	13.4377520723236
chr2L	2009362	2009562	201	*	5275	13.3903033291375
chrX	3637295	3637825	531	*	6941	13.2434715383963
chr3L	18611345	18611555	211	*	4846	13.0363453517407
chr3R	15616066	15616756	691	*	2714	12.9925843440058
chr2L	17752139	17753138	1000	*	CadN_6512	12.9792465444686
chr3R	2792352	2792728	377	*	1729	12.9614496943982
chr3R	18222935	18223294	360	*	2913	12.9587339471429
chr2R	15615484	15615705	222	*	1113	12.8201789624152
chr2R	7539849	7540188	340	*	494	12.8185821774809
chr3L	14748295	14749015	721	*	4536	12.8105716347411
chr2L	2010752	2011080	329	*	5276	12.7950249839614
chr3L	22840898	22841163	266	*	5123	12.7315311764619
chr2R	17070193	17070453	261	*	1217	12.5980525001616
chrX	11608629	11608829	201	*	7437	12.4070021479242
chr2R	12106803	12107190	388	*	863	12.3966047811819
chr2R	9445461	9445661	201	*	661	12.362765744154
chr2L	20486194	20486600	407	*	6453	12.3283944383525
chr2R	13492080	13492300	221	*	954	12.1049263038078
chr2R	13031017	13031835	819	*	917	12.0105281058865
chr2R	15614814	15615264	451	*	1112	12.0091287895393
chr2R	13032671	13033359	689	*	919	12.0021117764799
chr3L	3096101	3096438	338	*	3787	11.9787104591064
chr3R	5166865	5167144	280	*	1906	11.8749813476538
chr3R	16716616	16716958	343	*	2772	11.8008998999203
chrX	13908721	13908921	201	*	7562	11.7444134105577
chr3R	19169479	19169947	469	*	2989	11.7427304765192
chr3L	9454977	9455450	474	*	4162	11.7219536128014
chr3R	12062088	12062370	283	*	2448	11.6965329140783
chr3L	15693013	15693486	474	*	4621	11.6124077931387
chrX	3672037	3672376	340	*	6946	11.6087168540206
chr2R	20964107	20964351	245	*	1479	11.5859014496908
chr2L	2031416	2031699	284	*	5279	11.5774288280357
chr2R	15613541	15614390	850	*	1111	11.5665297826242
chr2R	5440080	5440459	380	*	285	11.5430318202552
chr2R	15301953	15302153	201	*	1090	11.5038257379958
chr2R	9318028	9318532	505	*	639	11.4913520735634
chr3R	11243810	11244298	489	*	2371	11.467605550083
chr3R	24909534	24910424	891	*	3297	11.4460494067166
chr2R	1855240	1855457	218	*	19	11.429406741514
chr3L	1401399	1401776	378	*	3648	11.3420746679991
chr2L	19156105	19157051	947	*	6359	11.2650289424582
chr3R	25113237	25113580	344	*	3316	11.2384047393251
chr2L	2013196	2013490	295	*	5277	11.2057932493972
chr3R	8334522	8334896	375	*	2152	11.192909219112
chr3R	8331247	8331619	373	*	2151	11.1674181458317
chr3R	8327894	8328342	449	*	2150	11.1478408936723
chr2L	19575916	19576762	847	*	6402	11.1459321458205
chr2L	1938144	1938486	343	*	5269	11.1350679457778
chr3R	8303044	8303405	362	*	2149	11.078817949962
chr3R	22772993	22773395	403	*	3209	11.0354864512922
chr3R	21861858	21862297	440	*	3168	10.9851303734669
chr3R	12061392	12061870	479	*	2447	10.9262959947811
chrX	13997229	13997616	388	*	7567	10.8856963733394
chr2R	4124925	4125289	365	*	204	10.8626373575588
chr2L	14518581	14518781	201	*	6086	10.8384160757973
chr3R	9623489	9623860	372	*	2213	10.8313072438021
chr3R	4688427	4688742	316	*	1856	10.7498694273968
chr3R	12674064	12675063	1000	*	VT42811	10.7355560239115
chr2L	2861530	2861931	402	*	5338	10.6706562491184
chr3R	4882489	4883488	1000	*	CG11033_2700	10.6626683755175
chr3R	11244959	11245212	254	*	2372	10.6608872703026
chr3L	10844146	10844892	747	*	4236	10.6402449362223
chr3L	4252939	4253770	832	*	3868	10.6247954558602
chr3R	4882775	4883105	331	*	1885	10.5755392468345
chr2R	19727550	19727884	335	*	1412	10.4706588740606
chr3R	20382619	20382996	378	*	3077	10.4635243732712
chrX	19744854	19745350	497	*	7928	10.4594316186373
chr2R	17048538	17048738	201	*	1214	10.4584066132365
chr3R	16655622	16655883	262	*	2771	10.4553272203046
chr3R	13445506	13445864	359	*	2580	10.4252159032994
chr2R	4543030	4543528	499	*	232	10.4220647661728
chr3L	3097350	3097550	201	*	3788	10.3826240265749
chr2R	2059054	2059405	352	*	46	10.3619437737352
chr2R	2056961	2057249	289	*	45	10.3575520046181
chr3L	5648750	5649099	350	*	3910	10.3531468254981
chr2L	18151418	18151798	381	*	6266	10.3185428097027
chr3R	12067086	12067473	388	*	2452	10.3083390301394
chr3L	3149068	3149471	404	*	3793	10.2796105810525
chr3R	15628054	15628532	479	*	2719	10.2726297849764
chr2R	15337369	15338134	766	*	1095	10.2288186904959
chr3R	12746173	12746576	404	*	2540	10.1947568544222
chr3L	11825927	11826127	201	*	4336	10.1922928144708
chr3R	12105813	12106254	442	*	2462	10.18982455888
chr3L	640350	640856	507	*	3575	10.1811522568656
chr3R	21837319	21837519	201	*	3153	10.1661630826461
chr3L	7363462	7363991	530	*	4024	10.1649069266757
chr3L	1546180	1546588	409	*	3664	10.1573469353628
chr3R	13471101	13471393	293	*	2583	10.1548181090521
chr2L	9454429	9454887	459	*	5792	10.1510165388922
chr2R	9230281	9230676	396	*	635	10.1484765821783
chr2L	16286545	16286913	369	*	6176	10.1331422124006
chr3L	8059143	8059431	289	*	4062	10.1318569606088
chrX	6756778	6757295	518	*	7121	10.1267044728432
chr2R	8847084	8847931	848	*	585	10.1006623390052
chr3R	21846443	21846873	431	*	3157	10.0940776856719
chr3L	16036506	16037131	626	*	4664	10.0940776856719
chr2L	21794821	21795106	286	*	6521	10.0209799389042
chr2R	9882984	9883375	392	*	703	10.0140204703149
chrX	10242029	10242229	201	*	7354	9.97154355395077
chrX	3636306	3637193	888	*	6940	9.94982671075911
chr3L	8053373	8053612	240	*	4059	9.94544383637791
chr2R	2009638	2010167	530	*	28	9.93663793900257
chr2L	2462448	2462766	319	*	5321	9.93516504960369
chr3R	19685124	19685324	201	*	3024	9.90086680798075
chr2L	5238427	5238838	412	*	5477	9.89026427702111
chr3L	5966439	5967438	1000	*	VT26319	9.88722061546838
chrX	19255076	19255434	359	*	7884	9.85953478638265
chr3L	14545346	14545821	476	*	4515	9.85174904141606
chrX	6118416	6118887	472	*	7085	9.82495874052852
chr3R	4494847	4495165	319	*	1825	9.81378119121704
chr3R	27046714	27046914	201	*	3438	9.79928162152192
chr2R	8845785	8846194	410	*	582	9.75988818322183
chr2L	1410539	1411538	1000	*	lea_robo2_5054	9.75822321472672
chr3L	14960936	14961587	652	*	4559	9.75655632252409
chr2R	13758237	13758513	277	*	975	9.75488750216347
chr2R	2065931	2066288	358	*	47	9.74986942739684
chr2R	2107837	2108046	210	*	53	9.74986942739684
chrX	16447381	16447735	355	*	7701	9.7262181593322
chr2R	2517429	2518068	640	*	79	9.71252700043982
chrX	12548244	12548736	493	*	7469	9.68474862042163
chrX	18757990	18758203	214	*	7859	9.68299458368168
chr3R	1496658	1497122	465	*	1648	9.68299458368168
chr3R	12725281	12725668	388	*	2536	9.64565843240871
chr2L	20417297	20417497	201	*	6446	9.62205181945638
chr3L	18009540	18009959	420	*	4799	9.61470984411521
chr2L	12578814	12579813	1000	*	VT6430	9.59432460392485
chr2L	2164726	2165263	538	*	5284	9.58308276750293
chr3R	7589369	7589756	388	*	2111	9.58308276750293
chr3R	2934296	2934741	446	*	1747	9.57931593758001
chr3R	4468443	4468678	236	*	1818	9.57742882803575
chr2R	6317585	6318153	569	*	377	9.57364718749332
chr3R	4781133	4781333	201	*	1866	9.56414948998573
chrX	16686838	16687170	333	*	7733	9.56224242422107
chr2R	5598923	5599123	201	*	301	9.56033283421244
chr2L	160687	161034	348	*	5157	9.55842071326866
chr2R	4612118	4612439	322	*	241	9.55266909751427
chr3L	15719707	15720062	356	*	4626	9.5372184005386
chrX	11245008	11245208	201	*	7407	9.53332973230583
chr2R	4527323	4527651	329	*	227	9.52943055414615
chr3R	17869695	17870078	384	*	2888	9.51372759595244
chr2L	21866089	21867088	1000	*	VT11157	9.5077946401987
chr3L	14752006	14752343	338	*	4539	9.50581155391959
chr3L	10845521	10845989	469	*	4237	9.49385544924082
chr3L	14969077	14969420	344	*	4564	9.4898479604393
chrX	3713526	3713855	330	*	6952	9.48179943166575
chrX	12629862	12630597	736	*	7482	9.48179943166575
chr3L	769277	769527	251	*	3602	9.4757334309664
chr2R	8858291	8858681	391	*	586	9.46964181723952
chr2L	14490124	14490673	550	*	6075	9.45327063401062
chr2R	12074876	12075300	425	*	860	9.43879185257826
chr2R	6427976	6428510	535	*	396	9.43671154213721
chrX	19531765	19532135	371	*	7905	9.43254190038826
chr3R	9809333	9809796	464	*	2237	9.43045255166553
chr2L	9988189	9989188	1000	*	bib_5924	9.43045255166553
chr2L	11806618	11806950	333	*	5906	9.4241662888181
chr3R	10549605	10549912	308	*	2333	9.40514146313634
chr3R	12075610	12076331	722	*	2456	9.39446269461032
chr3R	12878380	12878580	201	*	2553	9.39016895620018
chr3R	2718856	2719271	416	*	1720	9.37068740680722
chr2R	16989120	16989364	245	*	1209	9.36850646150769
chrX	19611049	19611723	675	*	7912	9.35974956032233
chr2R	8846235	8846518	284	*	583	9.32867492732795
chrX	11610503	11610786	284	*	7440	9.32418054661874
chr3R	1833304	1833585	282	*	1656	9.31288295528435
chr3R	9487135	9487335	201	*	2204	9.27612440527424
chr3L	20303527	20303727	201	*	4964	9.27379559921426
chr2R	6421959	6422399	441	*	390	9.26912667914942
chr3L	5647838	5648054	217	*	3908	9.26912667914942
chr3R	14813384	14813645	262	*	2645	9.2644426002266
chr3R	5634741	5634941	201	*	1954	9.25502856981873
chr3R	4883320	4883617	298	*	1886	9.23122118071119
chr3L	628071	628399	329	*	3571	9.21431912080077
chr3L	12070788	12071151	364	*	4349	9.18239435340453
chr2R	6731595	6732020	426	*	419	9.17242750864548
chr2L	1410886	1411435	550	*	5233	9.17242750864548
chr3L	19036414	19037413	1000	*	nkd_8756	9.16490692667569
chr3L	14774048	14774573	526	*	4541	9.15734693536284
chr2L	19161162	19161692	531	*	6364	9.15228484230658
chr3R	2928532	2929468	937	*	1744	9.13955135239879
chr3L	3409909	3410348	440	*	3814	9.13699111208023
chrX	13909328	13909626	299	*	7563	9.13442632022093
chr3L	2590612	2591222	611	*	3746	9.13185696060879
chr2R	20874258	20874536	279	*	1467	9.13185696060879
chrX	6878188	6878535	348	*	7128	9.13185696060879
chr3R	11925318	11925699	382	*	2439	9.12153351734003
chr3R	19608107	19608639	533	*	3017	9.11894107272351
chr2L	8030826	8031088	263	*	5704	9.1006623390052
chr3L	18265829	18266085	257	*	4820	9.09275714091985
chr3L	9849124	9849540	417	*	4196	9.09011241966429
chr3L	16401033	16401453	421	*	4689	9.09011241966429
chr3L	2868552	2868899	348	*	3763	9.08746284125034
chr2L	19155041	19155406	366	*	6358	9.08214904135387
chr3R	2862677	2863094	418	*	1737	9.06608919045777
chr2R	7285020	7286117	1098	*	457	9.05799172275918
chr3R	11859813	11860110	298	*	2428	9.05256805080415
chr2L	20995813	20996013	201	*	6484	9.04984854945056
chr2R	9082349	9082766	418	*	620	9.04439411935845
chrX	18760662	18760898	237	*	7862	9.04165915163721
chr2R	16488060	16488520	461	*	1169	9.01402047031493
chr3R	5699204	5699453	250	*	1958	9.00281501560705
chr2L	5234813	5235413	601	*	5474	8.99717948093762
chr3L	320763	321684	922	*	3538	8.99717948093762
chr2R	19472089	19473088	1000	*	VT21428	8.99435343685886
chr2R	9076848	9077223	376	*	617	8.96578428466209
chr2R	15158189	15159188	1000	*	Unspecified_1070	8.96000193206808
chr4	523038	523589	552	*	6591	8.95710204156229
chrX	4830609	4830999	391	*	7003	8.95710204156229
chr3L	3058764	3059763	1000	*	SVM-CRM_#3775	8.95419631038687
chrX	6882698	6883010	313	*	7131	8.94836723158468
chr3R	27515801	27516576	776	*	3468	8.94251450533924
chr3L	12794429	12795428	1000	*	Unspecified_4405	8.94251450533924
chrX	22058732	22059021	290	*	8000	8.93957921431469
chrX	17632842	17633543	702	*	7790	8.93957921431469
chr2L	4373248	4373546	299	*	5440	8.93369065495223
chr3L	16403504	16403995	492	*	4693	8.93073733756289
chr3R	27434085	27434861	777	*	3463	8.93073733756289
chr3R	5934213	5934655	443	*	1986	8.92481250360578
chr2R	14470899	14471388	490	*	1022	8.91886323727459
chr3L	225190	225440	251	*	3522	8.91886323727459
chr3R	9254064	9254809	746	*	2189	8.91886323727459
chr3L	19036475	19037112	638	*	4876	8.91587937883577
chrX	7083264	7083627	364	*	7158	8.90989308377004
chr3L	19901110	19901709	600	*	4944	8.90388184573618
chr2R	3454512	3454712	201	*	166	8.88874324889826
chr3L	10853252	10853802	551	*	4243	8.86418614465428
chr3R	19171200	19171572	373	*	2990	8.85486838326024
chr2L	6481211	6481434	224	*	5583	8.85174904141606
chr3R	6470914	6471913	1000	*	VT39571	8.85174904141606
chrX	15488188	15488429	242	*	7618	8.84862294042934
chrX	1127730	1128116	387	*	6722	8.83289001416474
chrX	7831619	7832111	493	*	7232	8.82654848729091
chr3L	22936631	22936900	270	*	5130	8.82017896241519
chrX	12557428	12557834	407	*	7472	8.81057163474115
chr3R	4880176	4880465	290	*	1883	8.8073549220576
chr3L	1379717	1380001	285	*	3644	8.80413102118332
chr2L	6455371	6455601	231	*	5580	8.80413102118332
chr2R	10318494	10318994	501	*	733	8.8008998999203
chrX	1127022	1127640	619	*	6721	8.79766152585376
chr3R	17968248	17968448	201	*	2900	8.79441586635011
chr3R	6471118	6471632	515	*	2048	8.79116288855502
chr3R	27515003	27515203	201	*	3467	8.78463484555752
chr2R	15158350	15158852	503	*	1070	8.77807712953536
chr3L	7860243	7860443	201	*	4046	8.7714894695006
chrX	587454	587803	350	*	6692	8.7714894695006
chr2L	12010362	12011060	699	*	5918	8.76818432477693
chr3R	2915152	2915645	494	*	1742	8.76487159073609
chrX	3034844	3035114	271	*	6897	8.7515440590891
chr3L	10547434	10548415	982	*	4215	8.74483383749955
chr2R	2460539	2461538	1000	*	jing_91	8.74483383749955
chr3R	18607040	18607362	323	*	2935	8.72451385311995
chr3L	1501610	1502008	399	*	3657	8.72451385311995
chr3L	17422357	17422557	201	*	4750	8.71424551766612
chrX	3031917	3032308	392	*	6896	8.70043971814109
chr3L	22940929	22941431	503	*	5132	8.69696752623429
chr2L	9988598	9989094	497	*	5819	8.68299458368168
chr3R	11496582	11496955	374	*	2401	8.6724253419715
chr3R	9808352	9808635	284	*	2236	8.66888498426625
chr2R	11239756	11240391	636	*	800	8.66888498426625
chr3R	13450356	13450646	291	*	2582	8.66177809777199
chr3L	13856505	13856898	394	*	4458	8.65105169117893
chr3R	11799284	11799626	343	*	2420	8.65105169117893
chr3L	16477031	16477296	266	*	4703	8.64745842645492
chrX	1904239	1904476	238	*	6780	8.64745842645492
chr3L	725183	725830	648	*	3588	8.64385618977473
chr2L	20487629	20488390	762	*	6454	8.64385618977473
chr3R	25106815	25107285	471	*	3314	8.63299519714296
chr4	527291	527688	398	*	6592	8.62570884306447
chrX	12559112	12559617	506	*	7474	8.61838550225861
chr2L	1419098	1419899	802	*	5238	8.61470984411521
chr3R	19712181	19712528	348	*	3029	8.61470984411521
chr2R	7086714	7087713	1000	*	VT14981	8.61470984411521
chrX	3671225	3671626	402	*	6945	8.60733031374961
chr2R	7780425	7780625	201	*	513	8.59991284218713
chr2L	1421349	1421902	554	*	5240	8.59245703726808
chr2R	9370227	9370543	317	*	652	8.58871463558226
chr3R	13448059	13448295	237	*	2581	8.58496250072116
chr3R	13875589	13876588	1000	*	htl	8.58496250072116
chr2R	12042123	12042600	478	*	853	8.57742882803575
chr2L	161603	162045	443	*	5158	8.57742882803575
chr3L	16759914	16760913	1000	*	Unspecified_4725	8.57742882803575
chr3L	3319648	3319918	271	*	3802	8.57364718749332
chr3R	3966650	3967026	377	*	1789	8.56985560833095
chr2L	6473328	6473726	399	*	5581	8.56985560833095
chr3R	21825216	21825444	229	*	3147	8.55842071326866
chr3L	17646639	17647187	549	*	4767	8.55458885167764
chr2R	19916026	19916226	201	*	1424	8.54689445988764
chrX	19669028	19669517	490	*	7920	8.53915881110803
chr2R	15152453	15153045	593	*	1068	8.52356195605701
chr3L	10518470	10519061	592	*	4213	8.5077946401987
chr3R	21271366	21272003	638	*	3116	8.50382573799575
chr2R	15298920	15299450	531	*	1088	8.49984588708321
chr2R	2500350	2500703	354	*	77	8.49984588708321
chrX	8109109	8109556	448	*	7252	8.48381577726426
chrX	7201253	7201751	499	*	7178	8.4797802640291
chr3L	18214417	18214872	456	*	4807	8.4757334309664
chr3R	2645053	2645253	201	*	1702	8.47167521439204
chrX	17054431	17054764	334	*	7757	8.467605550083
chr3R	5055156	5055579	424	*	1898	8.467605550083
chr3R	6178364	6179363	1000	*	Unspecified_2000	8.467605550083
chr3L	3058968	3059424	457	*	3775	8.4594316186373
chr3R	6182862	6183568	707	*	2005	8.45532722030456
chr2R	1597306	1597885	580	*	9	8.45532722030456
chr2L	20735370	20735610	241	*	6462	8.45532722030456
chr3R	6179908	6180278	371	*	2002	8.44294349584873
chr3L	5969242	5969624	383	*	3946	8.4262647547021
chr3L	20782064	20783063	1000	*	Six4_D-six4-III-GFP	8.4262647547021
chr3L	17983040	17983500	461	*	4788	8.42206476617281
chr3L	22152591	22153025	435	*	5086	8.42206476617281
chrX	6755325	6755943	619	*	7119	8.42206476617281
chr3R	1193427	1193685	259	*	1634	8.4178525148859
chr3L	18889671	18889871	201	*	4867	8.41362792902417
chr3L	7978001	7978337	337	*	4052	8.41362792902417
chr3L	20511529	20512247	719	*	4983	8.4093909361377
chr3L	1300405	1300773	369	*	3636	8.40087943628218
chr3L	6330378	6330828	451	*	3975	8.40087943628218
chr3R	25597528	25597932	405	*	3348	8.39660478118186
chr3L	10762300	10762500	201	*	4226	8.37937836707126
chrX	17721072	17721496	425	*	7797	8.37068740680722
chr3L	10658556	10658788	233	*	4219	8.36632221424582
chr3L	20399744	20400002	259	*	4973	8.36194377373524
chr2L	1414209	1414550	342	*	5236	8.36194377373524
chr3R	16376083	16376629	547	*	2754	8.33539035469392
chr2R	15712954	15713228	275	*	1119	8.33539035469392
chr2R	15302199	15302696	498	*	1091	8.32192809488736
chr3R	3965452	3965750	299	*	1787	8.31288295528435
chr2L	8425614	8426613	1000	*	VT4245	8.31288295528435
chr2R	8879220	8879633	414	*	596	8.30833903013941
chr2R	13309182	13309926	745	*	938	8.30833903013941
chrX	15711870	15712133	264	*	7637	8.30833903013941
chr3R	24890405	24890828	424	*	3288	8.30833903013941
chr2R	15689539	15690538	1000	*	VT19419	8.30833903013941
chr2R	18569278	18569553	276	*	1326	8.3037807481771
chr2R	15689871	15690148	278	*	1117	8.3037807481771
chr2L	5232239	5232589	351	*	5473	8.3037807481771
chr3L	589744	590492	749	*	3560	8.29920801838728
chr2R	16884288	16885470	1183	*	1194	8.29001884693262
chrX	20514509	20515128	620	*	7948	8.28540221886225
chr2R	18569609	18569955	347	*	1327	8.28540221886225
chr2L	18480449	18481083	635	*	6286	8.28540221886225
chr3L	2881377	2881774	398	*	3764	8.28540221886225
chr3R	25079676	25079880	205	*	3306	8.27612440527424
chr3R	7602045	7602432	388	*	2116	8.27146302790437
chr3L	7981579	7981968	390	*	4053	8.2667865406949
chr3R	26292160	26292533	374	*	3390	8.2667865406949
chr3R	851329	851969	641	*	1586	8.26209484537018
chr3L	18614248	18614559	312	*	4847	8.26209484537018
chr2R	18821648	18821945	298	*	1352	8.25266543245025
chr3R	4850702	4851119	418	*	1872	8.24792751344359
chr2R	18533508	18533708	201	*	1320	8.24317398347295
chrX	7090005	7090205	201	*	7161	8.24317398347295
chr3L	7511563	7511931	369	*	4027	8.23840473932508
chrX	11573393	11573897	505	*	7431	8.23840473932508
chr3L	15314251	15314661	411	*	4598	8.2336196767597
chr3R	21828175	21828575	401	*	3148	8.22881869049588
chrX	4946614	4947613	1000	*	VT57081	8.21431912080077
chr2R	11246974	11247444	471	*	803	8.19967234483636
chr3L	13207153	13207353	201	*	4437	8.19475685442225
chr3L	5981973	5982344	372	*	3954	8.18982455888002
chr3R	21860720	21861157	438	*	3167	8.18982455888002
chr3L	12117477	12117797	321	*	4354	8.18487534290828
chrX	7629390	7629762	373	*	7223	8.18487534290828
chr2R	5601726	5601937	212	*	302	8.17990909001493
chrX	19192340	19192894	555	*	7881	8.16490692667569
chr2L	14482886	14483245	360	*	6070	8.15987133677839
chrX	6990230	6990895	666	*	7145	8.15987133677839
chrX	7214464	7215463	1000	*	brk-shadow	8.15987133677839
chr2R	12037869	12038421	553	*	852	8.14974711950468
chr3L	10842053	10842391	339	*	4234	8.14974711950468
chr2R	16831138	16831349	212	*	1186	8.14465824283188
chr2L	16269078	16269866	789	*	6167	8.14465824283188
chrX	4011135	4011336	202	*	6965	8.14465824283188
chr3R	17675709	17676166	458	*	2877	8.13955135239879
chr2L	1462248	1462637	390	*	5252	8.11894107272351
chr2R	6425279	6425479	201	*	394	8.11894107272351
chr2R	10369732	10370214	483	*	738	8.11894107272351
chr3L	9004508	9005125	618	*	4118	8.10852445677817
chr3R	886326	886661	336	*	1594	8.10852445677817
chr2R	12406554	12406980	427	*	869	8.10328780841202
chr3R	6427921	6428457	537	*	2040	8.09803208296053
chr2L	4376284	4376899	616	*	5442	8.08214904135387
chrX	581648	581848	201	*	6690	8.08214904135387
chr3L	12685855	12686595	741	*	4394	8.07146236255662
chr3R	2233252	2233452	201	*	1668	8.07146236255662
chr3L	12114814	12115813	1000	*	VT29489	8.07146236255662
chr3L	6971946	6972232	287	*	4003	8.06608919045777
chr3L	3060419	3060797	379	*	3778	8.06069593168755
chr3L	19176743	19177404	662	*	4901	8.04984854945056
chr3L	4613757	4614444	688	*	3883	8.04439411935845
chrX	13699189	13700188	1000	*	VT61458	8.0389189892923
chr2R	12672182	12672514	333	*	886	8.03342300153745
chr3R	26426496	26427031	536	*	3399	8.03342300153745
chr3R	6452014	6453013	1000	*	Unspecified_2045	8.03342300153745
chr2L	1063144	1063448	305	*	5203	8.02790599656988
chr2R	2002539	2003538	1000	*	VT12431	8.02790599656988
chrX	16549801	16550192	392	*	7716	8.02236781302845
chr2L	8949831	8950218	388	*	5773	8.01680828768655
chrX	1028199	1028479	281	*	6716	8.00562454919388
chrX	16111411	16111848	438	*	7675	8.00562454919388
chrX	8306646	8307022	377	*	7263	8.00562454919388
chrX	4572304	4572729	426	*	6993	8
chr2R	8872019	8872615	597	*	591	8
chrX	1817413	1817613	201	*	6758	8
chr3R	10303860	10304340	481	*	2290	7.99435343685886
chr3L	1167156	1167722	567	*	3627	7.99435343685886
chrX	484536	485030	495	*	6671	7.99435343685886
chr2R	11019863	11020303	441	*	781	7.98868468677217
chr3L	17982436	17982842	407	*	4787	7.98299357469431
chr2R	8474787	8475108	322	*	551	7.98299357469431
chr2R	5596429	5596951	523	*	300	7.98299357469431
chr2R	8845068	8845377	310	*	580	7.98299357469431
chr3R	2719347	2720346	1000	*	VT37586	7.98299357469431
chr3L	16045274	16045769	496	*	4677	7.97727992349992
chr2L	4811438	4811860	423	*	5451	7.97154355395077
chrX	2052233	2052433	201	*	6815	7.97154355395077
chrX	19782904	19783313	410	*	7935	7.96578428466209
chrX	9580280	9580480	201	*	7332	7.96000193206808
chr3L	20782427	20782860	434	*	4997	7.95419631038687
chr2R	9224174	9224467	294	*	631	7.94836723158468
chr2L	4034388	4034823	436	*	5416	7.94836723158468
chr3L	490180	490563	384	*	3549	7.94836723158468
chrX	15781090	15781290	201	*	7642	7.94251450533924
chr3L	18221732	18221997	266	*	4810	7.94251450533924
chrX	9026768	9027091	324	*	7303	7.94251450533924
chr3R	13875845	13876198	354	*	2613	7.94251450533924
chr2L	7811525	7811900	376	*	5692	7.93663793900257
chr3L	4546761	4547239	479	*	3880	7.93073733756289
chr3L	21793600	21793807	208	*	5067	7.93073733756289
chrX	1821937	1822137	201	*	6759	7.93073733756289
chr2R	16491465	16491920	456	*	1172	7.92481250360578
chr2R	16725966	16726404	439	*	1177	7.91886323727459
chr3R	19104784	19105077	294	*	2976	7.91886323727459
chr3L	9847239	9847554	316	*	4192	7.91886323727459
chr2L	16268156	16268488	333	*	6166	7.91288933622996
chr3R	20638998	20639355	358	*	3097	7.90689059560852
chr3R	12882226	12882544	319	*	2556	7.90689059560852
chr3L	21001978	21002528	551	*	5007	7.90086680798075
chr2R	7413039	7414038	1000	*	en_intron	7.90086680798075
chrX	1293013	1293213	201	*	6740	7.89481776330794
chr3L	5763876	5764076	201	*	3914	7.89481776330794
chr2R	9325158	9325376	219	*	641	7.89481776330794
chr2R	7518366	7518748	383	*	487	7.88874324889826
chr2R	4502394	4502594	201	*	223	7.88874324889826
chrX	13024312	13024644	333	*	7504	7.88264304936184
chr3R	11069266	11069631	366	*	2357	7.88264304936184
chr3L	128555	129034	480	*	3506	7.876516946565
chr3L	296942	297480	539	*	3535	7.876516946565
chr3R	18498698	18499132	435	*	2922	7.8703647195834
chr3L	12608789	12609788	1000	*	VT29762	7.8703647195834
chrX	18758809	18759163	355	*	7861	7.86418614465428
chrX	15478010	15478255	246	*	7615	7.86418614465428
chr3R	27047216	27047470	255	*	3439	7.86418614465428
chr3L	15662618	15663166	549	*	4615	7.85798099512757
chr2L	9521417	9521727	311	*	5796	7.84549005094437
chr2R	6579064	6580063	1000	*	VT14720	7.84549005094437
chr3R	5376496	5376899	404	*	1933	7.83920378809694
chrX	14647114	14648113	1000	*	VT61931	7.83920378809694
chrX	2878914	2879114	201	*	6880	7.83289001416474
chr2L	21237595	21237986	392	*	6506	7.83289001416474
chrX	12554246	12554446	201	*	7470	7.83289001416474
chr2L	4055724	4056005	282	*	5419	7.83289001416474
chr3R	7713290	7713490	201	*	2126	7.83289001416474
chrX	12468706	12468940	235	*	7456	7.82654848729092
chr2R	8060300	8060858	559	*	533	7.82654848729092
chrX	10220278	10220478	201	*	7353	7.82654848729092
chr2R	10852143	10852613	471	*	762	7.82017896241519
chr2R	18397981	18398559	579	*	1305	7.82017896241519
chr2L	1075573	1075965	393	*	5210	7.8073549220576
chr3L	3400542	3400979	438	*	3810	7.8073549220576
chr3R	5319625	5319843	219	*	1923	7.8073549220576
chr2R	2460809	2461344	536	*	66	7.8008998999203
chrX	17401564	17401992	429	*	7769	7.8008998999203
chr3R	938819	939421	603	*	1612	7.79441586635011
chr3L	11485583	11485874	292	*	4320	7.79441586635011
chr3R	20122989	20123988	1000	*	crb	7.79441586635011
chr2L	6799459	6799796	338	*	5606	7.78790255939143
chr2R	20893683	20894051	369	*	1470	7.78790255939143
chr2R	2462280	2462945	666	*	68	7.78790255939143
chr3L	1793280	1793640	361	*	3683	7.78790255939143
chr2L	4363652	4364006	355	*	5432	7.78790255939143
chr3R	21850382	21851165	784	*	3160	7.78135971352466
chr2R	10320744	10321114	371	*	735	7.78135971352466
chr2L	5095139	5096138	1000	*	VT2593	7.77478705960117
chrX	3035814	3036813	1000	*	VT56150	7.77478705960117
chr2R	10936883	10937618	736	*	770	7.76818432477693
chr2L	1460815	1461211	397	*	5251	7.76818432477693
chr2L	19218914	19219913	1000	*	drl	7.76818432477693
chr3L	3348796	3349480	685	*	3805	7.76155123244448
chr3R	27530421	27530987	567	*	3473	7.76155123244448
chr3R	9933477	9933677	201	*	2252	7.76155123244448
chr3L	137993	138654	662	*	3511	7.75488750216347
chr3L	16043053	16043472	420	*	4674	7.75488750216347
chr3R	2587063	2587571	509	*	1693	7.74819284958946
chr3R	2588390	2588590	201	*	1694	7.74146698640115
chr3L	11411041	11411399	359	*	4307	7.74146698640115
chr2R	1669873	1670073	201	*	14	7.74146698640115
chr3L	15313143	15314126	984	*	4597	7.74146698640115
chr3L	751392	751674	283	*	3599	7.73470962022584
chr2L	14234710	14235044	335	*	6018	7.73470962022584
chr2L	5239364	5240363	1000	*	tkv_5428	7.73470962022584
chr2R	7086917	7087411	495	*	447	7.72109918870719
chrX	5571645	5572022	378	*	7036	7.71424551766612
chr3R	6426912	6427138	227	*	2039	7.71424551766612
chr2R	13648223	13648423	201	*	967	7.71424551766612
chr2R	16013668	16014040	373	*	1151	7.70735913208088
chrX	10635929	10636465	537	*	7372	7.70735913208088
chrX	12629019	12629554	536	*	7481	7.70735913208088
chr3L	17605118	17605434	317	*	4762	7.70043971814109
chrX	7057326	7057899	574	*	7153	7.70043971814109
chr3R	4854508	4854938	431	*	1873	7.70043971814109
chr3R	466692	467019	328	*	1522	7.70043971814109
chr3L	1300012	1300213	202	*	3635	7.70043971814109
chrX	19732539	19733538	1000	*	VT64489	7.70043971814109
chr2L	21629122	21629561	440	*	6510	7.69348695749933
chr3R	11498999	11499550	552	*	2403	7.68650052718322
chr2R	8894026	8894292	267	*	601	7.68650052718322
chr3R	12738889	12739888	1000	*	VT42844	7.67948009950545
chr3L	16755707	16756006	300	*	4722	7.6724253419715
chr2L	19865266	19865466	201	*	6421	7.6724253419715
chr2L	20944898	20945160	263	*	6480	7.6724253419715
chr3R	17959919	17960404	486	*	2898	7.66533591718518
chr3R	25041015	25041280	266	*	3304	7.65821148275179
chrX	6495382	6495923	542	*	7098	7.65821148275179
chr3R	12639814	12640813	1000	*	VT42792	7.65821148275179
chr2R	2637143	2637374	232	*	97	7.65105169117893
chr3R	20455850	20456157	308	*	3084	7.65105169117893
chr2R	6201002	6201202	201	*	366	7.65105169117893
chr3L	12522908	12523126	219	*	4379	7.64385618977472
chr3L	613846	614391	546	*	3568	7.64385618977472
chr2L	20758449	20758926	478	*	6465	7.64385618977472
chr3R	18009814	18010813	1000	*	VT45619	7.64385618977472
chr3L	10803951	10804151	201	*	4230	7.62935662007961
chr3R	15823282	15824054	773	*	2738	7.62935662007961
chr2R	18690453	18690873	421	*	1344	7.62935662007961
chr3R	10917261	10918260	1000	*	Unspecified_2343	7.62935662007961
chrX	10704128	10704450	323	*	7384	7.62205181945638
chr3R	16654679	16655013	335	*	2770	7.62205181945638
chr2R	19460832	19461243	412	*	1390	7.62205181945638
chr2L	6530714	6531713	1000	*	eya_meso eya (1)	7.62205181945638
chr2R	20196639	20197638	1000	*	betaTub60D_beta3-14/vm1_NR	7.62205181945638
chr3L	5960276	5960629	354	*	3941	7.61470984411521
chr3R	21856174	21856579	406	*	3165	7.61470984411521
chr2R	5433993	5434388	396	*	280	7.60733031374961
chr3R	2931270	2931730	461	*	1745	7.60733031374961
chr2R	11016849	11017049	201	*	777	7.60733031374961
chr2R	8867522	8867978	457	*	588	7.59991284218713
chr3R	12668089	12669088	1000	*	VT42808	7.59991284218713
chr2R	7906509	7906927	419	*	522	7.59245703726808
chr2R	7284689	7284889	201	*	456	7.59245703726808
chr3R	23263284	23263484	201	*	3227	7.59245703726808
chr3R	12059930	12060302	373	*	2446	7.58496250072116
chrX	2031037	2031655	619	*	6808	7.58496250072116
chr3R	12516764	12517763	1000	*	VT42741	7.58496250072116
chr3R	24425608	24425808	201	*	3261	7.57742882803575
chr3L	16760918	16761420	503	*	4726	7.57742882803575
chr3L	18622189	18623188	1000	*	VT32892	7.57742882803575
chr3R	18610100	18610598	499	*	2937	7.56985560833095
chrX	12558408	12558793	386	*	7473	7.56985560833095
chr3L	19173995	19174195	201	*	4900	7.56985560833095
chr3L	10509359	10509788	430	*	4212	7.56985560833095
chr3R	25041463	25041663	201	*	3305	7.56985560833095
chrX	3056856	3057150	295	*	6902	7.56224242422107
chr3R	14563923	14564178	256	*	2636	7.55458885167764
chr3L	13037739	13037939	201	*	4413	7.55458885167764
chr3L	9009864	9010863	1000	*	Doc2_7739	7.55458885167764
chr3L	4134082	4134300	219	*	3857	7.54689445988764
chr2L	7516328	7516794	467	*	5665	7.54689445988764
chr3R	17444102	17444417	316	*	2851	7.54689445988764
chr3R	14813902	14814327	426	*	2646	7.53915881110803
chr3L	13855568	13856035	468	*	4457	7.53915881110803
chr3R	20095623	20096238	616	*	3065	7.53915881110803
chr3L	11417394	11417817	424	*	4310	7.52356195605701
chr2L	21105180	21105439	260	*	6500	7.52356195605701
chr2L	5239534	5240099	566	*	5479	7.51569983828404
chr3L	21310613	21311031	419	*	5031	7.51569983828404
chrX	3674948	3675304	357	*	6949	7.51569983828404
chr2L	12482950	12483215	266	*	5938	7.5077946401987
chr3R	5705595	5706045	451	*	1962	7.5077946401987
chr2R	11797389	11798388	1000	*	VT17416	7.5077946401987
chrX	16096989	16097988	1000	*	VT62624	7.5077946401987
chr3R	9470763	9471054	292	*	2199	7.49984588708321
chr3R	9810233	9810773	541	*	2238	7.49984588708321
chr2R	14228389	14229388	1000	*	VT18685	7.49984588708321
chr3R	12377928	12378407	480	*	2482	7.49185309632967
chrX	19668095	19668372	278	*	7919	7.49185309632967
chr2L	14491016	14491216	201	*	6076	7.48381577726426
chr2R	2487025	2487363	339	*	72	7.48381577726426
chr3R	12589843	12590207	365	*	2504	7.48381577726426
chr2L	9989401	9989775	375	*	5820	7.48381577726426
chr3L	2864522	2864954	433	*	3759	7.4757334309664
chrX	7824767	7825039	273	*	7230	7.4757334309664
chrX	16315785	16316098	314	*	7695	7.467605550083
chr2L	8545428	8545932	505	*	5755	7.467605550083
chr2R	14689120	14689320	201	*	1049	7.467605550083
chr3R	24895373	24895573	201	*	3292	7.467605550083
chrX	11389029	11389398	370	*	7419	7.467605550083
chr2L	2183185	2183428	244	*	5293	7.467605550083
chr2R	17431984	17432311	328	*	1249	7.4594316186373
chr2R	2871791	2872182	392	*	117	7.4594316186373
chr3L	3409335	3409535	201	*	3813	7.4594316186373
chr2L	17755642	17755961	320	*	6252	7.4594316186373
chr2R	15338394	15338761	368	*	1096	7.45121111183233
chr3L	22942484	22942954	471	*	5134	7.45121111183233
chr2R	6374006	6374358	353	*	389	7.44294349584873
chrX	7952800	7953157	358	*	7241	7.44294349584873
chr3R	8475281	8475753	473	*	2162	7.44294349584873
chr3R	24913622	24913899	278	*	3298	7.44294349584873
chr2R	5435667	5435867	201	*	283	7.43462822763672
chr2R	7492721	7492988	268	*	483	7.43462822763672
chrX	4573063	4573263	201	*	6995	7.4262647547021
chrX	17722933	17723616	684	*	7798	7.4262647547021
chr3L	1549667	1549867	201	*	3666	7.4262647547021
chr3R	12487239	12488238	1000	*	VT42724	7.4262647547021
chr3R	10541913	10542586	674	*	2328	7.4178525148859
chr3R	5707224	5707698	475	*	1963	7.4178525148859
chr3L	3071677	3072036	360	*	3780	7.4178525148859
chr2R	2699207	2699492	286	*	106	7.4178525148859
chr3R	27527476	27527870	395	*	3469	7.4178525148859
chr3R	19173265	19173595	331	*	2992	7.4178525148859
chr2L	5245139	5246138	1000	*	Unspecified_5481	7.4178525148859
chr3R	4485159	4485417	259	*	1819	7.4093909361377
chrX	2878704	2878905	202	*	6879	7.4093909361377
chr3L	2867609	2868013	405	*	3762	7.40087943628218
chr2R	10851598	10852125	528	*	761	7.39231742277876
chr2L	6531029	6531421	393	*	5586	7.38370429247405
chr3L	19172257	19172651	395	*	4899	7.38370429247405
chrX	19473275	19473475	201	*	7899	7.38370429247405
chrX	10702763	10702968	206	*	7383	7.38370429247405
chr3L	19151293	19152169	877	*	4893	7.38370429247405
chr3R	6340039	6341038	1000	*	VT39498	7.38370429247405
chr3R	10917276	10917839	564	*	2343	7.37503943134692
chr2R	6015622	6015822	201	*	348	7.37503943134692
chr2L	15478452	15478952	501	*	6136	7.37503943134692
chr2R	12728745	12729084	340	*	895	7.37503943134692
chr3R	18852469	18852978	510	*	2946	7.37503943134692
chr2R	18434372	18434578	207	*	1311	7.36632221424582
chr3R	14819348	14819773	426	*	2649	7.36632221424582
chr3L	21002680	21003311	632	*	5008	7.36632221424582
chr3R	4633796	4634293	498	*	1842	7.36632221424582
chr2L	1970506	1970819	314	*	5272	7.35755200461808
chrX	5774178	5774609	432	*	7051	7.35755200461808
chrX	12555589	12555789	201	*	7471	7.35755200461808
chr3L	14957317	14957701	385	*	4557	7.35755200461808
chr2R	18573525	18573745	221	*	1330	7.34872815423108
chr2R	2056085	2056307	223	*	44	7.34872815423108
chrX	19212914	19213570	657	*	7882	7.34872815423108
chrX	19736550	19737147	598	*	7925	7.34872815423108
chr2R	12049034	12049234	201	*	855	7.34872815423108
chrX	662728	663144	417	*	6703	7.33985000288462
chr3R	4673831	4674146	316	*	1852	7.33985000288462
chr2R	14098064	14099063	1000	*	CG30114_1426	7.33985000288462
chr2L	5944411	5944648	238	*	5528	7.33091687811462
chrX	16097214	16097892	679	*	7667	7.33091687811462
chrX	3667258	3667620	363	*	6943	7.33091687811462
chr2R	11786643	11787021	379	*	832	7.32192809488736
chr3L	18222391	18222653	263	*	4811	7.32192809488736
chr3L	14970782	14971211	430	*	4565	7.32192809488736
chr3L	18022611	18022862	252	*	4800	7.32192809488736
chr2L	290089	291088	1000	*	VT0132	7.32192809488736
chr3R	11620020	11620344	325	*	2408	7.31288295528436
chr3R	19698591	19699194	604	*	3027	7.31288295528436
chr3L	9036720	9037198	479	*	4131	7.31288295528436
chr2L	16351982	16352182	201	*	6184	7.31288295528436
chr2R	14472036	14472475	440	*	1023	7.3037807481771
chrX	7060992	7061297	306	*	7155	7.3037807481771
chrX	9025136	9025492	357	*	7302	7.3037807481771
chr2L	14484848	14485326	479	*	6073	7.3037807481771
chr3R	7602907	7603238	332	*	2117	7.3037807481771
chr3R	15625064	15626063	1000	*	bnl_3728	7.3037807481771
chr3R	26595914	26596265	352	*	3415	7.29462074889163
chr3L	7860623	7861015	393	*	4047	7.29462074889163
chr2R	10027364	10027570	207	*	717	7.29462074889163
chr3L	11240752	11241229	478	*	4284	7.29462074889163
chr3R	17875100	17875541	442	*	2892	7.29462074889163
chr3R	7587151	7587351	201	*	2108	7.29462074889163
chr2R	16924322	16924791	470	*	1202	7.29462074889163
chrX	18669484	18669684	201	*	7854	7.29462074889163
chr4	617939	618938	1000	*	VT51707	7.29462074889163
chr3R	15176123	15176409	287	*	2696	7.28540221886225
chr3R	635747	635947	201	*	1540	7.28540221886225
chrX	15217190	15217390	201	*	7604	7.28540221886225
chr3L	14967869	14968175	307	*	4563	7.28540221886225
chrX	18101074	18101501	428	*	7821	7.28540221886225
chr2L	7193370	7193570	201	*	5635	7.27612440527424
chr2L	166574	166924	351	*	5159	7.2667865406949
chr2R	2671212	2671523	312	*	99	7.2667865406949
chr2L	16680257	16680457	201	*	6206	7.2667865406949
chr3R	25113598	25113954	357	*	3317	7.25738784269265
chrX	10696096	10696493	398	*	7379	7.25738784269265
chrX	19265900	19266517	618	*	7888	7.25738784269265
chr3R	806155	806613	459	*	1578	7.25738784269265
chr2L	5092955	5093474	520	*	5466	7.25738784269265
chr3R	4506556	4507277	722	*	1826	7.24792751344359
chr3R	4672110	4672374	265	*	1851	7.24792751344359
chr2L	19219365	19219565	201	*	6371	7.24792751344359
chr2R	18570870	18571111	242	*	1328	7.24792751344359
chr2R	18937351	18937843	493	*	1357	7.24792751344359
chr2R	9075581	9075871	291	*	615	7.23840473932508
chrX	11048760	11049117	358	*	7402	7.23840473932508
chr3L	2853178	2853378	201	*	3758	7.23840473932508
chr3L	1747046	1747246	201	*	3682	7.23840473932508
chr3R	11117461	11117735	275	*	2365	7.23840473932508
chr3R	17442422	17442682	261	*	2850	7.23840473932508
chr3R	25596364	25597363	1000	*	VT49563	7.23840473932508
chr2L	2196923	2197390	468	*	5296	7.22881869049588
chr3R	4639924	4640142	219	*	1849	7.22881869049588
chr2L	21838814	21839813	1000	*	VT11142	7.22881869049588
chr2L	22024379	22024816	438	*	6545	7.21916852046216
chrX	7119045	7119383	339	*	7162	7.21916852046216
chr3R	10421237	10421437	201	*	2303	7.21916852046216
chr3R	21849135	21849335	201	*	3159	7.21916852046216
chr2R	6158578	6158778	201	*	358	7.20945336562895
chr2L	14265078	14265431	354	*	6027	7.20945336562895
chr3R	6452310	6452767	458	*	2045	7.20945336562895
chr3R	20412262	20412462	201	*	3080	7.20945336562895
chr2R	15994003	15994412	410	*	1149	7.20945336562895
chr2R	7488626	7488884	259	*	480	7.19967234483636
chrX	11017868	11018068	201	*	7395	7.19967234483636
chr2L	18875409	18875738	330	*	6318	7.19967234483636
chr2L	18873564	18874563	1000	*	VT9665	7.19967234483636
chr2R	20197500	20197890	391	*	1445	7.18982455888002
chr2R	14229099	14229459	361	*	1003	7.18982455888002
chr3R	7586756	7587072	317	*	2107	7.18982455888002
chr3R	4183286	4183648	363	*	1812	7.18982455888002
chr3L	16402252	16402716	465	*	4691	7.17990909001493
chr3R	6181545	6181960	416	*	2004	7.17990909001493
chrX	16538659	16539149	491	*	7712	7.17990909001493
chrX	17552297	17552497	201	*	7778	7.17990909001493
chr3L	380814	381813	1000	*	VT23466	7.17990909001493
chr3R	4637944	4638362	419	*	1847	7.16992500144231
chr3L	19155816	19156062	247	*	4895	7.16992500144231
chr3R	12108076	12108418	343	*	2464	7.16992500144231
chr3R	10539672	10540180	509	*	2326	7.16992500144231
chr3R	14917375	14917594	220	*	2665	7.16992500144231
chr3L	16054014	16055013	1000	*	VT31562	7.16992500144231
chr3R	12739300	12739539	240	*	2539	7.15987133677839
chr3R	12257458	12257774	317	*	2474	7.15987133677839
chr2L	18305358	18305558	201	*	6271	7.15987133677839
chr2R	7413166	7413679	514	*	470	7.15987133677839
chr3R	27529482	27529682	201	*	3472	7.15987133677839
chr2L	17381998	17382874	877	*	6239	7.14974711950468
chr3L	14185643	14185968	326	*	4483	7.14974711950468
chr2L	19193264	19194263	1000	*	VT9831	7.14974711950468
chr2R	14553715	14554068	354	*	1032	7.13955135239879
chr2R	4689420	4689788	369	*	246	7.13955135239879
chr2R	5823318	5824141	824	*	324	7.13955135239879
chr3L	11367426	11367669	244	*	4300	7.13955135239879
chr2R	9423564	9423927	364	*	658	7.13955135239879
chrX	13006089	13006410	322	*	7500	7.12928301694497
chr3R	14237993	14238296	304	*	2629	7.12928301694497
chr2R	4748141	4748422	282	*	249	7.12928301694497
chr2L	7309661	7310068	408	*	5646	7.12928301694497
chr3R	799446	799908	463	*	1572	7.11894107272351
chr3L	4824630	4824968	339	*	3892	7.11894107272351
chr2R	2759816	2760016	201	*	111	7.11894107272351
chr2R	3309639	3310638	1000	*	VT13033	7.11894107272351
chrX	12631015	12631566	552	*	7483	7.10852445677817
chrX	21845645	21845845	201	*	7995	7.10852445677817
chrX	17053061	17053287	227	*	7756	7.09803208296053
chr3R	21853516	21854091	576	*	3163	7.09803208296053
chr3L	633003	633452	450	*	3572	7.09803208296053
chr3R	26620589	26620898	310	*	3420	7.09803208296053
chr3R	15625333	15625781	449	*	2716	7.09803208296053
chr3R	26606637	26607016	380	*	3417	7.09803208296053
chr3R	12274459	12274702	244	*	2475	7.08746284125034
chr3L	2852514	2852778	265	*	3756	7.08746284125034
chr3R	740032	740700	669	*	1566	7.08746284125034
chr3L	12794649	12794985	337	*	4405	7.08746284125034
chr3L	22397326	22397835	510	*	5102	7.08746284125034
chr2R	18210207	18210837	631	*	1294	7.07681559705083
chr3L	634856	635312	457	*	3573	7.07681559705083
chr3R	5173595	5173916	322	*	1908	7.07681559705083
chr2L	2181980	2182476	497	*	5291	7.06608919045777
chr3R	21463010	21463368	359	*	3129	7.06608919045777
chr2L	540777	541108	332	*	5186	7.06608919045777
chr2L	7527111	7527410	300	*	5669	7.06608919045777
chrX	16320870	16321070	201	*	7699	7.06608919045777
chr3R	4849648	4850029	382	*	1871	7.06608919045777
chrX	6747406	6747817	412	*	7114	7.05528243550119
chr3R	15716913	15717113	201	*	2731	7.04439411935845
chr2L	16271434	16271984	551	*	6169	7.04439411935845
chr3L	12692126	12692482	357	*	4397	7.04439411935845
chrX	18693391	18693731	341	*	7858	7.04439411935845
chr2R	9471496	9472466	971	*	684	7.04439411935845
chr3R	2826371	2826721	351	*	1734	7.04439411935845
chr2R	19533201	19533606	406	*	1400	7.03342300153745
chr3R	27436137	27436411	275	*	3464	7.03342300153745
chr3L	12499905	12500246	342	*	4378	7.03342300153745
chr3L	19890218	19890564	347	*	4937	7.02236781302845
chr2L	21851480	21851819	340	*	6530	7.02236781302845
chrX	17398432	17398796	365	*	7768	7.02236781302845
chr2L	2897889	2898888	1000	*	VT1488	7.02236781302845
chr3R	25387939	25388938	1000	*	VT49445	7.02236781302845
chrX	1126700	1126984	285	*	6720	7.01122725542325
chrX	3036056	3036581	526	*	6900	7.01122725542325
chr3L	726359	726804	446	*	3589	7.01122725542325
chrX	11901412	11901713	302	*	7451	7.01122725542325
chr2L	12622042	12622392	351	*	5954	7.01122725542325
chr2R	9335993	9336326	334	*	643	7.01122725542325
chr3R	9755964	9756269	306	*	2231	7.01122725542325
chr2R	11998406	11998668	263	*	850	7
chrX	652978	653400	423	*	6701	7
chr2R	6447047	6447266	220	*	403	7
chr2R	5568074	5568457	384	*	293	6.98868468677217
chr3R	7198104	7198357	254	*	2084	6.98868468677217
chr2L	13782135	13782374	240	*	5994	6.98868468677217
chr2L	13205136	13205433	298	*	5968	6.98868468677217
chrX	16102541	16102840	300	*	7670	6.98868468677217
chr2R	7490850	7491126	277	*	481	6.98868468677217
chr3R	26547348	26547735	388	*	3403	6.98868468677217
chrX	3638554	3639086	533	*	6942	6.98868468677217
chrX	549466	549666	201	*	6682	6.97727992349992
chr2R	7725863	7726063	201	*	507	6.97727992349992
chr2R	18399413	18399745	333	*	1307	6.97727992349992
chr3L	22387664	22388663	1000	*	VT34799	6.97727992349992
chr3L	22424566	22425118	553	*	5108	6.96578428466209
chr3R	902366	902836	471	*	1599	6.96578428466209
chr2L	12007022	12007307	286	*	5915	6.96578428466209
chrX	5795745	5795945	201	*	7063	6.95419631038687
chr3L	15547421	15547621	201	*	4608	6.95419631038687
chr3R	18509891	18510458	568	*	2927	6.95419631038687
chr2L	11808971	11809171	201	*	5907	6.95419631038687
chr3R	17437523	17437897	375	*	2847	6.95419631038687
chr3R	15142952	15143186	235	*	2682	6.95419631038687
chr2R	20192130	20192604	475	*	1441	6.95419631038687
chr2R	17412516	17413034	519	*	1245	6.95419631038687
chr2L	6078767	6079260	494	*	5550	6.94251450533924
chr3R	17456301	17456510	210	*	2855	6.94251450533924
chr3R	12675609	12675809	201	*	2525	6.94251450533924
chr2R	5758171	5758617	447	*	312	6.94251450533924
chr2L	3655828	3656265	438	*	5391	6.94251450533924
chr3R	2763243	2763704	462	*	1726	6.94251450533924
chr3L	8697814	8698813	1000	*	VT27700	6.94251450533924
chr3L	9023739	9024738	1000	*	Doc1_7750	6.94251450533924
chr3L	9843314	9844313	1000	*	VT28289	6.94251450533924
chr3R	10530714	10531713	1000	*	VT41701	6.93073733756289
chr3R	22974526	22975342	817	*	3215	6.91886323727459
chr3L	22904290	22904672	383	*	5129	6.91886323727459
chrX	690467	690834	368	*	6705	6.91886323727459
chr3R	17689009	17689420	412	*	2881	6.91886323727459
chr3L	22393703	22394115	413	*	5100	6.91886323727459
chrX	12560148	12560749	602	*	7475	6.90689059560852
chrX	6696469	6696946	478	*	7112	6.90689059560852
chr3L	16399211	16399520	310	*	4688	6.90689059560852
chr3L	19999823	20000044	222	*	4953	6.90689059560852
chr2L	8423918	8424244	327	*	5747	6.89481776330794
chr2R	6758246	6758822	577	*	422	6.89481776330794
chr3L	17994159	17994359	201	*	4794	6.89481776330794
chr3R	17452281	17452545	265	*	2854	6.88264304936184
chr2R	19481346	19481634	289	*	1394	6.88264304936184
chr3L	13015325	13015659	335	*	4410	6.88264304936184
chr3L	15753269	15753591	323	*	4640	6.88264304936184
chr3R	21843922	21844374	453	*	3156	6.88264304936184
chr3R	19135214	19136213	1000	*	VT46202	6.88264304936184
chr3L	11239209	11239696	488	*	4283	6.8703647195834
chr3L	4230545	4230975	431	*	3862	6.8703647195834
chr3R	2177105	2177604	500	*	1659	6.8703647195834
chrX	19114871	19115189	319	*	7874	6.8703647195834
chr3R	24889662	24889982	321	*	3286	6.8703647195834
chr3R	12533039	12534038	1000	*	VT42750	6.8703647195834
chr2L	18944874	18945084	211	*	6334	6.85798099512757
chr2R	18480904	18481282	379	*	1314	6.85798099512757
chrX	10625428	10625860	433	*	7369	6.85798099512757
chrX	15377378	15377579	202	*	7610	6.85798099512757
chr3R	16113729	16113929	201	*	2749	6.85798099512757
chr2L	20476822	20477365	544	*	6447	6.85798099512757
chr3L	11411760	11412078	319	*	4308	6.84549005094437
chr2L	21250693	21251120	428	*	6507	6.84549005094437
chrX	6756518	6756743	226	*	7120	6.84549005094437
chr2R	8431864	8432863	1000	*	fra	6.84549005094437
chr3L	4623036	4623323	288	*	3884	6.83289001416474
chr3L	14544228	14544537	310	*	4514	6.83289001416474
chr3R	10412543	10413282	740	*	2299	6.82017896241519
chr2L	18142810	18143241	432	*	6263	6.82017896241519
chr3L	11532864	11533863	1000	*	VT29204	6.82017896241519
chr3R	17878614	17879613	1000	*	Unspecified_2893	6.82017896241519
chrX	351141	351398	258	*	6654	6.8073549220576
chr3R	10548076	10548525	450	*	2331	6.8073549220576
chr3L	18178974	18179457	484	*	4804	6.8073549220576
chr3R	27432872	27433072	201	*	3461	6.8073549220576
chr3L	762933	763364	432	*	3601	6.8073549220576
chr2L	1719526	1719882	357	*	5261	6.8073549220576
chr3R	22710238	22710582	345	*	3204	6.8073549220576
chrX	1943391	1943651	261	*	6790	6.8073549220576
chr3R	14918742	14919043	302	*	2667	6.79441586635011
chr2R	5817522	5817722	201	*	317	6.79441586635011
chr2L	21843562	21844135	574	*	6525	6.79441586635011
chr3L	743113	743391	279	*	3593	6.79441586635011
chr3L	10328414	10329413	1000	*	VT28547	6.79441586635011
chr2L	5237449	5237739	291	*	5475	6.78135971352466
chrX	16861814	16862014	201	*	7745	6.78135971352466
chr3L	638637	639120	484	*	3574	6.78135971352466
chr3R	19616004	19616609	606	*	3021	6.78135971352466
chr3R	12641064	12642063	1000	*	VT42793	6.78135971352466
chr3R	12354081	12354551	471	*	2481	6.76818432477693
chr2R	16726405	16726761	357	*	1178	6.76818432477693
chrX	22261245	22261616	372	*	8004	6.75488750216347
chrX	415929	416248	320	*	6661	6.75488750216347
chr2R	18532390	18532641	252	*	1319	6.75488750216347
chr2R	17362355	17362820	466	*	1234	6.75488750216347
chr2R	2872323	2872523	201	*	118	6.75488750216347
chr3R	12637528	12637993	466	*	2515	6.75488750216347
chr3L	14949740	14950075	336	*	4550	6.75488750216347
chr3R	6422788	6423118	331	*	2035	6.75488750216347
chr2L	10608718	10609141	424	*	5856	6.75488750216347
chr3R	25889164	25890163	1000	*	VT49719	6.75488750216347
chr3R	10549264	10549503	240	*	2332	6.74146698640115
chr2R	6202130	6202576	447	*	369	6.74146698640115
chr3R	13543249	13543449	201	*	2598	6.74146698640115
chr3R	9837798	9837998	201	*	2244	6.74146698640115
chr2R	11779517	11779910	394	*	829	6.74146698640115
chr2L	5972576	5973006	431	*	5531	6.74146698640115
chr2L	6291314	6292313	1000	*	Unspecified_5570	6.74146698640115
chr3R	19024264	19025263	1000	*	VT46144	6.74146698640115
chr2R	9020027	9020335	309	*	609	6.7279204545632
chr2R	3692303	3692717	415	*	181	6.7279204545632
chr3L	17650244	17650519	276	*	4770	6.7279204545632
chr2L	19341026	19341372	347	*	6388	6.7279204545632
chrX	2498365	2498565	201	*	6864	6.7279204545632
chr2L	7056754	7056954	201	*	5625	6.7279204545632
chr3L	14777642	14778215	574	*	4542	6.7279204545632
chr3L	16760235	16760585	351	*	4725	6.7279204545632
chr2L	17249114	17250113	1000	*	VT8820	6.7279204545632
chr2L	18862547	18863546	1000	*	VT9658	6.7279204545632
chr2R	2848364	2849363	1000	*	VT12786	6.7279204545632
chr3R	12517175	12517562	388	*	2487	6.71424551766612
chr3R	6452098	6452298	201	*	2044	6.71424551766612
chr3L	7985537	7985867	331	*	4054	6.71424551766612
chr2R	3694330	3694587	258	*	183	6.71424551766612
chr3R	17415667	17416008	342	*	2839	6.71424551766612
chr2R	4541965	4542447	483	*	231	6.71424551766612
chr3R	254349	254621	273	*	1514	6.71424551766612
chr3R	13508697	13508959	263	*	2593	6.71424551766612
chr3R	207441	207729	289	*	1512	6.71424551766612
chr2L	18880114	18881113	1000	*	VT9669	6.71424551766612
chr3R	17993614	17994613	1000	*	VT45610	6.71424551766612
chrX	7061603	7061952	350	*	7156	6.70043971814109
chr2R	2412165	2412540	376	*	61	6.70043971814109
chr2R	20231302	20231603	302	*	1449	6.70043971814109
chr3L	3411058	3411581	524	*	3815	6.70043971814109
chr3R	6378939	6379938	1000	*	VT39520	6.70043971814109
chr2L	7507701	7507999	299	*	5663	6.68650052718322
chrX	10366798	10366998	201	*	7358	6.68650052718322
chr4	1097575	1097819	245	*	6633	6.68650052718322
chr3L	19026509	19026863	355	*	4875	6.68650052718322
chr3R	14828200	14828570	371	*	2658	6.68650052718322
chr3L	16701847	16702402	556	*	4719	6.68650052718322
chr3L	4231731	4231942	212	*	3863	6.68650052718322
chr3R	16420473	16420673	201	*	2761	6.68650052718322
chrX	7853281	7853481	201	*	7237	6.68650052718322
chr2L	17262464	17263463	1000	*	beat-IIIc_6490	6.68650052718322
chr3R	12691927	12692660	734	*	2528	6.6724253419715
chr3R	4675512	4675963	452	*	1853	6.6724253419715
chr2R	9894649	9894849	201	*	708	6.6724253419715
chr3L	3395570	3395876	307	*	3809	6.6724253419715
chr3R	630263	630463	201	*	1535	6.65821148275179
chr3R	17655099	17655450	352	*	2875	6.65821148275179
chr2L	21108292	21108670	379	*	6501	6.65821148275179
chr3R	4874488	4874811	324	*	1879	6.65821148275179
chr3R	9815781	9816067	287	*	2242	6.65821148275179
chr3R	3975514	3976513	1000	*	VT38260	6.65821148275179
chr3L	17956557	17956867	311	*	4779	6.64385618977472
chr3R	12570119	12570384	266	*	2497	6.64385618977472
chr2L	19219759	19220364	606	*	6372	6.64385618977472
chrX	7985539	7985837	299	*	7245	6.64385618977472
chr2R	4687734	4688154	421	*	244	6.64385618977472
chr3L	20097262	20097498	237	*	4956	6.64385618977472
chr2L	1407502	1407734	233	*	5231	6.64385618977472
chr2L	19951659	19951939	281	*	6432	6.64385618977472
chr3L	21577514	21578513	1000	*	VT34389	6.64385618977472
chr3R	12763414	12764413	1000	*	VT42855	6.64385618977472
chrX	17552528	17552809	282	*	7779	6.62935662007961
chr2L	4310764	4311763	1000	*	VT2225	6.62935662007961
chr3R	12106880	12107335	456	*	2463	6.61470984411521
chr2L	5870901	5871353	453	*	5523	6.61470984411521
chr2L	15065839	15066071	233	*	6122	6.61470984411521
chr3R	9544834	9545194	361	*	2209	6.61470984411521
chr2L	5245229	5245858	630	*	5481	6.59991284218713
chr2R	20196591	20197138	548	*	1443	6.59991284218713
chr3R	5712073	5712520	448	*	1964	6.59991284218713
chr3R	4880908	4881416	509	*	1884	6.59991284218713
chr3L	17750380	17750801	422	*	4775	6.59991284218713
chr3R	5034061	5035060	1000	*	VT38815	6.59991284218713
chr2R	17200257	17200571	315	*	1227	6.58496250072116
chrX	17637189	17637630	442	*	7791	6.58496250072116
chr3R	13506967	13507319	353	*	2590	6.58496250072116
chr2R	19083753	19084264	512	*	1380	6.58496250072116
chr2R	10806998	10807266	269	*	757	6.58496250072116
chr2R	11237968	11238602	635	*	797	6.58496250072116
chr2L	2178296	2178633	338	*	5288	6.58496250072116
chr3R	17892493	17892693	201	*	2894	6.56985560833095
chr3R	13769158	13769625	468	*	2608	6.56985560833095
chr2R	13279739	13280126	388	*	934	6.56985560833095
chr2R	11017076	11017337	262	*	778	6.56985560833095
chr3L	17650034	17650234	201	*	4769	6.56985560833095
chrX	7185796	7186363	568	*	7166	6.56985560833095
chrX	2211382	2211783	402	*	6839	6.56985560833095
chr3L	15083449	15083782	334	*	4581	6.56985560833095
chr2L	6291730	6292010	281	*	5570	6.56985560833095
chr3L	5915741	5915996	256	*	3937	6.56985560833095
chr3R	24715075	24715275	201	*	3275	6.56985560833095
chr3R	22623791	22624123	333	*	3198	6.56985560833095
chr2L	14443791	14444179	389	*	6050	6.56985560833095
chrX	1124405	1124610	206	*	6718	6.55458885167764
chr3R	26622592	26623027	436	*	3421	6.55458885167764
chr2R	18393625	18393984	360	*	1303	6.55458885167764
chr3L	14340032	14340560	529	*	4500	6.55458885167764
chr3R	2863200	2863665	466	*	1738	6.53915881110803
chr3L	11102891	11103178	288	*	4264	6.53915881110803
chrX	3731911	3732235	325	*	6954	6.53915881110803
chr3R	821296	821641	346	*	1585	6.53915881110803
chr3L	748985	749185	201	*	3598	6.53915881110803
chrX	7229204	7229630	427	*	7190	6.53915881110803
chr3R	14741502	14741751	250	*	2642	6.53915881110803
chr3L	587999	588505	507	*	3558	6.53915881110803
chr2R	15153488	15153926	439	*	1069	6.53915881110803
chr3R	24727294	24727494	201	*	3276	6.53915881110803
chr3R	17965239	17966238	1000	*	VT45594	6.53915881110803
chr3R	14839878	14840078	201	*	2660	6.52356195605701
chr3R	10416543	10417285	743	*	2301	6.52356195605701
chr2R	5329524	5329781	258	*	278	6.52356195605701
chr3L	8454571	8454771	201	*	4076	6.52356195605701
chrX	14921082	14921509	428	*	7595	6.52356195605701
chr3L	1034327	1034588	262	*	3616	6.52356195605701
chr3R	6386614	6387613	1000	*	VT39525	6.52356195605701
chr2R	11134322	11134594	273	*	783	6.5077946401987
chrX	14647450	14647696	247	*	7589	6.5077946401987
chr3R	19121221	19121475	255	*	2977	6.5077946401987
chr3L	9005241	9005549	309	*	4119	6.5077946401987
chr2L	2013489	2014488	1000	*	Unspecified_5278	6.5077946401987
chr3R	18960014	18961013	1000	*	hh-PR	6.5077946401987
chr2R	18007663	18007863	201	*	1278	6.49185309632967
chr2R	14330523	14330813	291	*	1014	6.49185309632967
chr3L	3059526	3059736	211	*	3776	6.49185309632967
chr2L	2897169	2897854	686	*	5346	6.4757334309664
chr2R	5582183	5582616	434	*	299	6.4757334309664
chr2L	4892200	4892522	323	*	5457	6.4757334309664
chr3L	19177430	19177680	251	*	4902	6.4757334309664
chr3L	14953646	14954001	356	*	4553	6.4757334309664
chr2R	3906518	3906723	206	*	189	6.4757334309664
chr3L	8451528	8452075	548	*	4075	6.4757334309664
chr2L	18944512	18944718	207	*	6333	6.4757334309664
chr3R	27528611	27528902	292	*	3471	6.4757334309664
chr2R	14244237	14244487	251	*	1006	6.4757334309664
chr3L	4624739	4625405	667	*	3886	6.4757334309664
chrX	13458040	13458419	380	*	7530	6.4757334309664
chr2R	3804776	3804976	201	*	185	6.4594316186373
chr3R	21865474	21865896	423	*	3170	6.4594316186373
chr2L	3827885	3828242	358	*	5408	6.4594316186373
chrX	19257923	19258343	421	*	7886	6.4594316186373
chr3L	40391	40648	258	*	3497	6.4594316186373
chr2L	1413421	1413758	338	*	5235	6.4594316186373
chr2R	3310559	3310824	266	*	144	6.44294349584873
chr3R	15178564	15178948	385	*	2697	6.44294349584873
chr2L	1118230	1118839	610	*	5214	6.44294349584873
chr2L	484394	484776	383	*	5179	6.44294349584873
chr2R	3417460	3417937	478	*	160	6.44294349584873
chr2R	9394728	9394928	201	*	655	6.44294349584873
chr2L	14453181	14453682	502	*	6058	6.44294349584873
chr2L	20352149	20352739	591	*	6444	6.44294349584873
chr2R	12697925	12698140	216	*	891	6.44294349584873
chr2R	10757934	10758305	372	*	755	6.44294349584873
chr2L	8090920	8091149	230	*	5710	6.44294349584873
chrX	7528489	7529488	1000	*	VT58376	6.44294349584873
chrX	8660132	8660565	434	*	7294	6.4262647547021
chr2R	21102635	21102911	277	*	1495	6.4262647547021
chr2R	14029204	14029404	201	*	987	6.4262647547021
chrX	18668138	18668338	201	*	7853	6.4262647547021
chr3R	18416373	18417101	729	*	2918	6.4262647547021
chr2L	19322602	19323069	468	*	6382	6.4262647547021
chrX	16669108	16669484	377	*	7730	6.4262647547021
chrX	16501851	16502124	274	*	7705	6.4262647547021
chr2R	12697475	12697898	424	*	890	6.4262647547021
chr3L	6209126	6209522	397	*	3967	6.4262647547021
chrX	17780483	17780683	201	*	7805	6.4262647547021
chr3L	14280697	14280941	245	*	4494	6.4262647547021
chr2R	21086045	21086576	532	*	1490	6.4093909361377
chr3R	11410283	11410542	260	*	2378	6.4093909361377
chr3L	12707787	12708206	420	*	4398	6.4093909361377
chr2L	5467798	5468203	406	*	5507	6.4093909361377
chr2R	19534529	19534886	358	*	1401	6.4093909361377
chrX	1276417	1276709	293	*	6737	6.4093909361377
chrX	8942217	8942584	368	*	7299	6.4093909361377
chr3R	7495033	7495293	261	*	2100	6.4093909361377
chr2L	21000439	21000801	363	*	6487	6.4093909361377
chr2L	4377319	4377589	271	*	5443	6.4093909361377
chr2L	19939142	19939342	201	*	6428	6.4093909361377
chr3R	25600353	25600621	269	*	3352	6.4093909361377
chr3R	19610123	19610323	201	*	3018	6.4093909361377
chr2L	1399410	1399631	222	*	5226	6.4093909361377
chr3L	14296876	14297076	201	*	4497	6.4093909361377
chr3R	1495744	1496062	319	*	1647	6.39231742277876
chr2R	12914893	12915093	201	*	907	6.39231742277876
chr3R	19140621	19141037	417	*	2984	6.39231742277876
chr2L	6324069	6324269	201	*	5571	6.39231742277876
chr3L	14657424	14657873	450	*	4531	6.39231742277876
chrX	1411832	1412032	201	*	6746	6.39231742277876
chr3L	3126477	3126677	201	*	3790	6.39231742277876
chr2R	20633785	20634020	236	*	1460	6.39231742277876
chr3R	6397151	6397351	201	*	2027	6.37503943134692
chrX	2213927	2214170	244	*	6841	6.37503943134692
chrX	6761256	6761471	216	*	7123	6.37503943134692
chr3L	1117267	1117857	591	*	3626	6.37503943134692
chr2R	14096931	14097131	201	*	992	6.37503943134692
chr2L	15912345	15912545	201	*	6158	6.37503943134692
chr3R	2948206	2948643	438	*	1754	6.37503943134692
chr2L	17375739	17376738	1000	*	VT8885	6.37503943134692
chr2R	6203064	6204063	1000	*	Ndg	6.37503943134692
chr3R	25607314	25608313	1000	*	VT49570	6.37503943134692
chr2L	17262515	17263087	573	*	6233	6.35755200461808
chr2L	7809633	7809966	334	*	5690	6.35755200461808
chrX	170277	170477	201	*	6642	6.35755200461808
chr3R	6507117	6507445	329	*	2061	6.35755200461808
chr3R	18850191	18850391	201	*	2945	6.35755200461808
chr3R	17879012	17879304	293	*	2893	6.33985000288462
chr2L	1426156	1426464	309	*	5243	6.33985000288462
chrX	7083650	7084326	677	*	7159	6.33985000288462
chr2L	19160504	19160704	201	*	6363	6.33985000288462
chrX	7542689	7543688	1000	*	VT58383	6.33985000288462
chrX	4977954	4978154	201	*	7014	6.32192809488736
chr3R	6353949	6354515	567	*	2023	6.32192809488736
chr2L	21853080	21853669	590	*	6531	6.32192809488736
chrX	5311937	5312380	444	*	7020	6.32192809488736
chr3L	9497933	9498280	348	*	4170	6.32192809488736
chr3L	19893636	19893836	201	*	4941	6.32192809488736
chr3L	11245088	11245288	201	*	4285	6.32192809488736
chr2L	8278110	8278488	379	*	5726	6.32192809488736
chr2R	7279914	7280913	1000	*	VT15086	6.32192809488736
chr3R	6377389	6378388	1000	*	VT39519	6.32192809488736
chrX	4309364	4310363	1000	*	VT56768	6.32192809488736
chr2R	14562117	14562575	459	*	1037	6.3037807481771
chr3L	7989462	7989980	519	*	4056	6.3037807481771
chr2R	18572124	18572324	201	*	1329	6.3037807481771
chr3R	14918108	14918713	606	*	2666	6.3037807481771
chr3L	9455937	9456380	444	*	4163	6.3037807481771
chr2L	6204848	6205271	424	*	5561	6.3037807481771
chr3L	14572044	14572399	356	*	4518	6.3037807481771
chr3R	17996639	17997638	1000	*	VT45612	6.3037807481771
chr3R	21821633	21821833	201	*	3144	6.28540221886225
chr3L	15669266	15669466	201	*	4619	6.28540221886225
chr2R	2077588	2077843	256	*	49	6.28540221886225
chr3L	16403138	16403338	201	*	4692	6.28540221886225
chr3R	16422162	16422459	298	*	2762	6.28540221886225
chr3R	19210859	19211194	336	*	2995	6.28540221886225
chr2R	5570640	5570937	298	*	296	6.28540221886225
chr2R	9453273	9453690	418	*	670	6.28540221886225
chr3R	18868547	18868983	437	*	2958	6.28540221886225
chr2R	14231329	14232328	1000	*	VT18687	6.28540221886225
chr2R	21130414	21131413	1000	*	VT22290	6.28540221886225
chr3R	19167214	19168213	1000	*	VT46220	6.28540221886225
chr3R	19826813	19827447	635	*	3041	6.2667865406949
chr3R	10573566	10573886	321	*	2338	6.2667865406949
chr3R	5244155	5244503	349	*	1913	6.2667865406949
chrX	7193885	7194132	248	*	7172	6.2667865406949
chr3R	12528760	12529074	315	*	2490	6.2667865406949
chr3L	1095920	1096200	281	*	3625	6.2667865406949
chr3L	12055780	12056272	493	*	4340	6.2667865406949
chr3R	2963439	2964438	1000	*	VT37724	6.2667865406949
chrX	7545464	7546463	1000	*	VT58385	6.2667865406949
chr2L	19944313	19944675	363	*	6429	6.24792751344359
chr2R	7090163	7090552	390	*	449	6.24792751344359
chr2L	6204535	6204840	306	*	5560	6.24792751344359
chr2R	2123481	2123713	233	*	55	6.24792751344359
chr2R	12717295	12717495	201	*	894	6.24792751344359
chr3L	21509930	21510130	201	*	5054	6.24792751344359
chr3R	18606184	18606583	400	*	2934	6.24792751344359
chr3L	9458754	9458954	201	*	4166	6.24792751344359
chrX	1944599	1945057	459	*	6791	6.24792751344359
chr2R	18399035	18399394	360	*	1306	6.24792751344359
chr2R	5990714	5990940	227	*	344	6.24792751344359
chrX	18527217	18527509	293	*	7849	6.24792751344359
chr3L	294785	295192	408	*	3533	6.24792751344359
chr3L	14971677	14971877	201	*	4566	6.24792751344359
chr3L	19133451	19133813	363	*	4887	6.24792751344359
chrX	503764	504763	1000	*	VT54918	6.24792751344359
chrX	3740934	3741134	201	*	6956	6.22881869049588
chr2L	19037125	19037686	562	*	6349	6.22881869049588
chr3R	19126000	19126494	495	*	2981	6.22881869049588
chr2L	1409371	1409571	201	*	5232	6.22881869049588
chr2R	7517407	7517607	201	*	486	6.22881869049588
chr2L	16521090	16521543	454	*	6193	6.22881869049588
chr2R	7896354	7896779	426	*	519	6.22881869049588
chr3R	11817607	11817807	201	*	2424	6.22881869049588
chr3L	8822950	8823225	276	*	4104	6.22881869049588
chr3L	15763739	15764107	369	*	4643	6.22881869049588
chr2L	14397791	14398790	1000	*	VT7354	6.22881869049588
chr2L	16525889	16526888	1000	*	VT8447	6.22881869049588
chr2L	16604714	16605713	1000	*	VT8492	6.22881869049588
chr2R	15758524	15758831	308	*	1125	6.20945336562895
chr3L	22404841	22405041	201	*	5105	6.20945336562895
chr3R	12628154	12628354	201	*	2513	6.20945336562895
chr2L	9568384	9568604	221	*	5802	6.20945336562895
chr3R	20546323	20546554	232	*	3090	6.20945336562895
chr3L	10843068	10843476	409	*	4235	6.20945336562895
chr3L	15684147	15684347	201	*	4620	6.20945336562895
chr2L	8162479	8162740	262	*	5716	6.20945336562895
chr3R	18085439	18086438	1000	*	VT45654	6.20945336562895
chr3R	21454889	21455888	1000	*	VT47406	6.20945336562895
chr3R	24678244	24678548	305	*	3271	6.18982455888002
chr3L	2852936	2853136	201	*	3757	6.18982455888002
chr3L	16581380	16581580	201	*	4709	6.18982455888002
chr2L	7530205	7530486	282	*	5670	6.18982455888002
chr3R	11490363	11490756	394	*	2398	6.18982455888002
chrX	2016105	2016541	437	*	6799	6.18982455888002
chr3R	12275211	12275425	215	*	2476	6.18982455888002
chr3R	18044489	18045488	1000	*	VT45637	6.18982455888002
chrX	1487539	1488538	1000	*	VT55397	6.18982455888002
chr2L	16284760	16285106	347	*	6174	6.16992500144231
chr3R	22392532	22392732	201	*	3189	6.16992500144231
chr3L	18622609	18622930	322	*	4849	6.16992500144231
chr3L	12140220	12140420	201	*	4357	6.16992500144231
chr2L	21749014	21749306	293	*	6516	6.16992500144231
chr3R	10542996	10543331	336	*	2329	6.16992500144231
chr2R	8906745	8907072	328	*	602	6.16992500144231
chr2L	17736015	17736282	268	*	6247	6.16992500144231
chr3R	804933	805370	438	*	1577	6.16992500144231
chrX	18691942	18692248	307	*	7856	6.16992500144231
chr3L	8996139	8997138	1000	*	Doc3_7731	6.16992500144231
chr3R	12727439	12728438	1000	*	VT42837	6.16992500144231
chr3R	17873019	17873342	324	*	2890	6.14974711950468
chr3R	19712583	19712925	343	*	3030	6.14974711950468
chrX	17645753	17645953	201	*	7792	6.14974711950468
chr3L	9458279	9458670	392	*	4165	6.14974711950468
chr3R	5965056	5965334	279	*	1989	6.14974711950468
chr2L	1068580	1068875	296	*	5206	6.14974711950468
chr3R	923836	924211	376	*	1605	6.14974711950468
chr2R	14554595	14554880	286	*	1033	6.14974711950468
chr3R	12552016	12552295	280	*	2492	6.14974711950468
chr2R	14563236	14563613	378	*	1039	6.14974711950468
chr2R	2482491	2482691	201	*	71	6.14974711950468
chr2L	16602039	16603038	1000	*	VT8491	6.14974711950468
chr2R	18940614	18941613	1000	*	GJ1911	6.14974711950468
chrX	4082839	4083838	1000	*	VT56651	6.14974711950468
chrX	18104850	18105169	320	*	7824	6.12928301694497
chr3R	10559208	10559408	201	*	2335	6.12928301694497
chr2L	14685218	14685548	331	*	6113	6.12928301694497
chr3R	5743903	5744242	340	*	1969	6.12928301694497
chr3R	8838001	8838201	201	*	2169	6.12928301694497
chr2L	11014172	11014372	201	*	5869	6.12928301694497
chr3R	6423941	6424141	201	*	2036	6.12928301694497
chr2R	11137268	11137607	340	*	788	6.12928301694497
chr3R	17424413	17424773	361	*	2841	6.12928301694497
chr2R	3876695	3876940	246	*	187	6.12928301694497
chr3R	13507796	13507996	201	*	2591	6.12928301694497
chr2R	19816014	19816214	201	*	1416	6.12928301694497
chr2L	18737269	18737636	368	*	6309	6.12928301694497
chr2L	15491942	15492493	552	*	6139	6.12928301694497
chr3R	13639872	13640596	725	*	2605	6.12928301694497
chr3L	15064345	15064785	441	*	4573	6.12928301694497
chr3R	24152540	24152879	340	*	3248	6.10852445677817
chr2R	7698798	7699006	209	*	506	6.10852445677817
chr3R	937566	938205	640	*	1611	6.10852445677817
chrX	21152290	21152549	260	*	7981	6.10852445677817
chrX	19155336	19155536	201	*	7878	6.10852445677817
chr3R	935549	935938	390	*	1610	6.10852445677817
chr3L	7988571	7988771	201	*	4055	6.10852445677817
chr2L	14497639	14498275	637	*	6079	6.10852445677817
chr3R	6176612	6176910	299	*	1999	6.10852445677817
chr2R	7083350	7083689	340	*	444	6.10852445677817
chr3L	8996446	8997109	664	*	4113	6.10852445677817
chr4	984329	984529	201	*	6627	6.10852445677817
chr2R	4547150	4547350	201	*	235	6.10852445677817
chr3L	19025732	19026025	294	*	4874	6.10852445677817
chr3R	4508070	4508270	201	*	1827	6.10852445677817
chr2R	5378039	5379038	1000	*	VT14105	6.10852445677817
chr2R	20938114	20939113	1000	*	VT22194	6.10852445677817
chr4	733339	734338	1000	*	VT51763	6.10852445677817
chr2R	11239101	11239372	272	*	799	6.08746284125034
chr3R	2219747	2220291	545	*	1666	6.08746284125034
chr3L	21280348	21280747	400	*	5029	6.08746284125034
chr3L	8842891	8843598	708	*	4107	6.08746284125034
chrX	1212163	1212444	282	*	6732	6.08746284125034
chr2R	15724521	15724917	397	*	1122	6.08746284125034
chr2R	4492899	4493203	305	*	219	6.08746284125034
chr2L	6833728	6834004	277	*	5610	6.08746284125034
chr3L	12688010	12688210	201	*	4395	6.08746284125034
chr3L	4252308	4252516	209	*	3867	6.06608919045777
chrX	20561494	20561737	244	*	7956	6.06608919045777
chr2L	8421318	8421518	201	*	5745	6.06608919045777
chr3R	800962	801162	201	*	1574	6.06608919045777
chr2R	11807814	11808163	350	*	838	6.06608919045777
chr2R	19867031	19867231	201	*	1422	6.06608919045777
chr2L	14513330	14513725	396	*	6082	6.06608919045777
chrX	9046359	9046559	201	*	7305	6.06608919045777
chr2L	5292614	5293613	1000	*	VT2666	6.06608919045777
chr2L	16643239	16644238	1000	*	VT8512	6.06608919045777
chrX	2199771	2200288	518	*	6837	6.04439411935845
chr3R	12568918	12569344	427	*	2496	6.04439411935845
chr2R	14227441	14227847	407	*	1002	6.04439411935845
chr2L	2448498	2448698	201	*	5315	6.04439411935845
chr3L	11237014	11237503	490	*	4282	6.04439411935845
chr3L	2579461	2580021	561	*	3735	6.04439411935845
chr2L	2886197	2886397	201	*	5344	6.04439411935845
chr2L	21002075	21002467	393	*	6489	6.04439411935845
chrX	14521728	14521931	204	*	7580	6.04439411935845
chr3R	10415381	10415780	400	*	2300	6.04439411935845
chr3L	18621093	18621293	201	*	4848	6.04439411935845
chr2L	6240564	6241563	1000	*	Unspecified_5565	6.04439411935845
chr3R	25891389	25892388	1000	*	VT49720	6.04439411935845
chr3L	3165349	3165812	464	*	3794	6.02236781302845
chrX	10661584	10661784	201	*	7376	6.02236781302845
chr2R	6435633	6436017	385	*	401	6.02236781302845
chr2R	8419542	8419883	342	*	547	6.02236781302845
chr3R	3939282	3939681	400	*	1784	6.02236781302845
chr3R	13538109	13538767	659	*	2595	6.02236781302845
chr2L	2889031	2889461	431	*	5345	6.02236781302845
chr2L	16619814	16620813	1000	*	VT8499	6.02236781302845
chr3L	20285889	20286888	1000	*	VT33735	6.02236781302845
chrX	4363664	4364663	1000	*	VT56799	6.02236781302845
chr2L	21978099	21978414	316	*	6542	6
chr2L	7532551	7532780	230	*	5671	6
chr2R	7520605	7520970	366	*	490	6
chr2R	11554882	11555136	255	*	814	5.97727992349992
chr3R	21469521	21469721	201	*	3130	5.97727992349992
chrX	2991001	2991386	386	*	6890	5.97727992349992
chr2R	9885222	9885484	263	*	704	5.97727992349992
chrX	11610187	11610460	274	*	7439	5.97727992349992
chrX	3238095	3238609	515	*	6904	5.97727992349992
chr3R	20109779	20110032	254	*	3069	5.97727992349992
chr3R	2803993	2804309	317	*	1731	5.97727992349992
chr2R	6990817	6991130	314	*	435	5.97727992349992
chr3L	21660539	21660923	385	*	5060	5.97727992349992
chr3L	540136	540445	310	*	3555	5.97727992349992
chrX	7218685	7219202	518	*	7187	5.97727992349992
chr3R	689519	690062	544	*	1557	5.97727992349992
chr2L	20480839	20481838	1000	*	miR-1_miR-1	5.97727992349992
chr3L	13653264	13654263	1000	*	VT30306	5.97727992349992
chrX	8575968	8576297	330	*	7288	5.95419631038687
chr2R	11236688	11237275	588	*	796	5.95419631038687
chrX	8337510	8337779	270	*	7269	5.95419631038687
chr3L	22225113	22225313	201	*	5091	5.95419631038687
chr3L	5875077	5875393	317	*	3935	5.95419631038687
chrX	5492868	5493114	247	*	7032	5.95419631038687
chr3L	15217804	15218077	274	*	4593	5.95419631038687
chrX	12627918	12628283	366	*	7480	5.95419631038687
chr3L	12601107	12601499	393	*	4384	5.95419631038687
chr3R	20920433	20920703	271	*	3106	5.95419631038687
chr3R	17989816	17990338	523	*	2907	5.95419631038687
chr3L	5986929	5987301	373	*	3956	5.95419631038687
chr3R	17269110	17269440	331	*	2825	5.95419631038687
chr4	90678	91026	349	*	6561	5.95419631038687
chr3R	24372995	24373306	312	*	3259	5.95419631038687
chr2R	19526657	19527033	377	*	1397	5.95419631038687
chr2R	20955689	20956688	1000	*	VT22205	5.95419631038687
chrX	357661	358660	1000	*	VT54845	5.95419631038687
chr2L	6240875	6241394	520	*	5565	5.93073733756289
chr3R	24366451	24366927	477	*	3258	5.93073733756289
chr3R	867313	867513	201	*	1590	5.93073733756289
chr2L	9522042	9522394	353	*	5797	5.93073733756289
chr3R	4862805	4863212	408	*	1875	5.93073733756289
chr2R	10870530	10870730	201	*	764	5.93073733756289
chr3L	1592911	1593290	380	*	3671	5.93073733756289
chr3L	5974869	5975177	309	*	3950	5.93073733756289
chrX	2868539	2869538	1000	*	Unspecified_6874	5.93073733756289
chr3L	157704	158111	408	*	3514	5.90689059560852
chr3L	5180010	5180262	253	*	3901	5.90689059560852
chr3R	24865009	24865235	227	*	3283	5.90689059560852
chr3R	5355441	5355963	523	*	1929	5.90689059560852
chr2L	16534081	16534415	335	*	6198	5.90689059560852
chr3R	27136091	27136430	340	*	3444	5.90689059560852
chr3L	8843910	8844110	201	*	4108	5.90689059560852
chr2L	5325624	5325908	285	*	5490	5.90689059560852
chr3L	2570247	2570447	201	*	3731	5.90689059560852
chr3L	16484139	16484657	519	*	4705	5.90689059560852
chr2R	17374914	17375114	201	*	1239	5.90689059560852
chr3L	4627024	4627224	201	*	3888	5.90689059560852
chr3L	14269101	14269405	305	*	4491	5.90689059560852
chr2R	18940891	18941241	351	*	1361	5.90689059560852
chr2R	11138023	11138427	405	*	789	5.90689059560852
chr2L	14444414	14445413	1000	*	Unspecified_6051	5.90689059560852
chr3R	19000589	19001588	1000	*	VT46134	5.90689059560852
chr3R	26744389	26745388	1000	*	VT50192	5.90689059560852
chr2L	11227985	11228214	230	*	5881	5.88264304936184
chr2R	7726638	7726916	279	*	508	5.88264304936184
chr2L	20481085	20481498	414	*	6449	5.88264304936184
chr2L	1074290	1074681	392	*	5209	5.88264304936184
chr2R	1872803	1873106	304	*	20	5.88264304936184
chr2L	3818599	3819048	450	*	5399	5.88264304936184
chr2L	1077041	1077439	399	*	5212	5.88264304936184
chr3R	7179123	7179540	418	*	2081	5.88264304936184
chr3L	5853441	5853641	201	*	3933	5.88264304936184
chr2L	21038274	21038474	201	*	6496	5.88264304936184
chr2L	14517261	14517665	405	*	6084	5.88264304936184
chr3R	10500162	10500563	402	*	2317	5.88264304936184
chr2R	20899068	20899268	201	*	1472	5.88264304936184
chr3R	17442000	17442344	345	*	2849	5.88264304936184
chrX	13123385	13123800	416	*	7511	5.88264304936184
chr2L	21037043	21037378	336	*	6494	5.88264304936184
chr3R	26584214	26585213	1000	*	VT50107	5.88264304936184
chr3R	26749289	26750288	1000	*	VT50195	5.88264304936184
chr3L	22401275	22401559	285	*	5104	5.85798099512757
chr2L	3632534	3633086	553	*	5390	5.85798099512757
chr3L	21060354	21060554	201	*	5019	5.85798099512757
chr3L	22423289	22423701	413	*	5106	5.85798099512757
chr2R	6761967	6762167	201	*	423	5.85798099512757
chr2R	10111817	10112141	325	*	725	5.85798099512757
chrX	3260999	3261623	625	*	6911	5.85798099512757
chrX	17994699	17995083	385	*	7810	5.85798099512757
chr2L	14245654	14246036	383	*	6020	5.85798099512757
chr3R	21858118	21858482	365	*	3166	5.85798099512757
chr2R	16554115	16554365	251	*	1174	5.85798099512757
chr2R	13709804	13710051	248	*	973	5.85798099512757
chr2L	1162261	1162810	550	*	5220	5.85798099512757
chr2R	4806475	4806675	201	*	251	5.85798099512757
chr3L	3438988	3439188	201	*	3821	5.85798099512757
chr3R	13431006	13431335	330	*	2578	5.85798099512757
chr3R	9838540	9838830	291	*	2245	5.85798099512757
chr2L	19214914	19215913	1000	*	VT9842	5.85798099512757
chr2R	20952789	20953788	1000	*	VT22203	5.85798099512757
chr3L	16005214	16006213	1000	*	mib1_8458	5.85798099512757
chrX	8339244	8339605	362	*	7271	5.83289001416474
chr2L	8104170	8104451	282	*	5714	5.83289001416474
chr2R	16886429	16886778	350	*	1197	5.83289001416474
chr3R	6619244	6619535	292	*	2069	5.83289001416474
chr2L	8002181	8002417	237	*	5703	5.83289001416474
chr3R	26300624	26300824	201	*	3391	5.83289001416474
chr3R	12695145	12695461	317	*	2529	5.83289001416474
chr3L	21591380	21591743	364	*	5056	5.83289001416474
chr2R	15477814	15478813	1000	*	VT19329	5.83289001416474
chr3R	24377539	24378538	1000	*	VT48923	5.83289001416474
chr2L	11188709	11189143	435	*	5877	5.8073549220576
chr2R	4544443	4544728	286	*	234	5.8073549220576
chr3L	14269927	14270127	201	*	4493	5.8073549220576
chr3R	18543545	18543930	386	*	2929	5.8073549220576
chrX	2868961	2869481	521	*	6874	5.8073549220576
chr3R	7601714	7602001	288	*	2115	5.8073549220576
chr3L	5810259	5810466	208	*	3916	5.8073549220576
chr3R	6333678	6333897	220	*	2021	5.8073549220576
chr3R	11412985	11413411	427	*	2379	5.8073549220576
chr2L	12011556	12012209	654	*	5919	5.8073549220576
chr2R	3310109	3310510	402	*	143	5.8073549220576
chr3R	12639984	12640312	329	*	2518	5.8073549220576
chr3R	573677	573877	201	*	1532	5.8073549220576
chr2R	15510139	15511138	1000	*	VT19346	5.8073549220576
chr3L	5828589	5829588	1000	*	vn_neurogenic_ectoderm	5.8073549220576
chrX	13527089	13528088	1000	*	VT61373	5.8073549220576
chrX	16017996	16018345	350	*	7653	5.78135971352466
chr3R	25337005	25337512	508	*	3338	5.78135971352466
chr2R	7416860	7417333	474	*	472	5.78135971352466
chr3L	21663702	21664095	394	*	5061	5.78135971352466
chrX	13263540	13263903	364	*	7523	5.78135971352466
chrX	719252	719452	201	*	6706	5.78135971352466
chr3L	17992886	17993206	321	*	4791	5.78135971352466
chr3R	4723205	4723429	225	*	1862	5.78135971352466
chr3L	14269431	14269836	406	*	4492	5.78135971352466
chr2L	8581723	8582037	315	*	5759	5.78135971352466
chr3R	2592812	2593012	201	*	1696	5.78135971352466
chr2R	2109038	2109386	349	*	54	5.78135971352466
chr2R	7905211	7905838	628	*	521	5.78135971352466
chr3R	5698152	5698452	301	*	1957	5.78135971352466
chr3L	459700	460074	375	*	3547	5.78135971352466
chr3R	2620839	2621838	1000	*	VT37532	5.78135971352466
chr3R	24373789	24374788	1000	*	VT48921	5.78135971352466
chr3L	9054203	9054605	403	*	4133	5.75488750216347
chr3L	12471368	12471720	353	*	4371	5.75488750216347
chr3L	14656338	14656749	412	*	4530	5.75488750216347
chr3L	5976599	5976911	313	*	3953	5.75488750216347
chrX	6989313	6989675	363	*	7143	5.75488750216347
chr3L	11113485	11113685	201	*	4267	5.75488750216347
chrX	13178589	13178999	411	*	7520	5.75488750216347
chr3R	10476255	10476763	509	*	2311	5.75488750216347
chr2L	480564	480764	201	*	5177	5.75488750216347
chr3R	16109536	16109736	201	*	2748	5.75488750216347
chr2L	7126464	7126736	273	*	5628	5.75488750216347
chr2R	7286295	7286648	354	*	458	5.75488750216347
chr2L	7537315	7537562	248	*	5673	5.75488750216347
chr3R	26427439	26427639	201	*	3400	5.75488750216347
chrX	6861203	6861562	360	*	7126	5.75488750216347
chr3L	18393167	18393559	393	*	4838	5.75488750216347
chr2L	3846189	3847188	1000	*	VT1980	5.75488750216347
chr2L	14435539	14436538	1000	*	Cpr35B_6285	5.75488750216347
chr2R	1600639	1601638	1000	*	VT12232	5.75488750216347
chr3R	5045764	5046763	1000	*	VT38822	5.75488750216347
chr3R	21282364	21283363	1000	*	VT47318	5.75488750216347
chr3R	11916914	11917179	266	*	2433	5.7279204545632
chr2L	8288702	8288902	201	*	5731	5.7279204545632
chrX	14978859	14979100	242	*	7598	5.7279204545632
chrX	6878659	6878995	337	*	7129	5.7279204545632
chr2R	18101127	18101327	201	*	1286	5.7279204545632
chr2L	9987296	9987496	201	*	5818	5.7279204545632
chr3R	12893424	12893771	348	*	2557	5.7279204545632
chr3R	9802871	9803071	201	*	2235	5.7279204545632
chr2R	20163478	20163864	387	*	1435	5.7279204545632
chr2R	12730113	12730422	310	*	896	5.7279204545632
chrX	6989905	6990105	201	*	7144	5.7279204545632
chrX	2028747	2028947	201	*	6804	5.7279204545632
chr2L	14560613	14560813	201	*	6101	5.7279204545632
chr2R	5747411	5747717	307	*	308	5.7279204545632
chr3R	4968689	4969688	1000	*	VT38779	5.7279204545632
chrX	8293233	8293433	201	*	7257	5.70043971814109
chr3L	13220873	13221158	286	*	4438	5.70043971814109
chr3L	22998448	22998652	205	*	5137	5.70043971814109
chr2L	18505942	18506299	358	*	6296	5.70043971814109
chr2R	19933947	19934241	295	*	1426	5.70043971814109
chr2L	3153478	3153742	265	*	5364	5.70043971814109
chr3R	6413176	6413376	201	*	2032	5.70043971814109
chrX	8307094	8307355	262	*	7264	5.70043971814109
chr3R	19163970	19164250	281	*	2988	5.70043971814109
chr2L	7526104	7526479	376	*	5668	5.70043971814109
chr2L	16602466	16602745	280	*	6204	5.70043971814109
chr2R	3268058	3268379	322	*	138	5.70043971814109
chr3L	12258560	12258775	216	*	4361	5.70043971814109
chr3L	13649314	13650313	1000	*	VT30304	5.70043971814109
chr2R	4062190	4062719	530	*	201	5.6724253419715
chr3R	12786007	12786425	419	*	2547	5.6724253419715
chr3L	15741341	15741794	454	*	4634	5.6724253419715
chr2L	16526177	16526441	265	*	6194	5.6724253419715
chr3L	17998674	17998874	201	*	4797	5.6724253419715
chr3R	10282811	10283053	243	*	2284	5.6724253419715
chr3L	8022919	8023119	201	*	4058	5.6724253419715
chr3L	1168521	1168721	201	*	3628	5.6724253419715
chrX	16103600	16104093	494	*	7672	5.6724253419715
chr2L	14230546	14231007	462	*	6016	5.6724253419715
chr3R	4996714	4997713	1000	*	VT38795	5.6724253419715
chr3R	19032614	19033613	1000	*	VT46147	5.6724253419715
chr3L	14446018	14446448	431	*	4507	5.64385618977472
chr2L	21868880	21869133	254	*	6533	5.64385618977472
chr2L	3772781	3773017	237	*	5396	5.64385618977472
chr2R	12402307	12402667	361	*	868	5.64385618977472
chr3L	487232	487493	262	*	3548	5.64385618977472
chr3L	2568475	2568783	309	*	3730	5.64385618977472
chr2L	18333577	18334100	524	*	6277	5.64385618977472
chr3L	4108539	4108852	314	*	3854	5.64385618977472
chrX	5585946	5586257	312	*	7040	5.64385618977472
chr2L	18981764	18982113	350	*	6343	5.64385618977472
chr2L	1723030	1723509	480	*	5262	5.64385618977472
chrX	5985197	5985397	201	*	7079	5.64385618977472
chr2R	15422764	15423763	1000	*	VT19297	5.64385618977472
chr3L	6838689	6839688	1000	*	VT26761	5.64385618977472
chr3R	1178014	1179013	1000	*	VT36791	5.64385618977472
chr3R	4972064	4973063	1000	*	VT38781	5.64385618977472
chr2R	15180573	15180773	201	*	1075	5.61470984411521
chr2R	20779244	20779503	260	*	1466	5.61470984411521
chr3L	3419486	3419817	332	*	3820	5.61470984411521
chr3R	27550434	27550644	211	*	3476	5.61470984411521
chr2L	16499402	16499748	347	*	6192	5.61470984411521
chr2L	14444805	14445074	270	*	6051	5.61470984411521
chr3R	10423022	10423395	374	*	2305	5.61470984411521
chr3R	10208093	10208293	201	*	2272	5.61470984411521
chrX	9480105	9480327	223	*	7322	5.61470984411521
chr2L	1739807	1740806	1000	*	VT0874	5.61470984411521
chr2L	14404591	14405590	1000	*	VT7358	5.61470984411521
chr2L	14670714	14671713	1000	*	VT7497	5.61470984411521
chr2R	3937039	3938038	1000	*	VT13350	5.61470984411521
chrX	9626914	9627913	1000	*	VT59436	5.61470984411521
chr3R	12638950	12639402	453	*	2517	5.58496250072116
chr3R	27047851	27048106	256	*	3441	5.58496250072116
chrX	19190935	19191550	616	*	7880	5.58496250072116
chr3L	11343048	11343534	487	*	4298	5.58496250072116
chrX	9049221	9049421	201	*	7306	5.58496250072116
chr3R	11861426	11861659	234	*	2429	5.58496250072116
chr2L	16588748	16589140	393	*	6202	5.58496250072116
chr2L	20995035	20995235	201	*	6483	5.58496250072116
chr2R	18007948	18008273	326	*	1279	5.58496250072116
chr2L	14294039	14294239	201	*	6030	5.58496250072116
chr3R	24890124	24890324	201	*	3287	5.58496250072116
chr3R	11815968	11816534	567	*	2423	5.58496250072116
chr3R	26608363	26608619	257	*	3419	5.58496250072116
chr3R	2935387	2935710	324	*	1748	5.58496250072116
chr2L	2180666	2181124	459	*	5290	5.58496250072116
chr2L	21849464	21850463	1000	*	VT11148	5.58496250072116
chr2R	2491039	2492038	1000	*	VT12597	5.58496250072116
chr2R	15431814	15432813	1000	*	VT19303	5.58496250072116
chr3L	2117964	2118963	1000	*	Ket-3	5.58496250072116
chrX	16125014	16126013	1000	*	VT62635	5.58496250072116
chr3L	14955844	14956115	272	*	4555	5.55458885167764
chr2R	6983825	6984031	207	*	434	5.55458885167764
chr3R	7439260	7439460	201	*	2092	5.55458885167764
chrX	7233945	7234145	201	*	7197	5.55458885167764
chr3R	17990763	17990963	201	*	2908	5.55458885167764
chr2L	9189373	9189800	428	*	5786	5.55458885167764
chr2R	15887891	15888236	346	*	1130	5.55458885167764
chr2L	18152441	18152673	233	*	6268	5.55458885167764
chr2R	16934487	16934781	295	*	1206	5.55458885167764
chr3L	20500952	20501233	282	*	4978	5.55458885167764
chr2L	15327057	15327389	333	*	6127	5.55458885167764
chr3L	17993215	17993624	410	*	4792	5.55458885167764
chr2L	6204267	6204467	201	*	5559	5.55458885167764
chr2L	4351075	4351628	554	*	5429	5.55458885167764
chrX	8530988	8531188	201	*	7282	5.55458885167764
chr2L	14445714	14446713	1000	*	Unspecified_6053	5.55458885167764
chr3L	12704164	12705163	1000	*	VT29811	5.55458885167764
chr2L	18947465	18948005	541	*	6335	5.52356195605701
chr2L	8852215	8852552	338	*	5772	5.52356195605701
chr3L	13659148	13659472	325	*	4453	5.52356195605701
chr2L	5902865	5903344	480	*	5525	5.52356195605701
chr2R	13149226	13149535	310	*	921	5.52356195605701
chr3R	4159534	4159950	417	*	1805	5.52356195605701
chrX	15487173	15487509	337	*	7617	5.52356195605701
chrX	7520950	7521331	382	*	7209	5.52356195605701
chr3R	21835980	21836369	390	*	3152	5.52356195605701
chr2L	6690714	6691713	1000	*	VT3374	5.52356195605701
chr3L	12268161	12269160	1000	*	VT29570	5.52356195605701
chr3R	3790214	3791213	1000	*	VT38168	5.52356195605701
chr3R	10507164	10508163	1000	*	VT41688	5.52356195605701
chrX	4329339	4330338	1000	*	VT56779	5.52356195605701
chr2R	14469646	14470009	364	*	1020	5.49185309632967
chrX	9544949	9545149	201	*	7325	5.49185309632967
chrX	4804524	4804821	298	*	7001	5.49185309632967
chr2R	11806560	11806944	385	*	837	5.49185309632967
chr3R	18863879	18864280	402	*	2954	5.49185309632967
chr3L	6735197	6735437	241	*	3991	5.49185309632967
chr3R	19571694	19572040	347	*	3012	5.49185309632967
chr2L	6204049	6204249	201	*	5558	5.49185309632967
chr3L	7819357	7819557	201	*	4040	5.49185309632967
chr3R	26603902	26604269	368	*	3416	5.49185309632967
chr2L	18505183	18505655	473	*	6295	5.49185309632967
chrX	3035601	3035855	255	*	6899	5.49185309632967
chr2R	15456839	15457838	1000	*	VT19317	5.49185309632967
chr3R	823014	824013	1000	*	VT36615	5.49185309632967
chr3R	10570429	10570723	295	*	2337	5.4594316186373
chr3L	19194087	19194383	297	*	4907	5.4594316186373
chrX	16535135	16535335	201	*	7711	5.4594316186373
chrX	16971369	16971569	201	*	7748	5.4594316186373
chr3L	4999027	4999427	401	*	3899	5.4594316186373
chr2L	481089	481367	279	*	5178	5.4594316186373
chr2L	4045700	4046081	382	*	5418	5.4594316186373
chr2L	5987258	5987458	201	*	5540	5.4594316186373
chr2L	3152131	3152363	233	*	5363	5.4594316186373
chr2L	8289769	8290156	388	*	5732	5.4594316186373
chr2R	11135677	11135877	201	*	785	5.4594316186373
chr4	79629	79986	358	*	6557	5.4594316186373
chr2L	7312164	7312502	339	*	5648	5.4594316186373
chr2L	10751921	10752419	499	*	5863	5.4594316186373
chr3L	16037879	16038079	201	*	4666	5.4594316186373
chr3L	4350906	4351120	215	*	3872	5.4594316186373
chrX	14521168	14521541	374	*	7579	5.4594316186373
chr2L	20121105	20121389	285	*	6437	5.4594316186373
chrX	6980702	6980902	201	*	7141	5.4594316186373
chr2R	18168589	18169588	1000	*	VT20740	5.4594316186373
chr3R	26680639	26681638	1000	*	VT50157	5.4594316186373
chrX	4083839	4084838	1000	*	VT56652	5.4594316186373
chr2R	7909531	7910130	600	*	524	5.4262647547021
chrX	15983665	15983865	201	*	7649	5.4262647547021
chrX	7187277	7187532	256	*	7168	5.4262647547021
chr3L	18274037	18274434	398	*	4821	5.4262647547021
chr2R	6305604	6305961	358	*	371	5.4262647547021
chr3L	20627269	20627631	363	*	4992	5.4262647547021
chr3R	12879837	12880037	201	*	2555	5.4262647547021
chr2L	6211146	6211575	430	*	5562	5.4262647547021
chr2R	10677964	10678963	1000	*	VT16846	5.4262647547021
chr3R	17975989	17976988	1000	*	VT45600	5.4262647547021
chr3L	14959015	14959499	485	*	4558	5.39231742277876
chrX	10716944	10717361	418	*	7386	5.39231742277876
chr3R	2758684	2758895	212	*	1725	5.39231742277876
chr3L	2468530	2468930	401	*	3720	5.39231742277876
chrX	1845597	1845982	386	*	6764	5.39231742277876
chr3R	5322516	5322716	201	*	1924	5.39231742277876
chr2L	18803339	18803659	321	*	6314	5.39231742277876
chr3L	2582760	2583120	361	*	3738	5.39231742277876
chr3L	21446189	21447188	1000	*	Syx7_8977	5.39231742277876
chr3L	14189438	14189794	357	*	4485	5.35755200461808
chr2L	14434419	14434949	531	*	6047	5.35755200461808
chr3L	16468995	16469350	356	*	4700	5.35755200461808
chrX	13923739	13923939	201	*	7565	5.35755200461808
chr3L	5987724	5988003	280	*	3957	5.35755200461808
chr3R	17980756	17981071	316	*	2906	5.35755200461808
chr3R	2253977	2254184	208	*	1675	5.35755200461808
chr3R	17035769	17036110	342	*	2792	5.35755200461808
chr3R	24891376	24891576	201	*	3290	5.35755200461808
chr2R	11647560	11647884	325	*	823	5.35755200461808
chr3R	6421212	6421486	275	*	2034	5.35755200461808
chr2R	8479405	8479697	293	*	554	5.35755200461808
chr2L	6177340	6177702	363	*	5556	5.35755200461808
chr2R	2416473	2416871	399	*	62	5.35755200461808
chr2L	12365966	12366254	289	*	5930	5.35755200461808
chr2L	14484025	14484243	219	*	6072	5.35755200461808
chrX	7599884	7600192	309	*	7218	5.35755200461808
chr2L	14446061	14446392	332	*	6053	5.35755200461808
chr2R	3916539	3917538	1000	*	VT13338	5.35755200461808
chr3R	12767039	12768038	1000	*	VT42858	5.35755200461808
chr2R	3143749	3144015	267	*	132	5.32192809488736
chr3L	16067729	16068066	338	*	4682	5.32192809488736
chr3R	25885656	25885941	286	*	3365	5.32192809488736
chr3L	21036492	21036692	201	*	5012	5.32192809488736
chr3R	4567012	4567464	453	*	1838	5.32192809488736
chr3R	9273547	9273747	201	*	2192	5.32192809488736
chr3R	11468883	11469121	239	*	2387	5.32192809488736
chr2R	15986231	15986638	408	*	1147	5.32192809488736
chr3R	2235482	2235920	439	*	1669	5.32192809488736
chr2R	20987077	20987277	201	*	1483	5.32192809488736
chr3L	276790	277036	247	*	3529	5.32192809488736
chr4	89469	89669	201	*	6559	5.32192809488736
chr2R	2494972	2495193	222	*	74	5.32192809488736
chr3L	14339350	14339620	271	*	4499	5.32192809488736
chr3R	666189	667188	1000	*	VT36543	5.32192809488736
chr3R	23244914	23245913	1000	*	VT48335	5.32192809488736
chr2R	9508843	9509320	478	*	686	5.28540221886225
chr2L	8281920	8282120	201	*	5728	5.28540221886225
chr3R	15126657	15126947	291	*	2681	5.28540221886225
chr3R	24904825	24905025	201	*	3296	5.28540221886225
chr3L	2851827	2852027	201	*	3755	5.28540221886225
chrX	3349139	3349469	331	*	6920	5.28540221886225
chr2L	18336627	18337013	387	*	6279	5.28540221886225
chr3R	5703466	5703768	303	*	1960	5.28540221886225
chr3L	10669600	10669859	260	*	4221	5.28540221886225
chr2R	6327176	6327620	445	*	379	5.28540221886225
chrX	14520389	14520589	201	*	7578	5.28540221886225
chr3R	10292951	10293378	428	*	2287	5.28540221886225
chr3L	14592723	14592991	269	*	4519	5.28540221886225
chr2L	684158	684358	201	*	5190	5.28540221886225
chr3L	2590095	2590376	282	*	3745	5.28540221886225
chr2L	14294334	14294534	201	*	6031	5.28540221886225
chr2L	6019719	6020065	347	*	5544	5.28540221886225
chr2L	18335595	18336015	421	*	6278	5.28540221886225
chr2R	6368483	6368683	201	*	387	5.28540221886225
chrX	19052760	19052960	201	*	7872	5.28540221886225
chrX	15711653	15711853	201	*	7636	5.28540221886225
chr2R	9814194	9814443	250	*	692	5.28540221886225
chr2L	19229089	19230088	1000	*	VT9850	5.28540221886225
chr3L	9031889	9032888	1000	*	Doc1_7753	5.28540221886225
chr3R	9731139	9732138	1000	*	VT41286	5.28540221886225
chr3R	18855614	18856613	1000	*	VT46056	5.28540221886225
chr3R	24418714	24419713	1000	*	VT48946	5.28540221886225
chr2R	11195990	11196327	338	*	792	5.24792751344359
chr2R	17773293	17773746	454	*	1271	5.24792751344359
chr2R	14460431	14460631	201	*	1019	5.24792751344359
chr3R	12763799	12764058	260	*	2543	5.24792751344359
chr3L	10852131	10852331	201	*	4242	5.24792751344359
chr3R	10292099	10292369	271	*	2286	5.24792751344359
chr2R	6442890	6443131	242	*	402	5.24792751344359
chr3R	11465706	11466146	441	*	2384	5.24792751344359
chr3R	15203835	15204068	234	*	2699	5.24792751344359
chrX	14637607	14637859	253	*	7585	5.24792751344359
chr3R	6214541	6214741	201	*	2016	5.24792751344359
chr3L	16039191	16039391	201	*	4669	5.24792751344359
chr2L	15435514	15436513	1000	*	VT7902	5.24792751344359
chr3L	12718493	12718836	344	*	4401	5.20945336562895
chr3L	14547149	14547479	331	*	4516	5.20945336562895
chr3L	14124799	14125168	370	*	4478	5.20945336562895
chr2R	19961669	19962060	392	*	1429	5.20945336562895
chr2L	14435741	14436213	473	*	6048	5.20945336562895
chr3L	17480295	17480639	345	*	4754	5.20945336562895
chr3R	17701176	17701376	201	*	2882	5.20945336562895
chr2L	14527451	14527987	537	*	6087	5.20945336562895
chr2L	9525656	9525929	274	*	5798	5.20945336562895
chr2R	7921924	7922317	394	*	526	5.20945336562895
chr2R	2089711	2090003	293	*	51	5.20945336562895
chrX	1837470	1837788	319	*	6761	5.20945336562895
chr2L	7500348	7500548	201	*	5662	5.20945336562895
chr2L	2450835	2451088	254	*	5318	5.20945336562895
chr3L	1726004	1726378	375	*	3677	5.20945336562895
chr3L	16694379	16694649	271	*	4714	5.20945336562895
chr3L	21800961	21801530	570	*	5068	5.20945336562895
chr2L	1071756	1071956	201	*	5207	5.20945336562895
chr2L	2748198	2748398	201	*	5327	5.20945336562895
chr2L	15457542	15457863	322	*	6133	5.20945336562895
chr3L	11368127	11368548	422	*	4301	5.20945336562895
chrX	18410116	18410316	201	*	7841	5.20945336562895
chr2R	6429900	6430296	397	*	398	5.20945336562895
chr3L	15668393	15668881	489	*	4618	5.20945336562895
chr3L	10672137	10672375	239	*	4222	5.20945336562895
chr2R	10205939	10206938	1000	*	VT16604	5.20945336562895
chrX	16703689	16704688	1000	*	VT62915	5.20945336562895
chr3R	13873829	13874344	516	*	2610	5.16992500144231
chr3L	18244082	18244414	333	*	4815	5.16992500144231
chr2R	9465053	9465392	340	*	682	5.16992500144231
chr3L	13997339	13997539	201	*	4469	5.16992500144231
chrX	7839455	7839655	201	*	7236	5.16992500144231
chrX	3274462	3274662	201	*	6915	5.16992500144231
chr3R	17649521	17649721	201	*	2868	5.16992500144231
chr3R	10500668	10500957	290	*	2318	5.16992500144231
chr3R	4970028	4970228	201	*	1892	5.16992500144231
chr3R	26241972	26242444	473	*	3388	5.16992500144231
chr2R	17363271	17363471	201	*	1236	5.16992500144231
chr2R	15683426	15683836	411	*	1116	5.16992500144231
chr2L	17242189	17243188	1000	*	VT8816	5.16992500144231
chr2L	17748389	17749388	1000	*	VT9081	5.16992500144231
chr3L	20275814	20276813	1000	*	VT33730	5.16992500144231
chr3R	2687164	2688163	1000	*	VT37568	5.16992500144231
chr3R	26583114	26584113	1000	*	VT50106	5.16992500144231
chr3R	26607681	26608014	334	*	3418	5.12928301694497
chr2R	19933477	19933764	288	*	1425	5.12928301694497
chr2L	11452852	11453384	533	*	5896	5.12928301694497
chrX	1170396	1170789	394	*	6728	5.12928301694497
chr2R	18979866	18980119	254	*	1365	5.12928301694497
chr2L	2200214	2200537	324	*	5299	5.12928301694497
chr3L	8621338	8621691	354	*	4086	5.12928301694497
chr3R	10500959	10501176	218	*	2319	5.12928301694497
chr3R	17971294	17971558	265	*	2901	5.12928301694497
chrX	17429787	17430191	405	*	7774	5.12928301694497
chr3R	17976012	17976542	531	*	2904	5.12928301694497
chr2L	14674378	14674658	281	*	6112	5.12928301694497
chr3L	10323825	10324090	266	*	4207	5.12928301694497
chr3R	13878789	13879154	366	*	2617	5.12928301694497
chr3L	11529789	11530788	1000	*	VT29202	5.12928301694497
chr3R	10508914	10509913	1000	*	VT41689	5.12928301694497
chrX	2326614	2327613	1000	*	VT55792	5.12928301694497
chr3L	3391931	3392544	614	*	3808	5.08746284125034
chr3R	10501609	10502014	406	*	2320	5.08746284125034
chr3R	14820609	14820966	358	*	2650	5.08746284125034
chr3R	21678036	21678236	201	*	3139	5.08746284125034
chr3R	19931777	19931977	201	*	3055	5.08746284125034
chr3L	20614672	20615102	431	*	4989	5.08746284125034
chr2L	9569849	9570049	201	*	5805	5.08746284125034
chr3R	21852495	21852695	201	*	3161	5.08746284125034
chr2R	2495216	2495422	207	*	75	5.08746284125034
chr2L	8275674	8275900	227	*	5722	5.08746284125034
chr3R	13531475	13531784	310	*	2594	5.08746284125034
chr2L	3849189	3850188	1000	*	VT1981	5.08746284125034
chr2L	4892689	4893688	1000	*	VT2490	5.08746284125034
chr3R	12703839	12704838	1000	*	Abd-B_R15	5.08746284125034
chr2R	6125956	6126233	278	*	356	5.04439411935845
chr3L	2473829	2474029	201	*	3722	5.04439411935845
chr3R	5712525	5712772	248	*	1965	5.04439411935845
chrX	16269292	16269497	206	*	7688	5.04439411935845
chrX	3598456	3598656	201	*	6935	5.04439411935845
chr2L	14690631	14690861	231	*	6117	5.04439411935845
chrX	14644688	14645085	398	*	7588	5.04439411935845
chr3L	18309052	18309491	440	*	4829	5.04439411935845
chr2R	5755368	5755634	267	*	310	5.04439411935845
chrX	12473368	12473705	338	*	7461	5.04439411935845
chr2R	3266834	3267067	234	*	136	5.04439411935845
chr3R	11474296	11474917	622	*	2391	5.04439411935845
chr2L	20998566	20998766	201	*	6486	5.04439411935845
chr3L	13907782	13908191	410	*	4462	5.04439411935845
chrX	1931944	1932268	325	*	6788	5.04439411935845
chrX	3586293	3586493	201	*	6931	5.04439411935845
chr2R	11133253	11133590	338	*	782	5.04439411935845
chr2L	18782791	18783420	630	*	6310	5.04439411935845
chr3R	2674428	2674628	201	*	1710	5.04439411935845
chr3L	12599066	12599767	702	*	4383	5.04439411935845
chr3L	10986178	10986378	201	*	4252	5.04439411935845
chr3R	19837722	19838258	537	*	3043	5.04439411935845
chr2L	12529556	12529804	249	*	5945	5.04439411935845
chr2L	3301066	3301266	201	*	5366	5.04439411935845
chr3R	21835699	21835941	243	*	3151	5.04439411935845
chr3L	12559182	12559575	394	*	4381	5.04439411935845
chr3L	17981328	17981528	201	*	4785	5.04439411935845
chr2R	4532314	4533313	1000	*	VT13666	5.04439411935845
chr2R	17742864	17743863	1000	*	VT20515	5.04439411935845
chr3R	2623514	2624513	1000	*	VT37534	5.04439411935845
chr3R	6274639	6275638	1000	*	VT39463	5.04439411935845
chr3R	18724077	18724277	201	*	2944	5
chr3R	27422023	27422223	201	*	3457	5
chr3L	15818819	15819019	201	*	4652	5
chr3L	21000784	21001264	481	*	5006	5
chrX	2215014	2215350	337	*	6842	5
chr2L	19313535	19313735	201	*	6375	5
chrX	7511511	7511785	275	*	7205	5
chr3L	10667207	10667435	229	*	4220	5
chr3R	18960534	18960853	320	*	2963	5
chr2R	9467283	9467526	244	*	683	5
chr2L	496437	496637	201	*	5180	5
chr3L	2580953	2581333	381	*	3737	5
chr3L	5840708	5840908	201	*	3929	5
chr3L	4624378	4624678	301	*	3885	5
chrX	7523362	7523625	264	*	7212	5
chr3R	6398733	6398933	201	*	2031	5
chr2R	13151590	13151870	281	*	925	5
chr2L	6499739	6500738	1000	*	VT3274	5
chr3L	5643964	5644963	1000	*	VT26140	5
chr3R	8890639	8891638	1000	*	VT40840	5
chrX	16038864	16039863	1000	*	VT62592	5
chrX	18191871	18192201	331	*	7825	4.95419631038687
chr3R	6493952	6494451	500	*	2055	4.95419631038687
chr3R	2738599	2739110	512	*	1724	4.95419631038687
chrX	2230411	2230611	201	*	6846	4.95419631038687
chr3R	14739491	14739759	269	*	2640	4.95419631038687
chr2R	9451464	9452354	891	*	669	4.95419631038687
chr3L	18229279	18229479	201	*	4812	4.95419631038687
chr3L	1967720	1968042	323	*	3689	4.95419631038687
chr3L	1094718	1095091	374	*	3623	4.95419631038687
chrX	2019471	2019992	522	*	6803	4.95419631038687
chr2L	12535707	12535944	238	*	5947	4.95419631038687
chr2L	510588	510915	328	*	5181	4.95419631038687
chr2R	19086135	19086467	333	*	1381	4.95419631038687
chrX	9593918	9594222	305	*	7338	4.95419631038687
chr2R	15915114	15915314	201	*	1132	4.95419631038687
chr3L	10730259	10730521	263	*	4223	4.95419631038687
chr3L	813574	813836	263	*	3608	4.95419631038687
chr3R	6274114	6275113	1000	*	VT39462	4.95419631038687
chr3R	13168864	13169863	1000	*	VT43075	4.95419631038687
chr2L	8163644	8163903	260	*	5717	4.90689059560852
chr3R	17653414	17654118	705	*	2872	4.90689059560852
chr2R	16723791	16723991	201	*	1176	4.90689059560852
chr3L	15315303	15315587	285	*	4600	4.90689059560852
chr3R	8903152	8903352	201	*	2177	4.90689059560852
chr2R	14047898	14048098	201	*	990	4.90689059560852
chrX	7230602	7230969	368	*	7193	4.90689059560852
chr2R	9448152	9448802	651	*	663	4.90689059560852
chr2L	21899312	21899512	201	*	6537	4.90689059560852
chr3L	592365	592760	396	*	3564	4.90689059560852
chr3L	2883034	2883234	201	*	3766	4.90689059560852
chr3L	20925549	20925990	442	*	5001	4.90689059560852
chr2L	19036481	19036801	321	*	6348	4.90689059560852
chr2L	2198848	2199201	354	*	5298	4.90689059560852
chr2L	7310393	7310593	201	*	5647	4.90689059560852
chr3R	20546086	20546286	201	*	3089	4.90689059560852
chr3L	7142499	7142699	201	*	4018	4.90689059560852
chr2R	9457174	9457833	660	*	678	4.90689059560852
chr3L	5833537	5833832	296	*	3923	4.90689059560852
chr3L	22153814	22154123	310	*	5087	4.90689059560852
chr2R	17320364	17321363	1000	*	VT20297	4.90689059560852
chr3R	26580289	26581288	1000	*	Unspecified_3407	4.90689059560852
chr3L	2589566	2589766	201	*	3744	4.85798099512757
chr3L	20179840	20180106	267	*	4958	4.85798099512757
chr2L	5406946	5407146	201	*	5497	4.85798099512757
chr3R	5219383	5219776	394	*	1910	4.85798099512757
chr2L	9907504	9907856	353	*	5816	4.85798099512757
chr3R	26588695	26589090	396	*	3409	4.85798099512757
chr2L	14260882	14261299	418	*	6024	4.85798099512757
chr2R	10996910	10997181	272	*	772	4.85798099512757
chr2L	21037820	21038161	342	*	6495	4.85798099512757
chr3R	3945444	3945765	322	*	1786	4.85798099512757
chrX	13277953	13278153	201	*	7524	4.85798099512757
chr3R	21272409	21272732	324	*	3117	4.85798099512757
chr3L	12660635	12660932	298	*	4390	4.85798099512757
chrX	17397277	17397477	201	*	7767	4.85798099512757
chr3R	6397835	6398035	201	*	2028	4.85798099512757
chr3L	11696805	11697133	329	*	4330	4.85798099512757
chr2L	14554527	14555087	561	*	6100	4.85798099512757
chrX	3588690	3589040	351	*	6932	4.85798099512757
chr2R	17044780	17044980	201	*	1211	4.85798099512757
chr2R	7422489	7423488	1000	*	VT15160	4.85798099512757
chrX	4354191	4355190	1000	*	VT56793	4.85798099512757
chrX	8781239	8782238	1000	*	VT59001	4.85798099512757
chrX	16101639	16102638	1000	*	VT62627	4.85798099512757
chr3R	8476392	8476592	201	*	2163	4.8073549220576
chrX	7056855	7057106	252	*	7152	4.8073549220576
chr3R	4025023	4025223	201	*	1791	4.8073549220576
chr2L	856095	856295	201	*	5200	4.8073549220576
chr2R	10665318	10665589	272	*	750	4.8073549220576
chr2L	18358015	18358215	201	*	6281	4.8073549220576
chr3L	724819	725019	201	*	3587	4.8073549220576
chr3R	15169710	15170084	375	*	2693	4.8073549220576
chr3R	4160318	4160709	392	*	1806	4.8073549220576
chr2L	8095679	8095879	201	*	5712	4.8073549220576
chr3L	21469601	21469978	378	*	5048	4.8073549220576
chrX	4980095	4980476	382	*	7015	4.8073549220576
chr2L	5240445	5240688	244	*	5480	4.8073549220576
chr3L	16846974	16847245	272	*	4735	4.8073549220576
chr3L	12070139	12070569	431	*	4348	4.8073549220576
chr3R	24455692	24455946	255	*	3264	4.8073549220576
chr3R	26560771	26561197	427	*	3406	4.8073549220576
chr3R	4614497	4614697	201	*	1839	4.8073549220576
chr3R	27232460	27232696	237	*	3453	4.8073549220576
chrX	16102045	16102539	495	*	7669	4.8073549220576
chr3R	25385120	25385320	201	*	3345	4.8073549220576
chr3R	817762	818214	453	*	1581	4.8073549220576
chr2R	6199836	6200149	314	*	365	4.8073549220576
chr3L	2089958	2090166	209	*	3692	4.8073549220576
chr3L	17993800	17994000	201	*	4793	4.8073549220576
chr3R	4510350	4510905	556	*	1828	4.8073549220576
chrX	10696758	10697290	533	*	7380	4.8073549220576
chrX	16668267	16668627	361	*	7728	4.8073549220576
chr3R	10425119	10425390	272	*	2308	4.8073549220576
chr3L	4411727	4412010	284	*	3878	4.8073549220576
chr2L	13873839	13874838	1000	*	VT7071	4.8073549220576
chr3L	4944714	4945713	1000	*	VT25786	4.8073549220576
chr3L	7515189	7516188	1000	*	CG32372	4.8073549220576
chr3L	13638495	13638695	201	*	4451	4.75488750216347
chr2L	14547050	14547598	549	*	6098	4.75488750216347
chr3R	1144663	1145085	423	*	1630	4.75488750216347
chr3L	19676165	19676365	201	*	4925	4.75488750216347
chr3R	20884286	20884542	257	*	3103	4.75488750216347
chrX	1981261	1981659	399	*	6796	4.75488750216347
chr2R	7365220	7365427	208	*	468	4.75488750216347
chr3R	4354690	4354890	201	*	1817	4.75488750216347
chr3R	19123801	19124001	201	*	2978	4.75488750216347
chrX	7229709	7229909	201	*	7191	4.75488750216347
chrX	20787298	20787507	210	*	7973	4.75488750216347
chr2L	7386420	7386620	201	*	5651	4.75488750216347
chr3R	12575840	12576123	284	*	2500	4.75488750216347
chr2R	8873397	8873814	418	*	592	4.75488750216347
chr3R	4676348	4676650	303	*	1854	4.75488750216347
chr3L	12321963	12322163	201	*	4365	4.75488750216347
chr2L	13554633	13554941	309	*	5989	4.75488750216347
chr3L	13667749	13668370	622	*	4454	4.75488750216347
chr3R	17354218	17354584	367	*	2833	4.75488750216347
chr3R	17427354	17427554	201	*	2844	4.75488750216347
chr2R	7491172	7491372	201	*	482	4.75488750216347
chr2L	12003558	12003799	242	*	5911	4.75488750216347
chrX	13104692	13104929	238	*	7509	4.75488750216347
chr3R	17208156	17208525	370	*	2807	4.75488750216347
chr3L	3515882	3516082	201	*	3824	4.75488750216347
chr3L	18261533	18261733	201	*	4817	4.75488750216347
chr3L	3339155	3339520	366	*	3804	4.75488750216347
chr2L	17466434	17466634	201	*	6243	4.75488750216347
chr3L	12056807	12057258	452	*	4342	4.75488750216347
chr3L	9841481	9841866	386	*	4190	4.75488750216347
chr2L	1654539	1655538	1000	*	VT0831	4.75488750216347
chr2L	12670089	12671088	1000	*	VT6478	4.75488750216347
chr2R	3986348	3986606	259	*	194	4.70043971814109
chr3R	19186950	19187150	201	*	2993	4.70043971814109
chr2R	7089816	7090068	253	*	448	4.70043971814109
chr2L	9706974	9707244	271	*	5810	4.70043971814109
chr3R	26023380	26023724	345	*	3375	4.70043971814109
chrX	10622657	10622900	244	*	7367	4.70043971814109
chr3L	16796586	16796811	226	*	4732	4.70043971814109
chr3R	18856068	18856419	352	*	2951	4.70043971814109
chrX	20916389	20916707	319	*	7974	4.70043971814109
chrX	9494366	9494566	201	*	7323	4.70043971814109
chrX	1977929	1978129	201	*	6795	4.70043971814109
[truncated: 1,589 more rows]
