# Supplementary material for: The degree of enhancer or promoter activity is reflected by the levels and directionality of eRNA transcription
Source: Genes Dev. 2018 Jan 1;32(1):42–57. doi: 10.1101/gad.308619.117 (PMC5828394; doi:10.1101/gad.308619.117)
Supplement: Supplemental Material [file supp_gad.308619.117_Supp_Data_File_S9_Primers_Tested_Regions.xlsx]

## Sheet: Sheet1
Name	Primer sequence	Amplified region coordinates	Size	Assay
rpr4s5.FOR	GGTCTAGATGGATATGATATCCGAACAAT	chr3L:18392732-18393358	626	Single
rpr4s5.REV	TACTGCAGAATGGTTCTGCTGTG
BN5-lf_ns.FOR	CGCTCTAGATTGCTACGATCACGGG	chr3L:724708-725355	647	Single
BN5-lf_ns.REV	GCTGCAGTGCTGAAGAATGCGC
BN5-lf_ps.FOR	TATCTAGAGCCCACGATGACCTAATG	chr3L:725068-725638	570	Single
BN5-lf_ps.REV	TACTGCAGAAGAGTGGAGATCCC
CRM3316.POS	CGAAATTTCTAGAGATTTCGATTGCGAAT	chr3R:25113144-25113705	561	Single
CRM3316.REV	GGCTGCAGAGAAAGGGAGATTGA
CRM669.FOR	ACTCTAGACTGGATTTGATGGATGGG	chr2R:9451584-9452272	688	Single
CRM669.REV	CCCTGCAGTGTGAGTAGTACCTTC
BN31.1.FOR	GTTCTAGAACAGAGATGGTATCGTGAGG	chr2L:1461722-1462395	673	Single
BN31.1.REV	TAGGCGCGCCTTCATATATGTATGTAC
mir1_mir1.FOR	ACTCTAGAATGGACAAGGCCCAGC	chr2L:20480832-20481490	658	Single
mir1_mir1.REV	TGCTGCAGGATTGGGAAATACTGC
Twi_prom.FOR	ATCAAGCTTAAAAATTGCCGACAATTCCCCT	chr2R:18933469-18933939	470	Dual
Twi_prom.REV	ATCAAGCTTTCTTATTTCGGAACTGTATAACTCCGTAGA
VT27684.FOR	ATCAAGCTTGACCGACGATCACCAATGGGG	chr3L:8668580-8669097	517	Dual
VT27684.REV	ATCAAGCTTGCGATAGAACCGCACGCT
VT0249.FOR	ATCAAGCTTGAGGGCTTCTTCTCGCCCG	chr2L:544439-544708	269	Dual
VT0249.REV	ATCAAGCTTCAGAGGGTGGTATATTTTTGGTATACTGC
VT2594.FOR	ATCAAGCTTGATCTGAACAGCGTGGCG	chr2L:5096299-5096507	208	Dual
VT2594.REV	ATCAAGCTTTCCGCACGTCTATTTATTGTTTATCTATTGG
VT32050.FOR	ATCAAGCTTGGTTCTCAGATCAAAGTCAAGTCACT	chr3L:17005481-17005821	340	Dual
VT32050.REV	ATCAAGCTTTCTTTTGACGAACCACAAGAACAAG
ttk.FOR	ATCAAGCTTCACTCTTCCATACTCCGGTGTTCC	chr3R:27539005-27539494	489	Dual
ttk.REV	ATCAAGCTTAGGGCACCAAAAACGCAAG
VT4241.FOR	ATCAAGCTTCGCGACCACAGCAGAGATT	chr2L:8419190-8419858	668	Dual
VT4241.REV	ATCAAGCTTGATCAATGGCAGCAGAAACTTCTCAT					Dual assay colour coding
VT1617.FOR	ATCAAGCTTGCCGTATTATTTTTTATTTTCGCCGT	chr2L:3152668-3152938	270	Dual		Main TSS
VT1617.REV	ATCAAGCTTTGGACCTGCTGCTTCGC					Alternative TSS
VT42494.FOR	ATCAAGCTTGTGCGGAGCAAAACCAATAATTCCA	chr3R:12080599-12081309	710	Dual		Intergenic
VT42494.REV	ATCAAGCTTCCTTCAATTGCCGGCACTCT
VT62448.FOR	ATCAAGCTTAATTTTTACCTGTTACGGTTTTCTGCTG	chrX:15710725-15711343	618	Dual
VT62448.REV	ATCAAGCTTCGTAAGCACTCCACGCAC
CRM4566.FOR	ATCAAGCTTCTCAGACTGTACTGCACGTT	chr3L:14971538-14972032	494	Dual
CRM4566.REV	ATCAAGCTTGGCGATATTCGTCGTAGAACAG
CRM4307.FOR	ATCAAGCTTCGACAGTGTCGCGG	chr3L:11410996-11411356	360	Dual
CRM4307.REV	ATCAAGCTTCGACGAGTGGATGACTGACT
CRM3105.FOR	ATCAAGCTTCGTGTAATTTAACGGGCTGATTGAA	chr3R:20906126-20906574	448	Dual
CRM3105.REV	ATCAAGCTTAACAATCGCATTGGGCCA
CRM1594.FOR	ATCAAGCTTGCGGCTCTTCCTGCC	chr3R:886286-886729	443	Dual
CRM1594.REV	ATCAAGCTTTCCCAGTGTATTTCTGCTGCTT
CRM1202.FOR	ATCAAGCTTCTCGCCAAATGCCCGAAA	chr2R:16924314-16924837	523	Dual
CRM1202.REV	ATCAAGCTTAAGCGGAGTGTGCGG
CRM5919.FOR	AATCTAGAACCGACCATCTGCCATC	chr2L:12011459-12012036	577	Dual
CRM5919.REV	TACTGCAGGAAATGCAAGTGCG
CRM5130.FOR	ATCAAGCTTGCTTGTTGTTGTCCCAAAACAG	chr3L:22936468+22937019	551	Dual
CRM5130.REV	ATCAAGCTTATCGGACGATCTGATTCCATCAA
rpr4s4.FOR	ATCAAGCTTACCCCACCCAAAGAACCG	chr3L:18393042-18393636	594	Dual
rpr4s4.REV	ATCAAGCTTTGGCAATGATTCAGCTACATAAAAAAGG
CRM1149.FOR	ATCAAGCTTGAGGCTGTTCAACCAACAGATAC	chr2R:15993868-15994378	510	Dual
CRM1149.REV	ATCAAGCTTCCCTTCCAGGCAGGGC
BN5-lf_ps.FOR	ATCAAGCTTCAGTGCCCTCGGCTT	chr3L:725180-725833	653	Dual
BN5-lf_ps.REV	ATCAAGCTTGCTCATCCTCATCCACACATCA
