# Supplementary material for: The degree of enhancer or promoter activity is reflected by the levels and directionality of eRNA transcription
Source: Genes Dev. 2018 Jan 1;32(1):42–57. doi: 10.1101/gad.308619.117 (PMC5828394; doi:10.1101/gad.308619.117)
Supplement: Supplemental Material [file supp_gad.308619.117_Supp_Data_File_S10_Transgenic_Lines_Summary.xlsx]

## Sheet: Sheet1
Line N#	CRM name	Chr	Start	End	Orientation	CAGE	PRO-cap	OI 6-8h PRO-cap	OI 6-8h CAGE	Class	Endogenous orientation	Enhancer activity	Promoter activity	Enhancer and promoter patterns match	inr	inr2	sum
21	CRM4566	chr3L	14971539	14972032	minus	106	53	0.96	0.97	Intergenic	plus	head ectoderm, hindgut	head ectoderm	yes	0	0	0
22	CRM4566	chr3L	14971539	14972032	plus	3259	1351	0.96	0.97	Intergenic	plus	head ectoderm, hindgut	head ectoderm	yes	0	0	0
1	CRM3105	chr3R	20906127	20906574	minus	6	9	0.99	0.94	Intergenic	plus	SM	no	no	0	2	2
2	CRM3105	chr3R	20906127	20906574	plus	99	883	0.99	0.94	Intergenic	plus	SM	brain neurons	no	0	0	0
35	CRM7821	chrX	18101012	18101560	minus	69	108	0.69	0.9	Intergenic	minus	VM+SM	no	no	0	0	0
44	CRM7821	chrX	18101012	18101560	plus	8	48	0.69	0.9	Intergenic	minus	VM+SM	no	no	1	0	1
37	rpr4s5	chr3L	18393043	18393636	minus	22	44	0.75	0.56	Intergenic	plus, minus	head maxillary segment	head maxillary segment	yes	0	0
38	rpr4s5	chr3L	18393043	18393636	plus	17	15	0.75	0.56	Intergenic	plus, minus	head maxillary segment	head maxillary segment	yes	0	0
3	CRM1594	chr3R	886287	886729	minus	51	215	0.63	0.9	Intergenic	plus/minus	SM	no	no	0	0	0
4	CRM1594	chr3R	886287	886729	plus	493	124	0.63	0.9	Intergenic	plus/minus	SM	brain broad	no	1	0	1
5	CRM1202	chr2R	16924315	16924837	minus	134	111	0.71	0.68	Intergenic	minus	VM	no	no	1	0	1
6	CRM1202	chr2R	16924315	16924837	plus	64	45	0.71	0.68	Intergenic	minus	VM	no	no	0	1	1
29	CRM4307	chr3L	11410997	11411356	minus	167	155	0.73	0.7	Intergenic	plus/minus	VM, pharynx	no	no	1	0	1
30	CRM4307	chr3L	11410997	11411356	plus	401	57	0.73	0.7	Intergenic	plus/minus	VM, pharynx	no	no	2	0	2
36	CRM5130	chr3L	22936469	22937019	minus	2730	281	0.6	0.84	Intergenic	plus, minus	SM+epidermis	SM+epidermis	yes	1	0
41	CRM5130	chr3L	22936469	22937019	plus	506	413	0.6	0.84	Intergenic	plus, minus	SM+epidermis	SM+epidermis	yes	2	1
13	BN5-lf-ps	chr3L	725181	725833	minus	81	36	0.91	0.92	Intergenic	plus/minus	SM+epidermis	epidermis	yes	1	2	3
14	BN5-lf-ps	chr3L	725181	725833	plus	951	363	0.91	0.92	Intergenic	plus/minus	SM+epidermis	epidermis	yes	1	2	3
43	CRM1149	chr2R	15993869	15994378	minus	186	279	0.67	0.82	Intergenic	minus/plus	SM + brain	brain	yes	0	1	1
39	CRM1149	chr2R	15993869	15994378	plus	41	137	0.67	0.82	Intergenic	minus/plus	SM + brain	brain	yes	0	0	0
7	VT1617	chr2L	3152669	3152938	minus	119965	5448	1	1	Alternative TSS	minus	no	head ectoderm	no	3	0	3
8	VT1617	chr2L	3152669	3152938	plus	5	12	1	1	Alternative TSS	minus	head ectoderm	no	no	0	0	0
17	VT4241	chr2L	8419191	8419858	minus	133	119	0.56	0.97	Alternative TSS	plus/minus	ventral nerve cord	ventral nerve cord	yes	1	2	3
18	VT4241	chr2L	8419191	8419858	plus	4081	152	0.56	0.97	Alternative TSS	plus/minus	ventral nerve cord	ventral nerve cord	yes	1	1	2
19	ttk	chr3R	27539006	27539494	minus	113	85	0.98	0.97	Alternative TSS	plus	no	no	NA	1	3	4
20	ttk	chr3R	27539006	27539494	plus	3472	4118	0.98	0.97	Alternative TSS	plus	no	head ectoderm	no	0	1	1
25	VT42494	chr3R	12080600	12081309	minus	1485	602	0.73	0.78	Alternative TSS	plus (gene)/minus	CNS+PNS	CNS	yes	2	2	4
26	VT42494	chr3R	12080600	12081309	plus	424	1624	0.73	0.78	Alternative TSS	plus (gene)minus	CNS+PNS	CNS	yes	0	1	1
32	VT62448	chrX	15710726	15711343	plus	2481	139	0.76	0.8	Alternative TSS	plus/minus	CNS+PNS	CNS, weak	yes	3	1	4
33	VT62448	chrX	15710726	15711343	minus	623	435	0.76	0.8	Alternative TSS	plus/minus	CNS+PNS	CNS, weak	yes	0	0	0
9	VT32050	chr3L	17005482	17005821	minus	52070	1831	1	1	Main TSS	minus	no	CNS	no	0	0	0
10	VT32050	chr3L	17005482	17005821	plus	11	2	1	1	Main TSS	minus	no	brain neurons	no	0	0	0
11	VT2594	chr2L	5096300	5096507	minus	2	6	1	1	Main TSS	plus	no	no	NA	0	0	0
12	VT2594	chr2L	5096300	5096507	plus	8164	1687	1	1	Main TSS	plus	no	no	NA	3	0	3
15	VT0249	chr2L	544440	544708	minus	575591	11592	1	1	Main TSS	minus	no	no	NA	1	1	2
16	VT0249	chr2L	544440	544708	plus	45	0	1	1	Main TSS	minus	no	no	NA	0	0	0
27	VT27684	chr3L	8668581	8669097	minus	117	67	1	1	Main TSS	plus	no	no	NA	1	0	1
28	VT27684	chr3L	8668581	8669097	plus	142183	15292	1	1	Main TSS	plus	no	SM + midgut anlage	no	2	2	4
42	Twist	chr2R	18933470	18933939	minus	5	51	0.95	1	Main TSS	plus	no	no	NA	0	0	0
40	Twist	chr2R	18933470	18933939	plus	193853	1017	0.95	1	Main TSS	plus	early mesoderm	early mesoderm	yes	1	3	4
